# Supplementary material for: Site-Specific Competitive Kinase Inhibitor Target Profiling Using Phosphonate Affinity Tags
Source: Mol Cell Proteomics. 2025 Jan 16;24(2):100906. doi: 10.1016/j.mcpro.2025.100906 (PMC11889359; doi:10.1016/j.mcpro.2025.100906)
Supplement: Supplemental Data 1 [file mmc2.xlsx]

## Sheet: Description
	Supplemental data table 1: Identifications and quantifications of XO44-bound peptides in the competitive PhosID-ABPP analyses
Content
Table S1-1	Filtered table with unique XO44-bound peptides for the trypsin-assisted PhosID-ABPP analysis
Table S1-2	Filtered table with non-unique XO44-bound peptides for the trypsin-assisted PhosID-ABPP analysis
Table S1-3	Filtered table with unique XO44-bound peptides for the pepsin-assisted PhosID-ABPP analysis
Table S1-4	Filtered table with non-unique XO44-bound peptides for the pepsin-assisted PhosID-ABPP analysis
Headers
Peptide Sequence	Peptide sequence
Modified Sequence	Modified peptide sequence with the indicated mass adducts
Previous AA	Amino acid before the peptide in the protein sequence
Next AA	Amino acid after the peptide in the protein sequence
Peptide Length	Length of peptide
Charges	Detected charge states of the precursor
Assigned Modifications	Assigned modifications
Protein ID	Uniprot ID
Gene Name	Gene name
Other Mapped Genes (Table S1-2 and S1-4 only)	Other mapped genes to this peptide
Protein Description	Protein name
Protein Kinase	Indicates whether this protein is a protein kinase (1=yes, 0=no)
Gene;XO44 site	Gene name and XO44 binding site position in protein
ATP binding site	Indicates whether this site is annotated as an ATP binding site in Uniprot
Active site	Indicates whether this site is annotated as an active site in Uniprot
Parent protein identified in Tröster et al. 2023	Indicates whether the parent protein was identified in a protein-centric kinobead assay by Tröster et al.
MaxLFQ Intensity	MaxLFQ Intensity
Spectral Count	Number of peptide-spectrum matches
Match Type	Type of quantification (MS/MS=through MS/MS evidence, MBR=through match between runs, unmatched=no match found)
Condition	Condition to which this LC-MS analysis belongs
Replicate number	The replicate number of this LC-MS analysis
Conditions	Treatment prior to XO44 treatment
A	Vehicle (DMSO)
B	0.1 nM NVP-BHG712
C	1 nM NVP-BHG712
D	10 nM NVP-BHG712
E	100 nM NVP-BHG712
F	1 µM NVP-BHG712
G	10 µM NVP-BHG712
H	25 µM NVP-BHG712
Conditions (n=3)
A
B
C
D
E
F
G
H

## Sheet: Table S1-1
Peptide Sequence	Modified Sequence	Previous AA	Next AA	Peptide Length	Charges	Assigned Modifications	Protein ID	Gene Name	Protein Description	Protein Kinase	Gene;XO44 site	ATP binding site	Active site	Parent protein identified in Tröster et al. 2023	MaxLFQ Intensity	Spectral Count	Match Type	Condition	Replicate number
DTGELVALKK	DTGELVALK[754.2523]K	K	V	10	3	9K(XO44-phosphonate)	Q9NYV4	CDK12	Cyclin-dependent kinase 12	1	CDK12;K756	yes	no	+	386807	3	MS/MS	A	1
DTGELVALKK	DTGELVALK[754.2523]K	K	V	10	3	9K(XO44-phosphonate)	Q9NYV4	CDK12	Cyclin-dependent kinase 12	1	CDK12;K756	yes	no	+	656315	6	MS/MS	A	2
DTGELVALKK	DTGELVALK[754.2523]K	K	V	10	3	9K(XO44-phosphonate)	Q9NYV4	CDK12	Cyclin-dependent kinase 12	1	CDK12;K756	yes	no	+	829647	4	MS/MS	A	3
DTGELVALKK	DTGELVALK[754.2523]K	K	V	10	3	9K(XO44-phosphonate)	Q9NYV4	CDK12	Cyclin-dependent kinase 12	1	CDK12;K756	yes	no	+	831314	7	MS/MS	B	1
DTGELVALKK	DTGELVALK[754.2523]K	K	V	10	3	9K(XO44-phosphonate)	Q9NYV4	CDK12	Cyclin-dependent kinase 12	1	CDK12;K756	yes	no	+	72993.5	3	MS/MS	B	2
DTGELVALKK	DTGELVALK[754.2523]K	K	V	10	3	9K(XO44-phosphonate)	Q9NYV4	CDK12	Cyclin-dependent kinase 12	1	CDK12;K756	yes	no	+	NA	0	unmatched	B	3
DTGELVALKK	DTGELVALK[754.2523]K	K	V	10	3	9K(XO44-phosphonate)	Q9NYV4	CDK12	Cyclin-dependent kinase 12	1	CDK12;K756	yes	no	+	1.17983e+06	10	MS/MS	C	1
DTGELVALKK	DTGELVALK[754.2523]K	K	V	10	3	9K(XO44-phosphonate)	Q9NYV4	CDK12	Cyclin-dependent kinase 12	1	CDK12;K756	yes	no	+	439594	4	MS/MS	C	2
DTGELVALKK	DTGELVALK[754.2523]K	K	V	10	3	9K(XO44-phosphonate)	Q9NYV4	CDK12	Cyclin-dependent kinase 12	1	CDK12;K756	yes	no	+	538962	5	MS/MS	C	3
DTGELVALKK	DTGELVALK[754.2523]K	K	V	10	3	9K(XO44-phosphonate)	Q9NYV4	CDK12	Cyclin-dependent kinase 12	1	CDK12;K756	yes	no	+	846177	5	MS/MS	D	1
DTGELVALKK	DTGELVALK[754.2523]K	K	V	10	3	9K(XO44-phosphonate)	Q9NYV4	CDK12	Cyclin-dependent kinase 12	1	CDK12;K756	yes	no	+	1.4863e+06	10	MS/MS	D	2
DTGELVALKK	DTGELVALK[754.2523]K	K	V	10	3	9K(XO44-phosphonate)	Q9NYV4	CDK12	Cyclin-dependent kinase 12	1	CDK12;K756	yes	no	+	318398	4	MS/MS	D	3
DTGELVALKK	DTGELVALK[754.2523]K	K	V	10	3	9K(XO44-phosphonate)	Q9NYV4	CDK12	Cyclin-dependent kinase 12	1	CDK12;K756	yes	no	+	572588	3	MS/MS	E	1
DTGELVALKK	DTGELVALK[754.2523]K	K	V	10	3	9K(XO44-phosphonate)	Q9NYV4	CDK12	Cyclin-dependent kinase 12	1	CDK12;K756	yes	no	+	786315	12	MS/MS	E	2
DTGELVALKK	DTGELVALK[754.2523]K	K	V	10	3	9K(XO44-phosphonate)	Q9NYV4	CDK12	Cyclin-dependent kinase 12	1	CDK12;K756	yes	no	+	718074	5	MS/MS	E	3
DTGELVALKK	DTGELVALK[754.2523]K	K	V	10	3	9K(XO44-phosphonate)	Q9NYV4	CDK12	Cyclin-dependent kinase 12	1	CDK12;K756	yes	no	+	684810	5	MS/MS	F	1
DTGELVALKK	DTGELVALK[754.2523]K	K	V	10	3	9K(XO44-phosphonate)	Q9NYV4	CDK12	Cyclin-dependent kinase 12	1	CDK12;K756	yes	no	+	948650	3	MS/MS	F	2
DTGELVALKK	DTGELVALK[754.2523]K	K	V	10	3	9K(XO44-phosphonate)	Q9NYV4	CDK12	Cyclin-dependent kinase 12	1	CDK12;K756	yes	no	+	565393	4	MS/MS	F	3
DTGELVALKK	DTGELVALK[754.2523]K	K	V	10	3	9K(XO44-phosphonate)	Q9NYV4	CDK12	Cyclin-dependent kinase 12	1	CDK12;K756	yes	no	+	984604	7	MS/MS	G	1
DTGELVALKK	DTGELVALK[754.2523]K	K	V	10	3	9K(XO44-phosphonate)	Q9NYV4	CDK12	Cyclin-dependent kinase 12	1	CDK12;K756	yes	no	+	1.85459e+06	7	MS/MS	G	2
DTGELVALKK	DTGELVALK[754.2523]K	K	V	10	3	9K(XO44-phosphonate)	Q9NYV4	CDK12	Cyclin-dependent kinase 12	1	CDK12;K756	yes	no	+	888264	9	MS/MS	G	3
DTGELVALKK	DTGELVALK[754.2523]K	K	V	10	3	9K(XO44-phosphonate)	Q9NYV4	CDK12	Cyclin-dependent kinase 12	1	CDK12;K756	yes	no	+	1.81954e+06	6	MS/MS	H	1
DTGELVALKK	DTGELVALK[754.2523]K	K	V	10	3	9K(XO44-phosphonate)	Q9NYV4	CDK12	Cyclin-dependent kinase 12	1	CDK12;K756	yes	no	+	2.17042e+06	17	MS/MS	H	2
DTGELVALKK	DTGELVALK[754.2523]K	K	V	10	3	9K(XO44-phosphonate)	Q9NYV4	CDK12	Cyclin-dependent kinase 12	1	CDK12;K756	yes	no	+	1.58242e+06	8	MS/MS	H	3
DTGEMVALKK	DTGEMVALK[754.2523]K	K	V	10	3	9K(XO44-phosphonate)	Q14004	CDK13	Cyclin-dependent kinase 13	1	CDK13;K734	yes	no	+	166404	2	MS/MS	A	1
DTGEMVALKK	DTGEMVALK[754.2523]K	K	V	10	3	9K(XO44-phosphonate)	Q14004	CDK13	Cyclin-dependent kinase 13	1	CDK13;K734	yes	no	+	310125	2	MS/MS	A	2
DTGEMVALKK	DTGEMVALK[754.2523]K	K	V	10	3	9K(XO44-phosphonate)	Q14004	CDK13	Cyclin-dependent kinase 13	1	CDK13;K734	yes	no	+	234583	2	MS/MS	A	3
DTGEMVALKK	DTGEMVALK[754.2523]K	K	V	10	3	9K(XO44-phosphonate)	Q14004	CDK13	Cyclin-dependent kinase 13	1	CDK13;K734	yes	no	+	308185	2	MS/MS	B	1
DTGEMVALKK	DTGEMVALK[754.2523]K	K	V	10	3	9K(XO44-phosphonate)	Q14004	CDK13	Cyclin-dependent kinase 13	1	CDK13;K734	yes	no	+	28026	1	MS/MS	B	2
DTGEMVALKK	DTGEMVALK[754.2523]K	K	V	10	3	9K(XO44-phosphonate)	Q14004	CDK13	Cyclin-dependent kinase 13	1	CDK13;K734	yes	no	+	NA	0	unmatched	B	3
DTGEMVALKK	DTGEMVALK[754.2523]K	K	V	10	3	9K(XO44-phosphonate)	Q14004	CDK13	Cyclin-dependent kinase 13	1	CDK13;K734	yes	no	+	652413	2	MS/MS	C	1
DTGEMVALKK	DTGEMVALK[754.2523]K	K	V	10	3	9K(XO44-phosphonate)	Q14004	CDK13	Cyclin-dependent kinase 13	1	CDK13;K734	yes	no	+	228561	3	MS/MS	C	2
DTGEMVALKK	DTGEMVALK[754.2523]K	K	V	10	3	9K(XO44-phosphonate)	Q14004	CDK13	Cyclin-dependent kinase 13	1	CDK13;K734	yes	no	+	239575	2	MS/MS	C	3
DTGEMVALKK	DTGEMVALK[754.2523]K	K	V	10	3	9K(XO44-phosphonate)	Q14004	CDK13	Cyclin-dependent kinase 13	1	CDK13;K734	yes	no	+	299447	2	MS/MS	D	1
DTGEMVALKK	DTGEMVALK[754.2523]K	K	V	10	3	9K(XO44-phosphonate)	Q14004	CDK13	Cyclin-dependent kinase 13	1	CDK13;K734	yes	no	+	815754	6	MS/MS	D	2
DTGEMVALKK	DTGEMVALK[754.2523]K	K	V	10	3	9K(XO44-phosphonate)	Q14004	CDK13	Cyclin-dependent kinase 13	1	CDK13;K734	yes	no	+	137309	1	MS/MS	D	3
DTGEMVALKK	DTGEMVALK[754.2523]K	K	V	10	3	9K(XO44-phosphonate)	Q14004	CDK13	Cyclin-dependent kinase 13	1	CDK13;K734	yes	no	+	289416	5	MS/MS	E	1
DTGEMVALKK	DTGEMVALK[754.2523]K	K	V	10	3	9K(XO44-phosphonate)	Q14004	CDK13	Cyclin-dependent kinase 13	1	CDK13;K734	yes	no	+	401562	5	MS/MS	E	2
DTGEMVALKK	DTGEMVALK[754.2523]K	K	V	10	3	9K(XO44-phosphonate)	Q14004	CDK13	Cyclin-dependent kinase 13	1	CDK13;K734	yes	no	+	407381	4	MS/MS	E	3
DTGEMVALKK	DTGEMVALK[754.2523]K	K	V	10	3	9K(XO44-phosphonate)	Q14004	CDK13	Cyclin-dependent kinase 13	1	CDK13;K734	yes	no	+	311888	2	MS/MS	F	1
DTGEMVALKK	DTGEMVALK[754.2523]K	K	V	10	3	9K(XO44-phosphonate)	Q14004	CDK13	Cyclin-dependent kinase 13	1	CDK13;K734	yes	no	+	499021	4	MS/MS	F	2
DTGEMVALKK	DTGEMVALK[754.2523]K	K	V	10	3	9K(XO44-phosphonate)	Q14004	CDK13	Cyclin-dependent kinase 13	1	CDK13;K734	yes	no	+	292920	4	MS/MS	F	3
DTGEMVALKK	DTGEMVALK[754.2523]K	K	V	10	3	9K(XO44-phosphonate)	Q14004	CDK13	Cyclin-dependent kinase 13	1	CDK13;K734	yes	no	+	401562	5	MS/MS	G	1
DTGEMVALKK	DTGEMVALK[754.2523]K	K	V	10	3	9K(XO44-phosphonate)	Q14004	CDK13	Cyclin-dependent kinase 13	1	CDK13;K734	yes	no	+	910982	5	MS/MS	G	2
DTGEMVALKK	DTGEMVALK[754.2523]K	K	V	10	3	9K(XO44-phosphonate)	Q14004	CDK13	Cyclin-dependent kinase 13	1	CDK13;K734	yes	no	+	453283	3	MS/MS	G	3
DTGEMVALKK	DTGEMVALK[754.2523]K	K	V	10	3	9K(XO44-phosphonate)	Q14004	CDK13	Cyclin-dependent kinase 13	1	CDK13;K734	yes	no	+	774917	4	MS/MS	H	1
DTGEMVALKK	DTGEMVALK[754.2523]K	K	V	10	3	9K(XO44-phosphonate)	Q14004	CDK13	Cyclin-dependent kinase 13	1	CDK13;K734	yes	no	+	925464	6	MS/MS	H	2
DTGEMVALKK	DTGEMVALK[754.2523]K	K	V	10	3	9K(XO44-phosphonate)	Q14004	CDK13	Cyclin-dependent kinase 13	1	CDK13;K734	yes	no	+	1.02564e+06	5	MS/MS	H	3
DTQTDEIVALKK	DTQTDEIVALK[754.2523]K	R	V	12	3	11K(XO44-phosphonate)	Q15131	CDK10	Cyclin-dependent kinase 10	1	CDK10;K68	yes	no		21566.5	2	MS/MS	A	1
DTQTDEIVALKK	DTQTDEIVALK[754.2523]K	R	V	12	3	11K(XO44-phosphonate)	Q15131	CDK10	Cyclin-dependent kinase 10	1	CDK10;K68	yes	no		52103.8	1	MS/MS	A	2
DTQTDEIVALKK	DTQTDEIVALK[754.2523]K	R	V	12	3	11K(XO44-phosphonate)	Q15131	CDK10	Cyclin-dependent kinase 10	1	CDK10;K68	yes	no		51021.2	1	MS/MS	A	3
DTQTDEIVALKK	DTQTDEIVALK[754.2523]K	R	V	12	3	11K(XO44-phosphonate)	Q15131	CDK10	Cyclin-dependent kinase 10	1	CDK10;K68	yes	no		22329.5	1	MS/MS	B	1
DTQTDEIVALKK	DTQTDEIVALK[754.2523]K	R	V	12	3	11K(XO44-phosphonate)	Q15131	CDK10	Cyclin-dependent kinase 10	1	CDK10;K68	yes	no		NA	0	unmatched	B	2
DTQTDEIVALKK	DTQTDEIVALK[754.2523]K	R	V	12	3	11K(XO44-phosphonate)	Q15131	CDK10	Cyclin-dependent kinase 10	1	CDK10;K68	yes	no		NA	0	unmatched	B	3
DTQTDEIVALKK	DTQTDEIVALK[754.2523]K	R	V	12	3	11K(XO44-phosphonate)	Q15131	CDK10	Cyclin-dependent kinase 10	1	CDK10;K68	yes	no		69662.2	2	MS/MS	C	1
DTQTDEIVALKK	DTQTDEIVALK[754.2523]K	R	V	12	3	11K(XO44-phosphonate)	Q15131	CDK10	Cyclin-dependent kinase 10	1	CDK10;K68	yes	no		24517	1	MS/MS	C	2
DTQTDEIVALKK	DTQTDEIVALK[754.2523]K	R	V	12	3	11K(XO44-phosphonate)	Q15131	CDK10	Cyclin-dependent kinase 10	1	CDK10;K68	yes	no		NA	0	unmatched	C	3
DTQTDEIVALKK	DTQTDEIVALK[754.2523]K	R	V	12	3	11K(XO44-phosphonate)	Q15131	CDK10	Cyclin-dependent kinase 10	1	CDK10;K68	yes	no		31522.5	1	MS/MS	D	1
DTQTDEIVALKK	DTQTDEIVALK[754.2523]K	R	V	12	3	11K(XO44-phosphonate)	Q15131	CDK10	Cyclin-dependent kinase 10	1	CDK10;K68	yes	no		61588.2	1	MS/MS	D	2
DTQTDEIVALKK	DTQTDEIVALK[754.2523]K	R	V	12	3	11K(XO44-phosphonate)	Q15131	CDK10	Cyclin-dependent kinase 10	1	CDK10;K68	yes	no		NA	0	unmatched	D	3
DTQTDEIVALKK	DTQTDEIVALK[754.2523]K	R	V	12	3	11K(XO44-phosphonate)	Q15131	CDK10	Cyclin-dependent kinase 10	1	CDK10;K68	yes	no		26253	1	MS/MS	E	1
DTQTDEIVALKK	DTQTDEIVALK[754.2523]K	R	V	12	3	11K(XO44-phosphonate)	Q15131	CDK10	Cyclin-dependent kinase 10	1	CDK10;K68	yes	no		37974.7	2	MS/MS	E	2
DTQTDEIVALKK	DTQTDEIVALK[754.2523]K	R	V	12	3	11K(XO44-phosphonate)	Q15131	CDK10	Cyclin-dependent kinase 10	1	CDK10;K68	yes	no		47246.9	1	MS/MS	E	3
DTQTDEIVALKK	DTQTDEIVALK[754.2523]K	R	V	12	3	11K(XO44-phosphonate)	Q15131	CDK10	Cyclin-dependent kinase 10	1	CDK10;K68	yes	no		42098.5	3	MS/MS	F	1
DTQTDEIVALKK	DTQTDEIVALK[754.2523]K	R	V	12	3	11K(XO44-phosphonate)	Q15131	CDK10	Cyclin-dependent kinase 10	1	CDK10;K68	yes	no		52401.5	2	MS/MS	F	2
DTQTDEIVALKK	DTQTDEIVALK[754.2523]K	R	V	12	3	11K(XO44-phosphonate)	Q15131	CDK10	Cyclin-dependent kinase 10	1	CDK10;K68	yes	no		NA	0	unmatched	F	3
DTQTDEIVALKK	DTQTDEIVALK[754.2523]K	R	V	12	3	11K(XO44-phosphonate)	Q15131	CDK10	Cyclin-dependent kinase 10	1	CDK10;K68	yes	no		38641.4	1	MS/MS	G	1
DTQTDEIVALKK	DTQTDEIVALK[754.2523]K	R	V	12	3	11K(XO44-phosphonate)	Q15131	CDK10	Cyclin-dependent kinase 10	1	CDK10;K68	yes	no		58207.3	1	MS/MS	G	2
DTQTDEIVALKK	DTQTDEIVALK[754.2523]K	R	V	12	3	11K(XO44-phosphonate)	Q15131	CDK10	Cyclin-dependent kinase 10	1	CDK10;K68	yes	no		49661	1	MS/MS	G	3
DTQTDEIVALKK	DTQTDEIVALK[754.2523]K	R	V	12	3	11K(XO44-phosphonate)	Q15131	CDK10	Cyclin-dependent kinase 10	1	CDK10;K68	yes	no		65055.2	1	MS/MS	H	1
DTQTDEIVALKK	DTQTDEIVALK[754.2523]K	R	V	12	3	11K(XO44-phosphonate)	Q15131	CDK10	Cyclin-dependent kinase 10	1	CDK10;K68	yes	no		53064.9	1	MS/MS	H	2
DTQTDEIVALKK	DTQTDEIVALK[754.2523]K	R	V	12	3	11K(XO44-phosphonate)	Q15131	CDK10	Cyclin-dependent kinase 10	1	CDK10;K68	yes	no		40893.8	2	MS/MS	H	3
ELVAIKK	ELVAIK[754.2523]K	R	V	7	3	6K(XO44-phosphonate)	P49840	GSK3A	Glycogen synthase kinase-3 alpha	1	GSK3A;K148	yes	no	+	90913.7	0	MBR	A	1
ELVAIKK	ELVAIK[754.2523]K	R	V	7	3	6K(XO44-phosphonate)	P49840	GSK3A	Glycogen synthase kinase-3 alpha	1	GSK3A;K148	yes	no	+	216119	1	MS/MS	A	2
ELVAIKK	ELVAIK[754.2523]K	R	V	7	3	6K(XO44-phosphonate)	P49840	GSK3A	Glycogen synthase kinase-3 alpha	1	GSK3A;K148	yes	no	+	255125	1	MS/MS	A	3
ELVAIKK	ELVAIK[754.2523]K	R	V	7	3	6K(XO44-phosphonate)	P49840	GSK3A	Glycogen synthase kinase-3 alpha	1	GSK3A;K148	yes	no	+	351359	1	MS/MS	B	1
ELVAIKK	ELVAIK[754.2523]K	R	V	7	3	6K(XO44-phosphonate)	P49840	GSK3A	Glycogen synthase kinase-3 alpha	1	GSK3A;K148	yes	no	+	NA	0	unmatched	B	2
ELVAIKK	ELVAIK[754.2523]K	R	V	7	3	6K(XO44-phosphonate)	P49840	GSK3A	Glycogen synthase kinase-3 alpha	1	GSK3A;K148	yes	no	+	NA	0	unmatched	B	3
ELVAIKK	ELVAIK[754.2523]K	R	V	7	3	6K(XO44-phosphonate)	P49840	GSK3A	Glycogen synthase kinase-3 alpha	1	GSK3A;K148	yes	no	+	NA	0	unmatched	C	1
ELVAIKK	ELVAIK[754.2523]K	R	V	7	3	6K(XO44-phosphonate)	P49840	GSK3A	Glycogen synthase kinase-3 alpha	1	GSK3A;K148	yes	no	+	151134	2	MS/MS	C	2
ELVAIKK	ELVAIK[754.2523]K	R	V	7	3	6K(XO44-phosphonate)	P49840	GSK3A	Glycogen synthase kinase-3 alpha	1	GSK3A;K148	yes	no	+	144623	0	MBR	C	3
ELVAIKK	ELVAIK[754.2523]K	R	V	7	3	6K(XO44-phosphonate)	P49840	GSK3A	Glycogen synthase kinase-3 alpha	1	GSK3A;K148	yes	no	+	245007	1	MS/MS	D	1
ELVAIKK	ELVAIK[754.2523]K	R	V	7	3	6K(XO44-phosphonate)	P49840	GSK3A	Glycogen synthase kinase-3 alpha	1	GSK3A;K148	yes	no	+	821234	2	MS/MS	D	2
ELVAIKK	ELVAIK[754.2523]K	R	V	7	3	6K(XO44-phosphonate)	P49840	GSK3A	Glycogen synthase kinase-3 alpha	1	GSK3A;K148	yes	no	+	78217.4	1	MS/MS	D	3
ELVAIKK	ELVAIK[754.2523]K	R	V	7	3	6K(XO44-phosphonate)	P49840	GSK3A	Glycogen synthase kinase-3 alpha	1	GSK3A;K148	yes	no	+	178964	1	MS/MS	E	1
ELVAIKK	ELVAIK[754.2523]K	R	V	7	3	6K(XO44-phosphonate)	P49840	GSK3A	Glycogen synthase kinase-3 alpha	1	GSK3A;K148	yes	no	+	249904	3	MS/MS	E	2
ELVAIKK	ELVAIK[754.2523]K	R	V	7	3	6K(XO44-phosphonate)	P49840	GSK3A	Glycogen synthase kinase-3 alpha	1	GSK3A;K148	yes	no	+	154171	1	MS/MS	E	3
ELVAIKK	ELVAIK[754.2523]K	R	V	7	3	6K(XO44-phosphonate)	P49840	GSK3A	Glycogen synthase kinase-3 alpha	1	GSK3A;K148	yes	no	+	257642	2	MS/MS	F	1
ELVAIKK	ELVAIK[754.2523]K	R	V	7	3	6K(XO44-phosphonate)	P49840	GSK3A	Glycogen synthase kinase-3 alpha	1	GSK3A;K148	yes	no	+	253511	1	MS/MS	F	2
ELVAIKK	ELVAIK[754.2523]K	R	V	7	3	6K(XO44-phosphonate)	P49840	GSK3A	Glycogen synthase kinase-3 alpha	1	GSK3A;K148	yes	no	+	193243	1	MS/MS	F	3
ELVAIKK	ELVAIK[754.2523]K	R	V	7	3	6K(XO44-phosphonate)	P49840	GSK3A	Glycogen synthase kinase-3 alpha	1	GSK3A;K148	yes	no	+	NA	0	unmatched	G	1
ELVAIKK	ELVAIK[754.2523]K	R	V	7	3	6K(XO44-phosphonate)	P49840	GSK3A	Glycogen synthase kinase-3 alpha	1	GSK3A;K148	yes	no	+	NA	0	unmatched	G	2
ELVAIKK	ELVAIK[754.2523]K	R	V	7	3	6K(XO44-phosphonate)	P49840	GSK3A	Glycogen synthase kinase-3 alpha	1	GSK3A;K148	yes	no	+	188781	2	MS/MS	G	3
ELVAIKK	ELVAIK[754.2523]K	R	V	7	3	6K(XO44-phosphonate)	P49840	GSK3A	Glycogen synthase kinase-3 alpha	1	GSK3A;K148	yes	no	+	231765	1	MS/MS	H	1
ELVAIKK	ELVAIK[754.2523]K	R	V	7	3	6K(XO44-phosphonate)	P49840	GSK3A	Glycogen synthase kinase-3 alpha	1	GSK3A;K148	yes	no	+	NA	0	unmatched	H	2
ELVAIKK	ELVAIK[754.2523]K	R	V	7	3	6K(XO44-phosphonate)	P49840	GSK3A	Glycogen synthase kinase-3 alpha	1	GSK3A;K148	yes	no	+	467772	3	MS/MS	H	3
ETHEIVAIKK	ETHEIVAIK[754.2523]K	K	F	10	3	9K(XO44-phosphonate)	O76039	CDKL5	Cyclin-dependent kinase-like 5	1	CDKL5;K42	yes	no	+	36644.6	2	MS/MS	A	1
ETHEIVAIKK	ETHEIVAIK[754.2523]K	K	F	10	3	9K(XO44-phosphonate)	O76039	CDKL5	Cyclin-dependent kinase-like 5	1	CDKL5;K42	yes	no	+	84035	1	MS/MS	A	2
ETHEIVAIKK	ETHEIVAIK[754.2523]K	K	F	10	3	9K(XO44-phosphonate)	O76039	CDKL5	Cyclin-dependent kinase-like 5	1	CDKL5;K42	yes	no	+	98966.8	1	MS/MS	A	3
ETHEIVAIKK	ETHEIVAIK[754.2523]K	K	F	10	3	9K(XO44-phosphonate)	O76039	CDKL5	Cyclin-dependent kinase-like 5	1	CDKL5;K42	yes	no	+	56125.7	1	MS/MS	B	1
ETHEIVAIKK	ETHEIVAIK[754.2523]K	K	F	10	3	9K(XO44-phosphonate)	O76039	CDKL5	Cyclin-dependent kinase-like 5	1	CDKL5;K42	yes	no	+	NA	0	unmatched	B	2
ETHEIVAIKK	ETHEIVAIK[754.2523]K	K	F	10	3	9K(XO44-phosphonate)	O76039	CDKL5	Cyclin-dependent kinase-like 5	1	CDKL5;K42	yes	no	+	NA	0	unmatched	B	3
ETHEIVAIKK	ETHEIVAIK[754.2523]K	K	F	10	3	9K(XO44-phosphonate)	O76039	CDKL5	Cyclin-dependent kinase-like 5	1	CDKL5;K42	yes	no	+	105970	1	MS/MS	C	1
ETHEIVAIKK	ETHEIVAIK[754.2523]K	K	F	10	3	9K(XO44-phosphonate)	O76039	CDKL5	Cyclin-dependent kinase-like 5	1	CDKL5;K42	yes	no	+	36797.2	2	MS/MS	C	2
ETHEIVAIKK	ETHEIVAIK[754.2523]K	K	F	10	3	9K(XO44-phosphonate)	O76039	CDKL5	Cyclin-dependent kinase-like 5	1	CDKL5;K42	yes	no	+	43113.1	1	MS/MS	C	3
ETHEIVAIKK	ETHEIVAIK[754.2523]K	K	F	10	3	9K(XO44-phosphonate)	O76039	CDKL5	Cyclin-dependent kinase-like 5	1	CDKL5;K42	yes	no	+	67974.1	1	MS/MS	D	1
ETHEIVAIKK	ETHEIVAIK[754.2523]K	K	F	10	3	9K(XO44-phosphonate)	O76039	CDKL5	Cyclin-dependent kinase-like 5	1	CDKL5;K42	yes	no	+	163208	2	MS/MS	D	2
ETHEIVAIKK	ETHEIVAIK[754.2523]K	K	F	10	3	9K(XO44-phosphonate)	O76039	CDKL5	Cyclin-dependent kinase-like 5	1	CDKL5;K42	yes	no	+	30460.1	1	MS/MS	D	3
ETHEIVAIKK	ETHEIVAIK[754.2523]K	K	F	10	3	9K(XO44-phosphonate)	O76039	CDKL5	Cyclin-dependent kinase-like 5	1	CDKL5;K42	yes	no	+	67486.8	1	MS/MS	E	1
ETHEIVAIKK	ETHEIVAIK[754.2523]K	K	F	10	3	9K(XO44-phosphonate)	O76039	CDKL5	Cyclin-dependent kinase-like 5	1	CDKL5;K42	yes	no	+	87432.9	1	MS/MS	E	2
ETHEIVAIKK	ETHEIVAIK[754.2523]K	K	F	10	3	9K(XO44-phosphonate)	O76039	CDKL5	Cyclin-dependent kinase-like 5	1	CDKL5;K42	yes	no	+	91108.3	1	MS/MS	E	3
ETHEIVAIKK	ETHEIVAIK[754.2523]K	K	F	10	3	9K(XO44-phosphonate)	O76039	CDKL5	Cyclin-dependent kinase-like 5	1	CDKL5;K42	yes	no	+	83192.8	1	MS/MS	F	1
ETHEIVAIKK	ETHEIVAIK[754.2523]K	K	F	10	3	9K(XO44-phosphonate)	O76039	CDKL5	Cyclin-dependent kinase-like 5	1	CDKL5;K42	yes	no	+	79273.8	1	MS/MS	F	2
ETHEIVAIKK	ETHEIVAIK[754.2523]K	K	F	10	3	9K(XO44-phosphonate)	O76039	CDKL5	Cyclin-dependent kinase-like 5	1	CDKL5;K42	yes	no	+	139881	2	MS/MS	F	3
ETHEIVAIKK	ETHEIVAIK[754.2523]K	K	F	10	3	9K(XO44-phosphonate)	O76039	CDKL5	Cyclin-dependent kinase-like 5	1	CDKL5;K42	yes	no	+	100712	2	MS/MS	G	1
ETHEIVAIKK	ETHEIVAIK[754.2523]K	K	F	10	3	9K(XO44-phosphonate)	O76039	CDKL5	Cyclin-dependent kinase-like 5	1	CDKL5;K42	yes	no	+	163130	1	MS/MS	G	2
ETHEIVAIKK	ETHEIVAIK[754.2523]K	K	F	10	3	9K(XO44-phosphonate)	O76039	CDKL5	Cyclin-dependent kinase-like 5	1	CDKL5;K42	yes	no	+	178952	1	MS/MS	G	3
ETHEIVAIKK	ETHEIVAIK[754.2523]K	K	F	10	3	9K(XO44-phosphonate)	O76039	CDKL5	Cyclin-dependent kinase-like 5	1	CDKL5;K42	yes	no	+	131427	1	MS/MS	H	1
ETHEIVAIKK	ETHEIVAIK[754.2523]K	K	F	10	3	9K(XO44-phosphonate)	O76039	CDKL5	Cyclin-dependent kinase-like 5	1	CDKL5;K42	yes	no	+	174124	2	MS/MS	H	2
ETHEIVAIKK	ETHEIVAIK[754.2523]K	K	F	10	3	9K(XO44-phosphonate)	O76039	CDKL5	Cyclin-dependent kinase-like 5	1	CDKL5;K42	yes	no	+	225873	4	MS/MS	H	3
GYVNNTTVAVKK	GYVNNTTVAVK[754.2523]K	K	L	12	3	11K(XO44-phosphonate)	Q9NWZ3	IRAK4	Interleukin-1 receptor-associated kinase 4	1	IRAK4;K213	yes	no	+	88777.5	1	MS/MS	A	1
GYVNNTTVAVKK	GYVNNTTVAVK[754.2523]K	K	L	12	3	11K(XO44-phosphonate)	Q9NWZ3	IRAK4	Interleukin-1 receptor-associated kinase 4	1	IRAK4;K213	yes	no	+	387313	5	MS/MS	A	2
GYVNNTTVAVKK	GYVNNTTVAVK[754.2523]K	K	L	12	3	11K(XO44-phosphonate)	Q9NWZ3	IRAK4	Interleukin-1 receptor-associated kinase 4	1	IRAK4;K213	yes	no	+	360399	2	MS/MS	A	3
GYVNNTTVAVKK	GYVNNTTVAVK[754.2523]K	K	L	12	3	11K(XO44-phosphonate)	Q9NWZ3	IRAK4	Interleukin-1 receptor-associated kinase 4	1	IRAK4;K213	yes	no	+	181696	3	MS/MS	B	1
GYVNNTTVAVKK	GYVNNTTVAVK[754.2523]K	K	L	12	3	11K(XO44-phosphonate)	Q9NWZ3	IRAK4	Interleukin-1 receptor-associated kinase 4	1	IRAK4;K213	yes	no	+	NA	0	unmatched	B	2
GYVNNTTVAVKK	GYVNNTTVAVK[754.2523]K	K	L	12	3	11K(XO44-phosphonate)	Q9NWZ3	IRAK4	Interleukin-1 receptor-associated kinase 4	1	IRAK4;K213	yes	no	+	NA	0	unmatched	B	3
GYVNNTTVAVKK	GYVNNTTVAVK[754.2523]K	K	L	12	3	11K(XO44-phosphonate)	Q9NWZ3	IRAK4	Interleukin-1 receptor-associated kinase 4	1	IRAK4;K213	yes	no	+	350049	4	MS/MS	C	1
GYVNNTTVAVKK	GYVNNTTVAVK[754.2523]K	K	L	12	3	11K(XO44-phosphonate)	Q9NWZ3	IRAK4	Interleukin-1 receptor-associated kinase 4	1	IRAK4;K213	yes	no	+	136965	2	MS/MS	C	2
GYVNNTTVAVKK	GYVNNTTVAVK[754.2523]K	K	L	12	3	11K(XO44-phosphonate)	Q9NWZ3	IRAK4	Interleukin-1 receptor-associated kinase 4	1	IRAK4;K213	yes	no	+	265286	5	MS/MS	C	3
GYVNNTTVAVKK	GYVNNTTVAVK[754.2523]K	K	L	12	3	11K(XO44-phosphonate)	Q9NWZ3	IRAK4	Interleukin-1 receptor-associated kinase 4	1	IRAK4;K213	yes	no	+	317913	4	MS/MS	D	1
GYVNNTTVAVKK	GYVNNTTVAVK[754.2523]K	K	L	12	3	11K(XO44-phosphonate)	Q9NWZ3	IRAK4	Interleukin-1 receptor-associated kinase 4	1	IRAK4;K213	yes	no	+	441741	5	MS/MS	D	2
GYVNNTTVAVKK	GYVNNTTVAVK[754.2523]K	K	L	12	3	11K(XO44-phosphonate)	Q9NWZ3	IRAK4	Interleukin-1 receptor-associated kinase 4	1	IRAK4;K213	yes	no	+	105904	3	MS/MS	D	3
GYVNNTTVAVKK	GYVNNTTVAVK[754.2523]K	K	L	12	3	11K(XO44-phosphonate)	Q9NWZ3	IRAK4	Interleukin-1 receptor-associated kinase 4	1	IRAK4;K213	yes	no	+	166660	3	MS/MS	E	1
GYVNNTTVAVKK	GYVNNTTVAVK[754.2523]K	K	L	12	3	11K(XO44-phosphonate)	Q9NWZ3	IRAK4	Interleukin-1 receptor-associated kinase 4	1	IRAK4;K213	yes	no	+	280465	2	MS/MS	E	2
GYVNNTTVAVKK	GYVNNTTVAVK[754.2523]K	K	L	12	3	11K(XO44-phosphonate)	Q9NWZ3	IRAK4	Interleukin-1 receptor-associated kinase 4	1	IRAK4;K213	yes	no	+	299781	4	MS/MS	E	3
GYVNNTTVAVKK	GYVNNTTVAVK[754.2523]K	K	L	12	3	11K(XO44-phosphonate)	Q9NWZ3	IRAK4	Interleukin-1 receptor-associated kinase 4	1	IRAK4;K213	yes	no	+	346672	2	MS/MS	F	1
GYVNNTTVAVKK	GYVNNTTVAVK[754.2523]K	K	L	12	3	11K(XO44-phosphonate)	Q9NWZ3	IRAK4	Interleukin-1 receptor-associated kinase 4	1	IRAK4;K213	yes	no	+	419537	2	MS/MS	F	2
GYVNNTTVAVKK	GYVNNTTVAVK[754.2523]K	K	L	12	3	11K(XO44-phosphonate)	Q9NWZ3	IRAK4	Interleukin-1 receptor-associated kinase 4	1	IRAK4;K213	yes	no	+	239313	3	MS/MS	F	3
GYVNNTTVAVKK	GYVNNTTVAVK[754.2523]K	K	L	12	3	11K(XO44-phosphonate)	Q9NWZ3	IRAK4	Interleukin-1 receptor-associated kinase 4	1	IRAK4;K213	yes	no	+	190597	3	MS/MS	G	1
GYVNNTTVAVKK	GYVNNTTVAVK[754.2523]K	K	L	12	3	11K(XO44-phosphonate)	Q9NWZ3	IRAK4	Interleukin-1 receptor-associated kinase 4	1	IRAK4;K213	yes	no	+	390945	2	MS/MS	G	2
GYVNNTTVAVKK	GYVNNTTVAVK[754.2523]K	K	L	12	3	11K(XO44-phosphonate)	Q9NWZ3	IRAK4	Interleukin-1 receptor-associated kinase 4	1	IRAK4;K213	yes	no	+	349543	3	MS/MS	G	3
GYVNNTTVAVKK	GYVNNTTVAVK[754.2523]K	K	L	12	3	11K(XO44-phosphonate)	Q9NWZ3	IRAK4	Interleukin-1 receptor-associated kinase 4	1	IRAK4;K213	yes	no	+	364951	1	MS/MS	H	1
GYVNNTTVAVKK	GYVNNTTVAVK[754.2523]K	K	L	12	3	11K(XO44-phosphonate)	Q9NWZ3	IRAK4	Interleukin-1 receptor-associated kinase 4	1	IRAK4;K213	yes	no	+	285460	5	MS/MS	H	2
GYVNNTTVAVKK	GYVNNTTVAVK[754.2523]K	K	L	12	3	11K(XO44-phosphonate)	Q9NWZ3	IRAK4	Interleukin-1 receptor-associated kinase 4	1	IRAK4;K213	yes	no	+	504316	4	MS/MS	H	3
LCDSGELVAIKK	LC[57.0215]DSGELVAIK[754.2523]K	K	V	12	3	11K(XO44-phosphonate),2C(Carbamidomethyl (C))	P49841	GSK3B	Glycogen synthase kinase-3 beta	1	GSK3B;K85	yes	no	+	326444	6	MS/MS	A	1
LCDSGELVAIKK	LC[57.0215]DSGELVAIK[754.2523]K	K	V	12	3	11K(XO44-phosphonate),2C(Carbamidomethyl (C))	P49841	GSK3B	Glycogen synthase kinase-3 beta	1	GSK3B;K85	yes	no	+	798328	6	MS/MS	A	2
LCDSGELVAIKK	LC[57.0215]DSGELVAIK[754.2523]K	K	V	12	3	11K(XO44-phosphonate),2C(Carbamidomethyl (C))	P49841	GSK3B	Glycogen synthase kinase-3 beta	1	GSK3B;K85	yes	no	+	820136	4	MS/MS	A	3
LCDSGELVAIKK	LC[57.0215]DSGELVAIK[754.2523]K	K	V	12	3	11K(XO44-phosphonate),2C(Carbamidomethyl (C))	P49841	GSK3B	Glycogen synthase kinase-3 beta	1	GSK3B;K85	yes	no	+	498607	4	MS/MS	B	1
LCDSGELVAIKK	LC[57.0215]DSGELVAIK[754.2523]K	K	V	12	3	11K(XO44-phosphonate),2C(Carbamidomethyl (C))	P49841	GSK3B	Glycogen synthase kinase-3 beta	1	GSK3B;K85	yes	no	+	57395.3	1	MS/MS	B	2
LCDSGELVAIKK	LC[57.0215]DSGELVAIK[754.2523]K	K	V	12	3	11K(XO44-phosphonate),2C(Carbamidomethyl (C))	P49841	GSK3B	Glycogen synthase kinase-3 beta	1	GSK3B;K85	yes	no	+	6339.63	1	MS/MS	B	3
LCDSGELVAIKK	LC[57.0215]DSGELVAIK[754.2523]K	K	V	12	3	11K(XO44-phosphonate),2C(Carbamidomethyl (C))	P49841	GSK3B	Glycogen synthase kinase-3 beta	1	GSK3B;K85	yes	no	+	950896	10	MS/MS	C	1
LCDSGELVAIKK	LC[57.0215]DSGELVAIK[754.2523]K	K	V	12	3	11K(XO44-phosphonate),2C(Carbamidomethyl (C))	P49841	GSK3B	Glycogen synthase kinase-3 beta	1	GSK3B;K85	yes	no	+	322489	4	MS/MS	C	2
LCDSGELVAIKK	LC[57.0215]DSGELVAIK[754.2523]K	K	V	12	3	11K(XO44-phosphonate),2C(Carbamidomethyl (C))	P49841	GSK3B	Glycogen synthase kinase-3 beta	1	GSK3B;K85	yes	no	+	572133	6	MS/MS	C	3
LCDSGELVAIKK	LC[57.0215]DSGELVAIK[754.2523]K	K	V	12	3	11K(XO44-phosphonate),2C(Carbamidomethyl (C))	P49841	GSK3B	Glycogen synthase kinase-3 beta	1	GSK3B;K85	yes	no	+	704780	6	MS/MS	D	1
LCDSGELVAIKK	LC[57.0215]DSGELVAIK[754.2523]K	K	V	12	3	11K(XO44-phosphonate),2C(Carbamidomethyl (C))	P49841	GSK3B	Glycogen synthase kinase-3 beta	1	GSK3B;K85	yes	no	+	790085	6	MS/MS	D	2
LCDSGELVAIKK	LC[57.0215]DSGELVAIK[754.2523]K	K	V	12	3	11K(XO44-phosphonate),2C(Carbamidomethyl (C))	P49841	GSK3B	Glycogen synthase kinase-3 beta	1	GSK3B;K85	yes	no	+	273058	2	MS/MS	D	3
LCDSGELVAIKK	LC[57.0215]DSGELVAIK[754.2523]K	K	V	12	3	11K(XO44-phosphonate),2C(Carbamidomethyl (C))	P49841	GSK3B	Glycogen synthase kinase-3 beta	1	GSK3B;K85	yes	no	+	406468	4	MS/MS	E	1
LCDSGELVAIKK	LC[57.0215]DSGELVAIK[754.2523]K	K	V	12	3	11K(XO44-phosphonate),2C(Carbamidomethyl (C))	P49841	GSK3B	Glycogen synthase kinase-3 beta	1	GSK3B;K85	yes	no	+	525340	7	MS/MS	E	2
LCDSGELVAIKK	LC[57.0215]DSGELVAIK[754.2523]K	K	V	12	3	11K(XO44-phosphonate),2C(Carbamidomethyl (C))	P49841	GSK3B	Glycogen synthase kinase-3 beta	1	GSK3B;K85	yes	no	+	648875	6	MS/MS	E	3
LCDSGELVAIKK	LC[57.0215]DSGELVAIK[754.2523]K	K	V	12	3	11K(XO44-phosphonate),2C(Carbamidomethyl (C))	P49841	GSK3B	Glycogen synthase kinase-3 beta	1	GSK3B;K85	yes	no	+	589864	6	MS/MS	F	1
LCDSGELVAIKK	LC[57.0215]DSGELVAIK[754.2523]K	K	V	12	3	11K(XO44-phosphonate),2C(Carbamidomethyl (C))	P49841	GSK3B	Glycogen synthase kinase-3 beta	1	GSK3B;K85	yes	no	+	589973	7	MS/MS	F	2
LCDSGELVAIKK	LC[57.0215]DSGELVAIK[754.2523]K	K	V	12	3	11K(XO44-phosphonate),2C(Carbamidomethyl (C))	P49841	GSK3B	Glycogen synthase kinase-3 beta	1	GSK3B;K85	yes	no	+	377096	7	MS/MS	F	3
LCDSGELVAIKK	LC[57.0215]DSGELVAIK[754.2523]K	K	V	12	3	11K(XO44-phosphonate),2C(Carbamidomethyl (C))	P49841	GSK3B	Glycogen synthase kinase-3 beta	1	GSK3B;K85	yes	no	+	382415	6	MS/MS	G	1
LCDSGELVAIKK	LC[57.0215]DSGELVAIK[754.2523]K	K	V	12	3	11K(XO44-phosphonate),2C(Carbamidomethyl (C))	P49841	GSK3B	Glycogen synthase kinase-3 beta	1	GSK3B;K85	yes	no	+	737340	4	MS/MS	G	2
LCDSGELVAIKK	LC[57.0215]DSGELVAIK[754.2523]K	K	V	12	3	11K(XO44-phosphonate),2C(Carbamidomethyl (C))	P49841	GSK3B	Glycogen synthase kinase-3 beta	1	GSK3B;K85	yes	no	+	522453	6	MS/MS	G	3
LCDSGELVAIKK	LC[57.0215]DSGELVAIK[754.2523]K	K	V	12	3	11K(XO44-phosphonate),2C(Carbamidomethyl (C))	P49841	GSK3B	Glycogen synthase kinase-3 beta	1	GSK3B;K85	yes	no	+	287860	4	MS/MS	H	1
LCDSGELVAIKK	LC[57.0215]DSGELVAIK[754.2523]K	K	V	12	3	11K(XO44-phosphonate),2C(Carbamidomethyl (C))	P49841	GSK3B	Glycogen synthase kinase-3 beta	1	GSK3B;K85	yes	no	+	241493	5	MS/MS	H	2
LCDSGELVAIKK	LC[57.0215]DSGELVAIK[754.2523]K	K	V	12	3	11K(XO44-phosphonate),2C(Carbamidomethyl (C))	P49841	GSK3B	Glycogen synthase kinase-3 beta	1	GSK3B;K85	yes	no	+	323060	2	MS/MS	H	3
LTGEVVALKK	LTGEVVALK[754.2523]K	K	I	10	3	9K(XO44-phosphonate)	P24941	CDK2	Cyclin-dependent kinase 2	1	CDK2;K33	yes	no	+	94905.1	4	MS/MS	A	1
LTGEVVALKK	LTGEVVALK[754.2523]K	K	I	10	3	9K(XO44-phosphonate)	P24941	CDK2	Cyclin-dependent kinase 2	1	CDK2;K33	yes	no	+	125874	3	MS/MS	A	2
LTGEVVALKK	LTGEVVALK[754.2523]K	K	I	10	3	9K(XO44-phosphonate)	P24941	CDK2	Cyclin-dependent kinase 2	1	CDK2;K33	yes	no	+	182187	2	MS/MS	A	3
LTGEVVALKK	LTGEVVALK[754.2523]K	K	I	10	3	9K(XO44-phosphonate)	P24941	CDK2	Cyclin-dependent kinase 2	1	CDK2;K33	yes	no	+	263043	1	MS/MS	B	1
LTGEVVALKK	LTGEVVALK[754.2523]K	K	I	10	3	9K(XO44-phosphonate)	P24941	CDK2	Cyclin-dependent kinase 2	1	CDK2;K33	yes	no	+	NA	0	unmatched	B	2
LTGEVVALKK	LTGEVVALK[754.2523]K	K	I	10	3	9K(XO44-phosphonate)	P24941	CDK2	Cyclin-dependent kinase 2	1	CDK2;K33	yes	no	+	NA	0	unmatched	B	3
LTGEVVALKK	LTGEVVALK[754.2523]K	K	I	10	3	9K(XO44-phosphonate)	P24941	CDK2	Cyclin-dependent kinase 2	1	CDK2;K33	yes	no	+	355794	4	MS/MS	C	1
LTGEVVALKK	LTGEVVALK[754.2523]K	K	I	10	3	9K(XO44-phosphonate)	P24941	CDK2	Cyclin-dependent kinase 2	1	CDK2;K33	yes	no	+	120376	2	MS/MS	C	2
LTGEVVALKK	LTGEVVALK[754.2523]K	K	I	10	3	9K(XO44-phosphonate)	P24941	CDK2	Cyclin-dependent kinase 2	1	CDK2;K33	yes	no	+	47204	2	MS/MS	C	3
LTGEVVALKK	LTGEVVALK[754.2523]K	K	I	10	3	9K(XO44-phosphonate)	P24941	CDK2	Cyclin-dependent kinase 2	1	CDK2;K33	yes	no	+	233663	3	MS/MS	D	1
LTGEVVALKK	LTGEVVALK[754.2523]K	K	I	10	3	9K(XO44-phosphonate)	P24941	CDK2	Cyclin-dependent kinase 2	1	CDK2;K33	yes	no	+	560702	6	MS/MS	D	2
LTGEVVALKK	LTGEVVALK[754.2523]K	K	I	10	3	9K(XO44-phosphonate)	P24941	CDK2	Cyclin-dependent kinase 2	1	CDK2;K33	yes	no	+	NA	0	unmatched	D	3
LTGEVVALKK	LTGEVVALK[754.2523]K	K	I	10	3	9K(XO44-phosphonate)	P24941	CDK2	Cyclin-dependent kinase 2	1	CDK2;K33	yes	no	+	188956	2	MS/MS	E	1
LTGEVVALKK	LTGEVVALK[754.2523]K	K	I	10	3	9K(XO44-phosphonate)	P24941	CDK2	Cyclin-dependent kinase 2	1	CDK2;K33	yes	no	+	246597	3	MS/MS	E	2
LTGEVVALKK	LTGEVVALK[754.2523]K	K	I	10	3	9K(XO44-phosphonate)	P24941	CDK2	Cyclin-dependent kinase 2	1	CDK2;K33	yes	no	+	144020	3	MS/MS	E	3
LTGEVVALKK	LTGEVVALK[754.2523]K	K	I	10	3	9K(XO44-phosphonate)	P24941	CDK2	Cyclin-dependent kinase 2	1	CDK2;K33	yes	no	+	192062	3	MS/MS	F	1
LTGEVVALKK	LTGEVVALK[754.2523]K	K	I	10	3	9K(XO44-phosphonate)	P24941	CDK2	Cyclin-dependent kinase 2	1	CDK2;K33	yes	no	+	159138	5	MS/MS	F	2
LTGEVVALKK	LTGEVVALK[754.2523]K	K	I	10	3	9K(XO44-phosphonate)	P24941	CDK2	Cyclin-dependent kinase 2	1	CDK2;K33	yes	no	+	182321	1	MS/MS	F	3
LTGEVVALKK	LTGEVVALK[754.2523]K	K	I	10	3	9K(XO44-phosphonate)	P24941	CDK2	Cyclin-dependent kinase 2	1	CDK2;K33	yes	no	+	265257	6	MS/MS	G	1
LTGEVVALKK	LTGEVVALK[754.2523]K	K	I	10	3	9K(XO44-phosphonate)	P24941	CDK2	Cyclin-dependent kinase 2	1	CDK2;K33	yes	no	+	414820	4	MS/MS	G	2
LTGEVVALKK	LTGEVVALK[754.2523]K	K	I	10	3	9K(XO44-phosphonate)	P24941	CDK2	Cyclin-dependent kinase 2	1	CDK2;K33	yes	no	+	206564	3	MS/MS	G	3
LTGEVVALKK	LTGEVVALK[754.2523]K	K	I	10	3	9K(XO44-phosphonate)	P24941	CDK2	Cyclin-dependent kinase 2	1	CDK2;K33	yes	no	+	284342	4	MS/MS	H	1
LTGEVVALKK	LTGEVVALK[754.2523]K	K	I	10	3	9K(XO44-phosphonate)	P24941	CDK2	Cyclin-dependent kinase 2	1	CDK2;K33	yes	no	+	596178	7	MS/MS	H	2
LTGEVVALKK	LTGEVVALK[754.2523]K	K	I	10	3	9K(XO44-phosphonate)	P24941	CDK2	Cyclin-dependent kinase 2	1	CDK2;K33	yes	no	+	487544	3	MS/MS	H	3
LTGQQVAIKK	LTGQQVAIK[754.2523]K	R	I	10	3	9K(XO44-phosphonate)	Q13164	MAPK7	Mitogen-activated protein kinase 7	1	MAPK7;K84	yes	no	+	189148	2	MS/MS	A	1
LTGQQVAIKK	LTGQQVAIK[754.2523]K	R	I	10	3	9K(XO44-phosphonate)	Q13164	MAPK7	Mitogen-activated protein kinase 7	1	MAPK7;K84	yes	no	+	434524	2	MS/MS	A	2
LTGQQVAIKK	LTGQQVAIK[754.2523]K	R	I	10	3	9K(XO44-phosphonate)	Q13164	MAPK7	Mitogen-activated protein kinase 7	1	MAPK7;K84	yes	no	+	508761	2	MS/MS	A	3
LTGQQVAIKK	LTGQQVAIK[754.2523]K	R	I	10	3	9K(XO44-phosphonate)	Q13164	MAPK7	Mitogen-activated protein kinase 7	1	MAPK7;K84	yes	no	+	352353	2	MS/MS	B	1
LTGQQVAIKK	LTGQQVAIK[754.2523]K	R	I	10	3	9K(XO44-phosphonate)	Q13164	MAPK7	Mitogen-activated protein kinase 7	1	MAPK7;K84	yes	no	+	47492.4	1	MS/MS	B	2
LTGQQVAIKK	LTGQQVAIK[754.2523]K	R	I	10	3	9K(XO44-phosphonate)	Q13164	MAPK7	Mitogen-activated protein kinase 7	1	MAPK7;K84	yes	no	+	NA	0	unmatched	B	3
LTGQQVAIKK	LTGQQVAIK[754.2523]K	R	I	10	3	9K(XO44-phosphonate)	Q13164	MAPK7	Mitogen-activated protein kinase 7	1	MAPK7;K84	yes	no	+	742578	2	MS/MS	C	1
LTGQQVAIKK	LTGQQVAIK[754.2523]K	R	I	10	3	9K(XO44-phosphonate)	Q13164	MAPK7	Mitogen-activated protein kinase 7	1	MAPK7;K84	yes	no	+	198416	2	MS/MS	C	2
LTGQQVAIKK	LTGQQVAIK[754.2523]K	R	I	10	3	9K(XO44-phosphonate)	Q13164	MAPK7	Mitogen-activated protein kinase 7	1	MAPK7;K84	yes	no	+	368810	3	MS/MS	C	3
LTGQQVAIKK	LTGQQVAIK[754.2523]K	R	I	10	3	9K(XO44-phosphonate)	Q13164	MAPK7	Mitogen-activated protein kinase 7	1	MAPK7;K84	yes	no	+	459212	2	MS/MS	D	1
LTGQQVAIKK	LTGQQVAIK[754.2523]K	R	I	10	3	9K(XO44-phosphonate)	Q13164	MAPK7	Mitogen-activated protein kinase 7	1	MAPK7;K84	yes	no	+	815499	3	MS/MS	D	2
LTGQQVAIKK	LTGQQVAIK[754.2523]K	R	I	10	3	9K(XO44-phosphonate)	Q13164	MAPK7	Mitogen-activated protein kinase 7	1	MAPK7;K84	yes	no	+	234083	2	MS/MS	D	3
LTGQQVAIKK	LTGQQVAIK[754.2523]K	R	I	10	3	9K(XO44-phosphonate)	Q13164	MAPK7	Mitogen-activated protein kinase 7	1	MAPK7;K84	yes	no	+	280056	3	MS/MS	E	1
LTGQQVAIKK	LTGQQVAIK[754.2523]K	R	I	10	3	9K(XO44-phosphonate)	Q13164	MAPK7	Mitogen-activated protein kinase 7	1	MAPK7;K84	yes	no	+	450317	1	MS/MS	E	2
LTGQQVAIKK	LTGQQVAIK[754.2523]K	R	I	10	3	9K(XO44-phosphonate)	Q13164	MAPK7	Mitogen-activated protein kinase 7	1	MAPK7;K84	yes	no	+	397097	2	MS/MS	E	3
LTGQQVAIKK	LTGQQVAIK[754.2523]K	R	I	10	3	9K(XO44-phosphonate)	Q13164	MAPK7	Mitogen-activated protein kinase 7	1	MAPK7;K84	yes	no	+	464787	2	MS/MS	F	1
LTGQQVAIKK	LTGQQVAIK[754.2523]K	R	I	10	3	9K(XO44-phosphonate)	Q13164	MAPK7	Mitogen-activated protein kinase 7	1	MAPK7;K84	yes	no	+	625784	2	MS/MS	F	2
LTGQQVAIKK	LTGQQVAIK[754.2523]K	R	I	10	3	9K(XO44-phosphonate)	Q13164	MAPK7	Mitogen-activated protein kinase 7	1	MAPK7;K84	yes	no	+	424072	2	MS/MS	F	3
LTGQQVAIKK	LTGQQVAIK[754.2523]K	R	I	10	3	9K(XO44-phosphonate)	Q13164	MAPK7	Mitogen-activated protein kinase 7	1	MAPK7;K84	yes	no	+	335221	2	MS/MS	G	1
LTGQQVAIKK	LTGQQVAIK[754.2523]K	R	I	10	3	9K(XO44-phosphonate)	Q13164	MAPK7	Mitogen-activated protein kinase 7	1	MAPK7;K84	yes	no	+	744113	2	MS/MS	G	2
LTGQQVAIKK	LTGQQVAIK[754.2523]K	R	I	10	3	9K(XO44-phosphonate)	Q13164	MAPK7	Mitogen-activated protein kinase 7	1	MAPK7;K84	yes	no	+	476399	3	MS/MS	G	3
LTGQQVAIKK	LTGQQVAIK[754.2523]K	R	I	10	3	9K(XO44-phosphonate)	Q13164	MAPK7	Mitogen-activated protein kinase 7	1	MAPK7;K84	yes	no	+	474507	2	MS/MS	H	1
LTGQQVAIKK	LTGQQVAIK[754.2523]K	R	I	10	3	9K(XO44-phosphonate)	Q13164	MAPK7	Mitogen-activated protein kinase 7	1	MAPK7;K84	yes	no	+	396677	2	MS/MS	H	2
LTGQQVAIKK	LTGQQVAIK[754.2523]K	R	I	10	3	9K(XO44-phosphonate)	Q13164	MAPK7	Mitogen-activated protein kinase 7	1	MAPK7;K84	yes	no	+	679704	2	MS/MS	H	3
LYAVKVVK	LYAVK[754.2523]VVK	K	K	8	3	5K(XO44-phosphonate)	Q96GX5	MASTL	Serine/threonine-protein kinase greatwall	1	MASTL;K62	yes	no		26636.1	1	MS/MS	A	1
LYAVKVVK	LYAVK[754.2523]VVK	K	K	8	3	5K(XO44-phosphonate)	Q96GX5	MASTL	Serine/threonine-protein kinase greatwall	1	MASTL;K62	yes	no		70368.9	2	MS/MS	A	2
LYAVKVVK	LYAVK[754.2523]VVK	K	K	8	3	5K(XO44-phosphonate)	Q96GX5	MASTL	Serine/threonine-protein kinase greatwall	1	MASTL;K62	yes	no		103809	2	MS/MS	A	3
LYAVKVVK	LYAVK[754.2523]VVK	K	K	8	3	5K(XO44-phosphonate)	Q96GX5	MASTL	Serine/threonine-protein kinase greatwall	1	MASTL;K62	yes	no		86713.3	1	MS/MS	B	1
LYAVKVVK	LYAVK[754.2523]VVK	K	K	8	3	5K(XO44-phosphonate)	Q96GX5	MASTL	Serine/threonine-protein kinase greatwall	1	MASTL;K62	yes	no		NA	0	unmatched	B	2
LYAVKVVK	LYAVK[754.2523]VVK	K	K	8	3	5K(XO44-phosphonate)	Q96GX5	MASTL	Serine/threonine-protein kinase greatwall	1	MASTL;K62	yes	no		NA	0	unmatched	B	3
LYAVKVVK	LYAVK[754.2523]VVK	K	K	8	3	5K(XO44-phosphonate)	Q96GX5	MASTL	Serine/threonine-protein kinase greatwall	1	MASTL;K62	yes	no		132778	4	MS/MS	C	1
LYAVKVVK	LYAVK[754.2523]VVK	K	K	8	3	5K(XO44-phosphonate)	Q96GX5	MASTL	Serine/threonine-protein kinase greatwall	1	MASTL;K62	yes	no		44643.5	1	MS/MS	C	2
LYAVKVVK	LYAVK[754.2523]VVK	K	K	8	3	5K(XO44-phosphonate)	Q96GX5	MASTL	Serine/threonine-protein kinase greatwall	1	MASTL;K62	yes	no		50084.1	1	MS/MS	C	3
LYAVKVVK	LYAVK[754.2523]VVK	K	K	8	3	5K(XO44-phosphonate)	Q96GX5	MASTL	Serine/threonine-protein kinase greatwall	1	MASTL;K62	yes	no		69872.4	0	MBR	D	1
LYAVKVVK	LYAVK[754.2523]VVK	K	K	8	3	5K(XO44-phosphonate)	Q96GX5	MASTL	Serine/threonine-protein kinase greatwall	1	MASTL;K62	yes	no		233369	3	MS/MS	D	2
LYAVKVVK	LYAVK[754.2523]VVK	K	K	8	3	5K(XO44-phosphonate)	Q96GX5	MASTL	Serine/threonine-protein kinase greatwall	1	MASTL;K62	yes	no		NA	0	unmatched	D	3
LYAVKVVK	LYAVK[754.2523]VVK	K	K	8	3	5K(XO44-phosphonate)	Q96GX5	MASTL	Serine/threonine-protein kinase greatwall	1	MASTL;K62	yes	no		52056.9	1	MS/MS	E	1
LYAVKVVK	LYAVK[754.2523]VVK	K	K	8	3	5K(XO44-phosphonate)	Q96GX5	MASTL	Serine/threonine-protein kinase greatwall	1	MASTL;K62	yes	no		104524	3	MS/MS	E	2
LYAVKVVK	LYAVK[754.2523]VVK	K	K	8	3	5K(XO44-phosphonate)	Q96GX5	MASTL	Serine/threonine-protein kinase greatwall	1	MASTL;K62	yes	no		74623.3	1	MS/MS	E	3
LYAVKVVK	LYAVK[754.2523]VVK	K	K	8	3	5K(XO44-phosphonate)	Q96GX5	MASTL	Serine/threonine-protein kinase greatwall	1	MASTL;K62	yes	no		80050.9	1	MS/MS	F	1
LYAVKVVK	LYAVK[754.2523]VVK	K	K	8	3	5K(XO44-phosphonate)	Q96GX5	MASTL	Serine/threonine-protein kinase greatwall	1	MASTL;K62	yes	no		107923	0	MBR	F	2
LYAVKVVK	LYAVK[754.2523]VVK	K	K	8	3	5K(XO44-phosphonate)	Q96GX5	MASTL	Serine/threonine-protein kinase greatwall	1	MASTL;K62	yes	no		76567.3	2	MS/MS	F	3
LYAVKVVK	LYAVK[754.2523]VVK	K	K	8	3	5K(XO44-phosphonate)	Q96GX5	MASTL	Serine/threonine-protein kinase greatwall	1	MASTL;K62	yes	no		89772	4	MS/MS	G	1
LYAVKVVK	LYAVK[754.2523]VVK	K	K	8	3	5K(XO44-phosphonate)	Q96GX5	MASTL	Serine/threonine-protein kinase greatwall	1	MASTL;K62	yes	no		217760	3	MS/MS	G	2
LYAVKVVK	LYAVK[754.2523]VVK	K	K	8	3	5K(XO44-phosphonate)	Q96GX5	MASTL	Serine/threonine-protein kinase greatwall	1	MASTL;K62	yes	no		126060	2	MS/MS	G	3
LYAVKVVK	LYAVK[754.2523]VVK	K	K	8	3	5K(XO44-phosphonate)	Q96GX5	MASTL	Serine/threonine-protein kinase greatwall	1	MASTL;K62	yes	no		165010	2	MS/MS	H	1
LYAVKVVK	LYAVK[754.2523]VVK	K	K	8	3	5K(XO44-phosphonate)	Q96GX5	MASTL	Serine/threonine-protein kinase greatwall	1	MASTL;K62	yes	no		194762	1	MS/MS	H	2
LYAVKVVK	LYAVK[754.2523]VVK	K	K	8	3	5K(XO44-phosphonate)	Q96GX5	MASTL	Serine/threonine-protein kinase greatwall	1	MASTL;K62	yes	no		207325	2	MS/MS	H	3
NTNQIVAIKK	NTNQIVAIK[754.2523]K	K	I	10	3	9K(XO44-phosphonate)	P50613	CDK7	Cyclin-dependent kinase 7	1	CDK7;K41	yes	no	+	76886.3	2	MS/MS	A	1
NTNQIVAIKK	NTNQIVAIK[754.2523]K	K	I	10	3	9K(XO44-phosphonate)	P50613	CDK7	Cyclin-dependent kinase 7	1	CDK7;K41	yes	no	+	291037	2	MS/MS	A	2
NTNQIVAIKK	NTNQIVAIK[754.2523]K	K	I	10	3	9K(XO44-phosphonate)	P50613	CDK7	Cyclin-dependent kinase 7	1	CDK7;K41	yes	no	+	253279	2	MS/MS	A	3
NTNQIVAIKK	NTNQIVAIK[754.2523]K	K	I	10	3	9K(XO44-phosphonate)	P50613	CDK7	Cyclin-dependent kinase 7	1	CDK7;K41	yes	no	+	269190	3	MS/MS	B	1
NTNQIVAIKK	NTNQIVAIK[754.2523]K	K	I	10	3	9K(XO44-phosphonate)	P50613	CDK7	Cyclin-dependent kinase 7	1	CDK7;K41	yes	no	+	28597.5	2	MS/MS	B	2
NTNQIVAIKK	NTNQIVAIK[754.2523]K	K	I	10	3	9K(XO44-phosphonate)	P50613	CDK7	Cyclin-dependent kinase 7	1	CDK7;K41	yes	no	+	NA	0	unmatched	B	3
NTNQIVAIKK	NTNQIVAIK[754.2523]K	K	I	10	3	9K(XO44-phosphonate)	P50613	CDK7	Cyclin-dependent kinase 7	1	CDK7;K41	yes	no	+	369046	3	MS/MS	C	1
NTNQIVAIKK	NTNQIVAIK[754.2523]K	K	I	10	3	9K(XO44-phosphonate)	P50613	CDK7	Cyclin-dependent kinase 7	1	CDK7;K41	yes	no	+	140002	2	MS/MS	C	2
NTNQIVAIKK	NTNQIVAIK[754.2523]K	K	I	10	3	9K(XO44-phosphonate)	P50613	CDK7	Cyclin-dependent kinase 7	1	CDK7;K41	yes	no	+	166700	2	MS/MS	C	3
NTNQIVAIKK	NTNQIVAIK[754.2523]K	K	I	10	3	9K(XO44-phosphonate)	P50613	CDK7	Cyclin-dependent kinase 7	1	CDK7;K41	yes	no	+	210797	1	MS/MS	D	1
NTNQIVAIKK	NTNQIVAIK[754.2523]K	K	I	10	3	9K(XO44-phosphonate)	P50613	CDK7	Cyclin-dependent kinase 7	1	CDK7;K41	yes	no	+	566389	3	MS/MS	D	2
NTNQIVAIKK	NTNQIVAIK[754.2523]K	K	I	10	3	9K(XO44-phosphonate)	P50613	CDK7	Cyclin-dependent kinase 7	1	CDK7;K41	yes	no	+	55851.5	1	MS/MS	D	3
NTNQIVAIKK	NTNQIVAIK[754.2523]K	K	I	10	3	9K(XO44-phosphonate)	P50613	CDK7	Cyclin-dependent kinase 7	1	CDK7;K41	yes	no	+	143773	2	MS/MS	E	1
NTNQIVAIKK	NTNQIVAIK[754.2523]K	K	I	10	3	9K(XO44-phosphonate)	P50613	CDK7	Cyclin-dependent kinase 7	1	CDK7;K41	yes	no	+	208494	3	MS/MS	E	2
NTNQIVAIKK	NTNQIVAIK[754.2523]K	K	I	10	3	9K(XO44-phosphonate)	P50613	CDK7	Cyclin-dependent kinase 7	1	CDK7;K41	yes	no	+	189326	3	MS/MS	E	3
NTNQIVAIKK	NTNQIVAIK[754.2523]K	K	I	10	3	9K(XO44-phosphonate)	P50613	CDK7	Cyclin-dependent kinase 7	1	CDK7;K41	yes	no	+	173650	2	MS/MS	F	1
NTNQIVAIKK	NTNQIVAIK[754.2523]K	K	I	10	3	9K(XO44-phosphonate)	P50613	CDK7	Cyclin-dependent kinase 7	1	CDK7;K41	yes	no	+	211976	2	MS/MS	F	2
NTNQIVAIKK	NTNQIVAIK[754.2523]K	K	I	10	3	9K(XO44-phosphonate)	P50613	CDK7	Cyclin-dependent kinase 7	1	CDK7;K41	yes	no	+	156656	2	MS/MS	F	3
NTNQIVAIKK	NTNQIVAIK[754.2523]K	K	I	10	3	9K(XO44-phosphonate)	P50613	CDK7	Cyclin-dependent kinase 7	1	CDK7;K41	yes	no	+	233117	3	MS/MS	G	1
NTNQIVAIKK	NTNQIVAIK[754.2523]K	K	I	10	3	9K(XO44-phosphonate)	P50613	CDK7	Cyclin-dependent kinase 7	1	CDK7;K41	yes	no	+	415148	5	MS/MS	G	2
NTNQIVAIKK	NTNQIVAIK[754.2523]K	K	I	10	3	9K(XO44-phosphonate)	P50613	CDK7	Cyclin-dependent kinase 7	1	CDK7;K41	yes	no	+	189300	2	MS/MS	G	3
NTNQIVAIKK	NTNQIVAIK[754.2523]K	K	I	10	3	9K(XO44-phosphonate)	P50613	CDK7	Cyclin-dependent kinase 7	1	CDK7;K41	yes	no	+	476617	2	MS/MS	H	1
NTNQIVAIKK	NTNQIVAIK[754.2523]K	K	I	10	3	9K(XO44-phosphonate)	P50613	CDK7	Cyclin-dependent kinase 7	1	CDK7;K41	yes	no	+	787179	2	MS/MS	H	2
NTNQIVAIKK	NTNQIVAIK[754.2523]K	K	I	10	3	9K(XO44-phosphonate)	P50613	CDK7	Cyclin-dependent kinase 7	1	CDK7;K41	yes	no	+	537699	3	MS/MS	H	3
TTGQVVAMKK	TTGQVVAMK[754.2523]K	K	I	10	3	9K(XO44-phosphonate)	P06493	CDK1	Cyclin-dependent kinase 1	1	CDK1;K33	yes	no	+	185395	2	MS/MS	A	1
TTGQVVAMKK	TTGQVVAMK[754.2523]K	K	I	10	3	9K(XO44-phosphonate)	P06493	CDK1	Cyclin-dependent kinase 1	1	CDK1;K33	yes	no	+	353586	2	MS/MS	A	2
TTGQVVAMKK	TTGQVVAMK[754.2523]K	K	I	10	3	9K(XO44-phosphonate)	P06493	CDK1	Cyclin-dependent kinase 1	1	CDK1;K33	yes	no	+	371849	5	MS/MS	A	3
TTGQVVAMKK	TTGQVVAMK[754.2523]K	K	I	10	3	9K(XO44-phosphonate)	P06493	CDK1	Cyclin-dependent kinase 1	1	CDK1;K33	yes	no	+	475088	3	MS/MS	B	1
TTGQVVAMKK	TTGQVVAMK[754.2523]K	K	I	10	3	9K(XO44-phosphonate)	P06493	CDK1	Cyclin-dependent kinase 1	1	CDK1;K33	yes	no	+	NA	0	unmatched	B	2
TTGQVVAMKK	TTGQVVAMK[754.2523]K	K	I	10	3	9K(XO44-phosphonate)	P06493	CDK1	Cyclin-dependent kinase 1	1	CDK1;K33	yes	no	+	NA	0	unmatched	B	3
TTGQVVAMKK	TTGQVVAMK[754.2523]K	K	I	10	3	9K(XO44-phosphonate)	P06493	CDK1	Cyclin-dependent kinase 1	1	CDK1;K33	yes	no	+	990037	7	MS/MS	C	1
TTGQVVAMKK	TTGQVVAMK[754.2523]K	K	I	10	3	9K(XO44-phosphonate)	P06493	CDK1	Cyclin-dependent kinase 1	1	CDK1;K33	yes	no	+	250951	1	MS/MS	C	2
TTGQVVAMKK	TTGQVVAMK[754.2523]K	K	I	10	3	9K(XO44-phosphonate)	P06493	CDK1	Cyclin-dependent kinase 1	1	CDK1;K33	yes	no	+	369775	4	MS/MS	C	3
TTGQVVAMKK	TTGQVVAMK[754.2523]K	K	I	10	3	9K(XO44-phosphonate)	P06493	CDK1	Cyclin-dependent kinase 1	1	CDK1;K33	yes	no	+	440397	4	MS/MS	D	1
TTGQVVAMKK	TTGQVVAMK[754.2523]K	K	I	10	3	9K(XO44-phosphonate)	P06493	CDK1	Cyclin-dependent kinase 1	1	CDK1;K33	yes	no	+	1.37276e+06	7	MS/MS	D	2
TTGQVVAMKK	TTGQVVAMK[754.2523]K	K	I	10	3	9K(XO44-phosphonate)	P06493	CDK1	Cyclin-dependent kinase 1	1	CDK1;K33	yes	no	+	186166	2	MS/MS	D	3
TTGQVVAMKK	TTGQVVAMK[754.2523]K	K	I	10	3	9K(XO44-phosphonate)	P06493	CDK1	Cyclin-dependent kinase 1	1	CDK1;K33	yes	no	+	374014	2	MS/MS	E	1
TTGQVVAMKK	TTGQVVAMK[754.2523]K	K	I	10	3	9K(XO44-phosphonate)	P06493	CDK1	Cyclin-dependent kinase 1	1	CDK1;K33	yes	no	+	536299	3	MS/MS	E	2
TTGQVVAMKK	TTGQVVAMK[754.2523]K	K	I	10	3	9K(XO44-phosphonate)	P06493	CDK1	Cyclin-dependent kinase 1	1	CDK1;K33	yes	no	+	472334	6	MS/MS	E	3
TTGQVVAMKK	TTGQVVAMK[754.2523]K	K	I	10	3	9K(XO44-phosphonate)	P06493	CDK1	Cyclin-dependent kinase 1	1	CDK1;K33	yes	no	+	366853	3	MS/MS	F	1
TTGQVVAMKK	TTGQVVAMK[754.2523]K	K	I	10	3	9K(XO44-phosphonate)	P06493	CDK1	Cyclin-dependent kinase 1	1	CDK1;K33	yes	no	+	588230	3	MS/MS	F	2
TTGQVVAMKK	TTGQVVAMK[754.2523]K	K	I	10	3	9K(XO44-phosphonate)	P06493	CDK1	Cyclin-dependent kinase 1	1	CDK1;K33	yes	no	+	603314	1	MS/MS	F	3
TTGQVVAMKK	TTGQVVAMK[754.2523]K	K	I	10	3	9K(XO44-phosphonate)	P06493	CDK1	Cyclin-dependent kinase 1	1	CDK1;K33	yes	no	+	515445	1	MS/MS	G	1
TTGQVVAMKK	TTGQVVAMK[754.2523]K	K	I	10	3	9K(XO44-phosphonate)	P06493	CDK1	Cyclin-dependent kinase 1	1	CDK1;K33	yes	no	+	791601	3	MS/MS	G	2
TTGQVVAMKK	TTGQVVAMK[754.2523]K	K	I	10	3	9K(XO44-phosphonate)	P06493	CDK1	Cyclin-dependent kinase 1	1	CDK1;K33	yes	no	+	507333	2	MS/MS	G	3
TTGQVVAMKK	TTGQVVAMK[754.2523]K	K	I	10	3	9K(XO44-phosphonate)	P06493	CDK1	Cyclin-dependent kinase 1	1	CDK1;K33	yes	no	+	873919	2	MS/MS	H	1
TTGQVVAMKK	TTGQVVAMK[754.2523]K	K	I	10	3	9K(XO44-phosphonate)	P06493	CDK1	Cyclin-dependent kinase 1	1	CDK1;K33	yes	no	+	1.5703e+06	5	MS/MS	H	2
TTGQVVAMKK	TTGQVVAMK[754.2523]K	K	I	10	3	9K(XO44-phosphonate)	P06493	CDK1	Cyclin-dependent kinase 1	1	CDK1;K33	yes	no	+	1.71484e+06	6	MS/MS	H	3
VALKIIK	VALK[754.2523]IIK	R	N	7	3	4K(XO44-phosphonate)	P49760	CLK2	Dual specificity protein kinase CLK2	1	CLK2;K193	yes	no	+	55743.3	2	MS/MS	A	1
VALKIIK	VALK[754.2523]IIK	R	N	7	3	4K(XO44-phosphonate)	P49760	CLK2	Dual specificity protein kinase CLK2	1	CLK2;K193	yes	no	+	115345	4	MS/MS	A	2
VALKIIK	VALK[754.2523]IIK	R	N	7	3	4K(XO44-phosphonate)	P49760	CLK2	Dual specificity protein kinase CLK2	1	CLK2;K193	yes	no	+	103553	2	MS/MS	A	3
VALKIIK	VALK[754.2523]IIK	R	N	7	3	4K(XO44-phosphonate)	P49760	CLK2	Dual specificity protein kinase CLK2	1	CLK2;K193	yes	no	+	125801	1	MS/MS	B	1
VALKIIK	VALK[754.2523]IIK	R	N	7	3	4K(XO44-phosphonate)	P49760	CLK2	Dual specificity protein kinase CLK2	1	CLK2;K193	yes	no	+	NA	0	unmatched	B	2
VALKIIK	VALK[754.2523]IIK	R	N	7	3	4K(XO44-phosphonate)	P49760	CLK2	Dual specificity protein kinase CLK2	1	CLK2;K193	yes	no	+	NA	0	unmatched	B	3
VALKIIK	VALK[754.2523]IIK	R	N	7	3	4K(XO44-phosphonate)	P49760	CLK2	Dual specificity protein kinase CLK2	1	CLK2;K193	yes	no	+	190606	3	MS/MS	C	1
VALKIIK	VALK[754.2523]IIK	R	N	7	3	4K(XO44-phosphonate)	P49760	CLK2	Dual specificity protein kinase CLK2	1	CLK2;K193	yes	no	+	26111.1	1	MS/MS	C	2
VALKIIK	VALK[754.2523]IIK	R	N	7	3	4K(XO44-phosphonate)	P49760	CLK2	Dual specificity protein kinase CLK2	1	CLK2;K193	yes	no	+	116350	3	MS/MS	C	3
VALKIIK	VALK[754.2523]IIK	R	N	7	3	4K(XO44-phosphonate)	P49760	CLK2	Dual specificity protein kinase CLK2	1	CLK2;K193	yes	no	+	151360	2	MS/MS	D	1
VALKIIK	VALK[754.2523]IIK	R	N	7	3	4K(XO44-phosphonate)	P49760	CLK2	Dual specificity protein kinase CLK2	1	CLK2;K193	yes	no	+	372028	6	MS/MS	D	2
VALKIIK	VALK[754.2523]IIK	R	N	7	3	4K(XO44-phosphonate)	P49760	CLK2	Dual specificity protein kinase CLK2	1	CLK2;K193	yes	no	+	NA	0	unmatched	D	3
VALKIIK	VALK[754.2523]IIK	R	N	7	3	4K(XO44-phosphonate)	P49760	CLK2	Dual specificity protein kinase CLK2	1	CLK2;K193	yes	no	+	118598	2	MS/MS	E	1
VALKIIK	VALK[754.2523]IIK	R	N	7	3	4K(XO44-phosphonate)	P49760	CLK2	Dual specificity protein kinase CLK2	1	CLK2;K193	yes	no	+	160456	3	MS/MS	E	2
VALKIIK	VALK[754.2523]IIK	R	N	7	3	4K(XO44-phosphonate)	P49760	CLK2	Dual specificity protein kinase CLK2	1	CLK2;K193	yes	no	+	105277	2	MS/MS	E	3
VALKIIK	VALK[754.2523]IIK	R	N	7	3	4K(XO44-phosphonate)	P49760	CLK2	Dual specificity protein kinase CLK2	1	CLK2;K193	yes	no	+	183702	1	MS/MS	F	1
VALKIIK	VALK[754.2523]IIK	R	N	7	3	4K(XO44-phosphonate)	P49760	CLK2	Dual specificity protein kinase CLK2	1	CLK2;K193	yes	no	+	227663	3	MS/MS	F	2
VALKIIK	VALK[754.2523]IIK	R	N	7	3	4K(XO44-phosphonate)	P49760	CLK2	Dual specificity protein kinase CLK2	1	CLK2;K193	yes	no	+	104123	2	MS/MS	F	3
VALKIIK	VALK[754.2523]IIK	R	N	7	3	4K(XO44-phosphonate)	P49760	CLK2	Dual specificity protein kinase CLK2	1	CLK2;K193	yes	no	+	146430	2	MS/MS	G	1
VALKIIK	VALK[754.2523]IIK	R	N	7	3	4K(XO44-phosphonate)	P49760	CLK2	Dual specificity protein kinase CLK2	1	CLK2;K193	yes	no	+	424467	3	MS/MS	G	2
VALKIIK	VALK[754.2523]IIK	R	N	7	3	4K(XO44-phosphonate)	P49760	CLK2	Dual specificity protein kinase CLK2	1	CLK2;K193	yes	no	+	191348	2	MS/MS	G	3
VALKIIK	VALK[754.2523]IIK	R	N	7	3	4K(XO44-phosphonate)	P49760	CLK2	Dual specificity protein kinase CLK2	1	CLK2;K193	yes	no	+	377033	2	MS/MS	H	1
VALKIIK	VALK[754.2523]IIK	R	N	7	3	4K(XO44-phosphonate)	P49760	CLK2	Dual specificity protein kinase CLK2	1	CLK2;K193	yes	no	+	295011	4	MS/MS	H	2
VALKIIK	VALK[754.2523]IIK	R	N	7	3	4K(XO44-phosphonate)	P49760	CLK2	Dual specificity protein kinase CLK2	1	CLK2;K193	yes	no	+	331352	3	MS/MS	H	3
DTGEMVALKK	DTGEM[15.9949]VALK[754.2523]K	K	V	10	3	5M(Oxidation (M)),9K(XO44-phosphonate)	Q14004	CDK13	Cyclin-dependent kinase 13	1	CDK13;K734	yes	no	+	136238	1	MS/MS	A	1
DTGEMVALKK	DTGEM[15.9949]VALK[754.2523]K	K	V	10	3	5M(Oxidation (M)),9K(XO44-phosphonate)	Q14004	CDK13	Cyclin-dependent kinase 13	1	CDK13;K734	yes	no	+	310432	1	MS/MS	A	2
DTGEMVALKK	DTGEM[15.9949]VALK[754.2523]K	K	V	10	3	5M(Oxidation (M)),9K(XO44-phosphonate)	Q14004	CDK13	Cyclin-dependent kinase 13	1	CDK13;K734	yes	no	+	351483	2	MS/MS	A	3
DTGEMVALKK	DTGEM[15.9949]VALK[754.2523]K	K	V	10	3	5M(Oxidation (M)),9K(XO44-phosphonate)	Q14004	CDK13	Cyclin-dependent kinase 13	1	CDK13;K734	yes	no	+	403226	2	MS/MS	B	1
DTGEMVALKK	DTGEM[15.9949]VALK[754.2523]K	K	V	10	3	5M(Oxidation (M)),9K(XO44-phosphonate)	Q14004	CDK13	Cyclin-dependent kinase 13	1	CDK13;K734	yes	no	+	41915.6	3	MS/MS	B	2
DTGEMVALKK	DTGEM[15.9949]VALK[754.2523]K	K	V	10	3	5M(Oxidation (M)),9K(XO44-phosphonate)	Q14004	CDK13	Cyclin-dependent kinase 13	1	CDK13;K734	yes	no	+	NA	0	unmatched	B	3
DTGEMVALKK	DTGEM[15.9949]VALK[754.2523]K	K	V	10	3	5M(Oxidation (M)),9K(XO44-phosphonate)	Q14004	CDK13	Cyclin-dependent kinase 13	1	CDK13;K734	yes	no	+	443303	2	MS/MS	C	1
DTGEMVALKK	DTGEM[15.9949]VALK[754.2523]K	K	V	10	3	5M(Oxidation (M)),9K(XO44-phosphonate)	Q14004	CDK13	Cyclin-dependent kinase 13	1	CDK13;K734	yes	no	+	167499	2	MS/MS	C	2
DTGEMVALKK	DTGEM[15.9949]VALK[754.2523]K	K	V	10	3	5M(Oxidation (M)),9K(XO44-phosphonate)	Q14004	CDK13	Cyclin-dependent kinase 13	1	CDK13;K734	yes	no	+	181500	1	MS/MS	C	3
DTGEMVALKK	DTGEM[15.9949]VALK[754.2523]K	K	V	10	3	5M(Oxidation (M)),9K(XO44-phosphonate)	Q14004	CDK13	Cyclin-dependent kinase 13	1	CDK13;K734	yes	no	+	317565	2	MS/MS	D	1
DTGEMVALKK	DTGEM[15.9949]VALK[754.2523]K	K	V	10	3	5M(Oxidation (M)),9K(XO44-phosphonate)	Q14004	CDK13	Cyclin-dependent kinase 13	1	CDK13;K734	yes	no	+	772641	2	MS/MS	D	2
DTGEMVALKK	DTGEM[15.9949]VALK[754.2523]K	K	V	10	3	5M(Oxidation (M)),9K(XO44-phosphonate)	Q14004	CDK13	Cyclin-dependent kinase 13	1	CDK13;K734	yes	no	+	94143.1	1	MS/MS	D	3
DTGEMVALKK	DTGEM[15.9949]VALK[754.2523]K	K	V	10	3	5M(Oxidation (M)),9K(XO44-phosphonate)	Q14004	CDK13	Cyclin-dependent kinase 13	1	CDK13;K734	yes	no	+	196844	1	MS/MS	E	1
DTGEMVALKK	DTGEM[15.9949]VALK[754.2523]K	K	V	10	3	5M(Oxidation (M)),9K(XO44-phosphonate)	Q14004	CDK13	Cyclin-dependent kinase 13	1	CDK13;K734	yes	no	+	280901	3	MS/MS	E	2
DTGEMVALKK	DTGEM[15.9949]VALK[754.2523]K	K	V	10	3	5M(Oxidation (M)),9K(XO44-phosphonate)	Q14004	CDK13	Cyclin-dependent kinase 13	1	CDK13;K734	yes	no	+	213167	2	MS/MS	E	3
DTGEMVALKK	DTGEM[15.9949]VALK[754.2523]K	K	V	10	3	5M(Oxidation (M)),9K(XO44-phosphonate)	Q14004	CDK13	Cyclin-dependent kinase 13	1	CDK13;K734	yes	no	+	385357	2	MS/MS	F	1
DTGEMVALKK	DTGEM[15.9949]VALK[754.2523]K	K	V	10	3	5M(Oxidation (M)),9K(XO44-phosphonate)	Q14004	CDK13	Cyclin-dependent kinase 13	1	CDK13;K734	yes	no	+	389616	2	MS/MS	F	2
DTGEMVALKK	DTGEM[15.9949]VALK[754.2523]K	K	V	10	3	5M(Oxidation (M)),9K(XO44-phosphonate)	Q14004	CDK13	Cyclin-dependent kinase 13	1	CDK13;K734	yes	no	+	301301	2	MS/MS	F	3
DTGEMVALKK	DTGEM[15.9949]VALK[754.2523]K	K	V	10	3	5M(Oxidation (M)),9K(XO44-phosphonate)	Q14004	CDK13	Cyclin-dependent kinase 13	1	CDK13;K734	yes	no	+	315451	4	MS/MS	G	1
DTGEMVALKK	DTGEM[15.9949]VALK[754.2523]K	K	V	10	3	5M(Oxidation (M)),9K(XO44-phosphonate)	Q14004	CDK13	Cyclin-dependent kinase 13	1	CDK13;K734	yes	no	+	604045	3	MS/MS	G	2
DTGEMVALKK	DTGEM[15.9949]VALK[754.2523]K	K	V	10	3	5M(Oxidation (M)),9K(XO44-phosphonate)	Q14004	CDK13	Cyclin-dependent kinase 13	1	CDK13;K734	yes	no	+	261259	3	MS/MS	G	3
DTGEMVALKK	DTGEM[15.9949]VALK[754.2523]K	K	V	10	3	5M(Oxidation (M)),9K(XO44-phosphonate)	Q14004	CDK13	Cyclin-dependent kinase 13	1	CDK13;K734	yes	no	+	771958	2	MS/MS	H	1
DTGEMVALKK	DTGEM[15.9949]VALK[754.2523]K	K	V	10	3	5M(Oxidation (M)),9K(XO44-phosphonate)	Q14004	CDK13	Cyclin-dependent kinase 13	1	CDK13;K734	yes	no	+	969973	6	MS/MS	H	2
DTGEMVALKK	DTGEM[15.9949]VALK[754.2523]K	K	V	10	3	5M(Oxidation (M)),9K(XO44-phosphonate)	Q14004	CDK13	Cyclin-dependent kinase 13	1	CDK13;K734	yes	no	+	1.14365e+06	8	MS/MS	H	3
NTNEMFAIKALK	NTNEM[15.9949]FAIK[754.2523]ALK	K	K	12	3	5M(Oxidation (M)),9K(XO44-phosphonate)	Q16513	PKN2	Serine/threonine-protein kinase N2	1	PKN2;K686	yes	no	+	54995.4	1	MS/MS	A	1
NTNEMFAIKALK	NTNEM[15.9949]FAIK[754.2523]ALK	K	K	12	3	5M(Oxidation (M)),9K(XO44-phosphonate)	Q16513	PKN2	Serine/threonine-protein kinase N2	1	PKN2;K686	yes	no	+	173441	1	MS/MS	A	2
NTNEMFAIKALK	NTNEM[15.9949]FAIK[754.2523]ALK	K	K	12	3	5M(Oxidation (M)),9K(XO44-phosphonate)	Q16513	PKN2	Serine/threonine-protein kinase N2	1	PKN2;K686	yes	no	+	107664	1	MS/MS	A	3
NTNEMFAIKALK	NTNEM[15.9949]FAIK[754.2523]ALK	K	K	12	3	5M(Oxidation (M)),9K(XO44-phosphonate)	Q16513	PKN2	Serine/threonine-protein kinase N2	1	PKN2;K686	yes	no	+	69041.8	0	MBR	B	1
NTNEMFAIKALK	NTNEM[15.9949]FAIK[754.2523]ALK	K	K	12	3	5M(Oxidation (M)),9K(XO44-phosphonate)	Q16513	PKN2	Serine/threonine-protein kinase N2	1	PKN2;K686	yes	no	+	NA	0	unmatched	B	2
NTNEMFAIKALK	NTNEM[15.9949]FAIK[754.2523]ALK	K	K	12	3	5M(Oxidation (M)),9K(XO44-phosphonate)	Q16513	PKN2	Serine/threonine-protein kinase N2	1	PKN2;K686	yes	no	+	NA	0	unmatched	B	3
NTNEMFAIKALK	NTNEM[15.9949]FAIK[754.2523]ALK	K	K	12	3	5M(Oxidation (M)),9K(XO44-phosphonate)	Q16513	PKN2	Serine/threonine-protein kinase N2	1	PKN2;K686	yes	no	+	133569	0	MBR	C	1
NTNEMFAIKALK	NTNEM[15.9949]FAIK[754.2523]ALK	K	K	12	3	5M(Oxidation (M)),9K(XO44-phosphonate)	Q16513	PKN2	Serine/threonine-protein kinase N2	1	PKN2;K686	yes	no	+	51206.9	1	MS/MS	C	2
NTNEMFAIKALK	NTNEM[15.9949]FAIK[754.2523]ALK	K	K	12	3	5M(Oxidation (M)),9K(XO44-phosphonate)	Q16513	PKN2	Serine/threonine-protein kinase N2	1	PKN2;K686	yes	no	+	80850.9	2	MS/MS	C	3
NTNEMFAIKALK	NTNEM[15.9949]FAIK[754.2523]ALK	K	K	12	3	5M(Oxidation (M)),9K(XO44-phosphonate)	Q16513	PKN2	Serine/threonine-protein kinase N2	1	PKN2;K686	yes	no	+	88260	1	MS/MS	D	1
NTNEMFAIKALK	NTNEM[15.9949]FAIK[754.2523]ALK	K	K	12	3	5M(Oxidation (M)),9K(XO44-phosphonate)	Q16513	PKN2	Serine/threonine-protein kinase N2	1	PKN2;K686	yes	no	+	100837	2	MS/MS	D	2
NTNEMFAIKALK	NTNEM[15.9949]FAIK[754.2523]ALK	K	K	12	3	5M(Oxidation (M)),9K(XO44-phosphonate)	Q16513	PKN2	Serine/threonine-protein kinase N2	1	PKN2;K686	yes	no	+	38812.2	2	MS/MS	D	3
NTNEMFAIKALK	NTNEM[15.9949]FAIK[754.2523]ALK	K	K	12	3	5M(Oxidation (M)),9K(XO44-phosphonate)	Q16513	PKN2	Serine/threonine-protein kinase N2	1	PKN2;K686	yes	no	+	53714.6	1	MS/MS	E	1
NTNEMFAIKALK	NTNEM[15.9949]FAIK[754.2523]ALK	K	K	12	3	5M(Oxidation (M)),9K(XO44-phosphonate)	Q16513	PKN2	Serine/threonine-protein kinase N2	1	PKN2;K686	yes	no	+	NA	0	unmatched	E	2
NTNEMFAIKALK	NTNEM[15.9949]FAIK[754.2523]ALK	K	K	12	3	5M(Oxidation (M)),9K(XO44-phosphonate)	Q16513	PKN2	Serine/threonine-protein kinase N2	1	PKN2;K686	yes	no	+	69063.1	1	MS/MS	E	3
NTNEMFAIKALK	NTNEM[15.9949]FAIK[754.2523]ALK	K	K	12	3	5M(Oxidation (M)),9K(XO44-phosphonate)	Q16513	PKN2	Serine/threonine-protein kinase N2	1	PKN2;K686	yes	no	+	95176.3	1	MS/MS	F	1
NTNEMFAIKALK	NTNEM[15.9949]FAIK[754.2523]ALK	K	K	12	3	5M(Oxidation (M)),9K(XO44-phosphonate)	Q16513	PKN2	Serine/threonine-protein kinase N2	1	PKN2;K686	yes	no	+	87792.1	1	MS/MS	F	2
NTNEMFAIKALK	NTNEM[15.9949]FAIK[754.2523]ALK	K	K	12	3	5M(Oxidation (M)),9K(XO44-phosphonate)	Q16513	PKN2	Serine/threonine-protein kinase N2	1	PKN2;K686	yes	no	+	50755.7	1	MS/MS	F	3
NTNEMFAIKALK	NTNEM[15.9949]FAIK[754.2523]ALK	K	K	12	3	5M(Oxidation (M)),9K(XO44-phosphonate)	Q16513	PKN2	Serine/threonine-protein kinase N2	1	PKN2;K686	yes	no	+	63810.5	2	MS/MS	G	1
NTNEMFAIKALK	NTNEM[15.9949]FAIK[754.2523]ALK	K	K	12	3	5M(Oxidation (M)),9K(XO44-phosphonate)	Q16513	PKN2	Serine/threonine-protein kinase N2	1	PKN2;K686	yes	no	+	88431.2	1	MS/MS	G	2
NTNEMFAIKALK	NTNEM[15.9949]FAIK[754.2523]ALK	K	K	12	3	5M(Oxidation (M)),9K(XO44-phosphonate)	Q16513	PKN2	Serine/threonine-protein kinase N2	1	PKN2;K686	yes	no	+	108244	2	MS/MS	G	3
NTNEMFAIKALK	NTNEM[15.9949]FAIK[754.2523]ALK	K	K	12	3	5M(Oxidation (M)),9K(XO44-phosphonate)	Q16513	PKN2	Serine/threonine-protein kinase N2	1	PKN2;K686	yes	no	+	NA	0	unmatched	H	1
NTNEMFAIKALK	NTNEM[15.9949]FAIK[754.2523]ALK	K	K	12	3	5M(Oxidation (M)),9K(XO44-phosphonate)	Q16513	PKN2	Serine/threonine-protein kinase N2	1	PKN2;K686	yes	no	+	25044.1	1	MS/MS	H	2
NTNEMFAIKALK	NTNEM[15.9949]FAIK[754.2523]ALK	K	K	12	3	5M(Oxidation (M)),9K(XO44-phosphonate)	Q16513	PKN2	Serine/threonine-protein kinase N2	1	PKN2;K686	yes	no	+	38685.5	2	MS/MS	H	3
QLYAMKVLK	QLYAM[15.9949]K[754.2523]VLK	R	K	9	3	5M(Oxidation (M)),6K(XO44-phosphonate)	P51812	RPS6KA3	Ribosomal protein S6 kinase alpha-3	1	RPS6KA3;K100	yes	no	+	31841.4	0	MBR	A	1
QLYAMKVLK	QLYAM[15.9949]K[754.2523]VLK	R	K	9	3	5M(Oxidation (M)),6K(XO44-phosphonate)	P51812	RPS6KA3	Ribosomal protein S6 kinase alpha-3	1	RPS6KA3;K100	yes	no	+	123664	1	MS/MS	A	2
QLYAMKVLK	QLYAM[15.9949]K[754.2523]VLK	R	K	9	3	5M(Oxidation (M)),6K(XO44-phosphonate)	P51812	RPS6KA3	Ribosomal protein S6 kinase alpha-3	1	RPS6KA3;K100	yes	no	+	104808	1	MS/MS	A	3
QLYAMKVLK	QLYAM[15.9949]K[754.2523]VLK	R	K	9	3	5M(Oxidation (M)),6K(XO44-phosphonate)	P51812	RPS6KA3	Ribosomal protein S6 kinase alpha-3	1	RPS6KA3;K100	yes	no	+	74981.9	0	MBR	B	1
QLYAMKVLK	QLYAM[15.9949]K[754.2523]VLK	R	K	9	3	5M(Oxidation (M)),6K(XO44-phosphonate)	P51812	RPS6KA3	Ribosomal protein S6 kinase alpha-3	1	RPS6KA3;K100	yes	no	+	NA	0	unmatched	B	2
QLYAMKVLK	QLYAM[15.9949]K[754.2523]VLK	R	K	9	3	5M(Oxidation (M)),6K(XO44-phosphonate)	P51812	RPS6KA3	Ribosomal protein S6 kinase alpha-3	1	RPS6KA3;K100	yes	no	+	NA	0	unmatched	B	3
QLYAMKVLK	QLYAM[15.9949]K[754.2523]VLK	R	K	9	3	5M(Oxidation (M)),6K(XO44-phosphonate)	P51812	RPS6KA3	Ribosomal protein S6 kinase alpha-3	1	RPS6KA3;K100	yes	no	+	136021	1	MS/MS	C	1
QLYAMKVLK	QLYAM[15.9949]K[754.2523]VLK	R	K	9	3	5M(Oxidation (M)),6K(XO44-phosphonate)	P51812	RPS6KA3	Ribosomal protein S6 kinase alpha-3	1	RPS6KA3;K100	yes	no	+	59761.6	1	MS/MS	C	2
QLYAMKVLK	QLYAM[15.9949]K[754.2523]VLK	R	K	9	3	5M(Oxidation (M)),6K(XO44-phosphonate)	P51812	RPS6KA3	Ribosomal protein S6 kinase alpha-3	1	RPS6KA3;K100	yes	no	+	102009	2	MS/MS	C	3
QLYAMKVLK	QLYAM[15.9949]K[754.2523]VLK	R	K	9	3	5M(Oxidation (M)),6K(XO44-phosphonate)	P51812	RPS6KA3	Ribosomal protein S6 kinase alpha-3	1	RPS6KA3;K100	yes	no	+	NA	0	unmatched	D	1
QLYAMKVLK	QLYAM[15.9949]K[754.2523]VLK	R	K	9	3	5M(Oxidation (M)),6K(XO44-phosphonate)	P51812	RPS6KA3	Ribosomal protein S6 kinase alpha-3	1	RPS6KA3;K100	yes	no	+	164346	2	MS/MS	D	2
QLYAMKVLK	QLYAM[15.9949]K[754.2523]VLK	R	K	9	3	5M(Oxidation (M)),6K(XO44-phosphonate)	P51812	RPS6KA3	Ribosomal protein S6 kinase alpha-3	1	RPS6KA3;K100	yes	no	+	20521.5	0	MBR	D	3
QLYAMKVLK	QLYAM[15.9949]K[754.2523]VLK	R	K	9	3	5M(Oxidation (M)),6K(XO44-phosphonate)	P51812	RPS6KA3	Ribosomal protein S6 kinase alpha-3	1	RPS6KA3;K100	yes	no	+	61063.8	1	MS/MS	E	1
QLYAMKVLK	QLYAM[15.9949]K[754.2523]VLK	R	K	9	3	5M(Oxidation (M)),6K(XO44-phosphonate)	P51812	RPS6KA3	Ribosomal protein S6 kinase alpha-3	1	RPS6KA3;K100	yes	no	+	112951	1	MS/MS	E	2
QLYAMKVLK	QLYAM[15.9949]K[754.2523]VLK	R	K	9	3	5M(Oxidation (M)),6K(XO44-phosphonate)	P51812	RPS6KA3	Ribosomal protein S6 kinase alpha-3	1	RPS6KA3;K100	yes	no	+	114738	0	MBR	E	3
QLYAMKVLK	QLYAM[15.9949]K[754.2523]VLK	R	K	9	3	5M(Oxidation (M)),6K(XO44-phosphonate)	P51812	RPS6KA3	Ribosomal protein S6 kinase alpha-3	1	RPS6KA3;K100	yes	no	+	141943	1	MS/MS	F	1
QLYAMKVLK	QLYAM[15.9949]K[754.2523]VLK	R	K	9	3	5M(Oxidation (M)),6K(XO44-phosphonate)	P51812	RPS6KA3	Ribosomal protein S6 kinase alpha-3	1	RPS6KA3;K100	yes	no	+	141522	1	MS/MS	F	2
QLYAMKVLK	QLYAM[15.9949]K[754.2523]VLK	R	K	9	3	5M(Oxidation (M)),6K(XO44-phosphonate)	P51812	RPS6KA3	Ribosomal protein S6 kinase alpha-3	1	RPS6KA3;K100	yes	no	+	84426.9	2	MS/MS	F	3
QLYAMKVLK	QLYAM[15.9949]K[754.2523]VLK	R	K	9	3	5M(Oxidation (M)),6K(XO44-phosphonate)	P51812	RPS6KA3	Ribosomal protein S6 kinase alpha-3	1	RPS6KA3;K100	yes	no	+	49554.2	1	MS/MS	G	1
QLYAMKVLK	QLYAM[15.9949]K[754.2523]VLK	R	K	9	3	5M(Oxidation (M)),6K(XO44-phosphonate)	P51812	RPS6KA3	Ribosomal protein S6 kinase alpha-3	1	RPS6KA3;K100	yes	no	+	211062	1	MS/MS	G	2
QLYAMKVLK	QLYAM[15.9949]K[754.2523]VLK	R	K	9	3	5M(Oxidation (M)),6K(XO44-phosphonate)	P51812	RPS6KA3	Ribosomal protein S6 kinase alpha-3	1	RPS6KA3;K100	yes	no	+	117821	1	MS/MS	G	3
QLYAMKVLK	QLYAM[15.9949]K[754.2523]VLK	R	K	9	3	5M(Oxidation (M)),6K(XO44-phosphonate)	P51812	RPS6KA3	Ribosomal protein S6 kinase alpha-3	1	RPS6KA3;K100	yes	no	+	136334	1	MS/MS	H	1
QLYAMKVLK	QLYAM[15.9949]K[754.2523]VLK	R	K	9	3	5M(Oxidation (M)),6K(XO44-phosphonate)	P51812	RPS6KA3	Ribosomal protein S6 kinase alpha-3	1	RPS6KA3;K100	yes	no	+	81924.4	0	MBR	H	2
QLYAMKVLK	QLYAM[15.9949]K[754.2523]VLK	R	K	9	3	5M(Oxidation (M)),6K(XO44-phosphonate)	P51812	RPS6KA3	Ribosomal protein S6 kinase alpha-3	1	RPS6KA3;K100	yes	no	+	143289	1	MS/MS	H	3
TTGQVVAMKK	TTGQVVAM[15.9949]K[754.2523]K	K	I	10	3	8M(Oxidation (M)),9K(XO44-phosphonate)	P06493	CDK1	Cyclin-dependent kinase 1	1	CDK1;K33	yes	no	+	496640	1	MS/MS	A	1
TTGQVVAMKK	TTGQVVAM[15.9949]K[754.2523]K	K	I	10	3	8M(Oxidation (M)),9K(XO44-phosphonate)	P06493	CDK1	Cyclin-dependent kinase 1	1	CDK1;K33	yes	no	+	1.33218e+06	5	MS/MS	A	2
TTGQVVAMKK	TTGQVVAM[15.9949]K[754.2523]K	K	I	10	3	8M(Oxidation (M)),9K(XO44-phosphonate)	P06493	CDK1	Cyclin-dependent kinase 1	1	CDK1;K33	yes	no	+	1.94739e+06	6	MS/MS	A	3
TTGQVVAMKK	TTGQVVAM[15.9949]K[754.2523]K	K	I	10	3	8M(Oxidation (M)),9K(XO44-phosphonate)	P06493	CDK1	Cyclin-dependent kinase 1	1	CDK1;K33	yes	no	+	1.85091e+06	7	MS/MS	B	1
TTGQVVAMKK	TTGQVVAM[15.9949]K[754.2523]K	K	I	10	3	8M(Oxidation (M)),9K(XO44-phosphonate)	P06493	CDK1	Cyclin-dependent kinase 1	1	CDK1;K33	yes	no	+	165720	2	MS/MS	B	2
TTGQVVAMKK	TTGQVVAM[15.9949]K[754.2523]K	K	I	10	3	8M(Oxidation (M)),9K(XO44-phosphonate)	P06493	CDK1	Cyclin-dependent kinase 1	1	CDK1;K33	yes	no	+	NA	0	unmatched	B	3
TTGQVVAMKK	TTGQVVAM[15.9949]K[754.2523]K	K	I	10	3	8M(Oxidation (M)),9K(XO44-phosphonate)	P06493	CDK1	Cyclin-dependent kinase 1	1	CDK1;K33	yes	no	+	1.84379e+06	3	MS/MS	C	1
TTGQVVAMKK	TTGQVVAM[15.9949]K[754.2523]K	K	I	10	3	8M(Oxidation (M)),9K(XO44-phosphonate)	P06493	CDK1	Cyclin-dependent kinase 1	1	CDK1;K33	yes	no	+	703529	4	MS/MS	C	2
TTGQVVAMKK	TTGQVVAM[15.9949]K[754.2523]K	K	I	10	3	8M(Oxidation (M)),9K(XO44-phosphonate)	P06493	CDK1	Cyclin-dependent kinase 1	1	CDK1;K33	yes	no	+	944792	4	MS/MS	C	3
TTGQVVAMKK	TTGQVVAM[15.9949]K[754.2523]K	K	I	10	3	8M(Oxidation (M)),9K(XO44-phosphonate)	P06493	CDK1	Cyclin-dependent kinase 1	1	CDK1;K33	yes	no	+	1.32535e+06	6	MS/MS	D	1
TTGQVVAMKK	TTGQVVAM[15.9949]K[754.2523]K	K	I	10	3	8M(Oxidation (M)),9K(XO44-phosphonate)	P06493	CDK1	Cyclin-dependent kinase 1	1	CDK1;K33	yes	no	+	3.5545e+06	4	MS/MS	D	2
TTGQVVAMKK	TTGQVVAM[15.9949]K[754.2523]K	K	I	10	3	8M(Oxidation (M)),9K(XO44-phosphonate)	P06493	CDK1	Cyclin-dependent kinase 1	1	CDK1;K33	yes	no	+	648244	2	MS/MS	D	3
TTGQVVAMKK	TTGQVVAM[15.9949]K[754.2523]K	K	I	10	3	8M(Oxidation (M)),9K(XO44-phosphonate)	P06493	CDK1	Cyclin-dependent kinase 1	1	CDK1;K33	yes	no	+	781425	3	MS/MS	E	1
TTGQVVAMKK	TTGQVVAM[15.9949]K[754.2523]K	K	I	10	3	8M(Oxidation (M)),9K(XO44-phosphonate)	P06493	CDK1	Cyclin-dependent kinase 1	1	CDK1;K33	yes	no	+	1.23e+06	4	MS/MS	E	2
TTGQVVAMKK	TTGQVVAM[15.9949]K[754.2523]K	K	I	10	3	8M(Oxidation (M)),9K(XO44-phosphonate)	P06493	CDK1	Cyclin-dependent kinase 1	1	CDK1;K33	yes	no	+	975724	5	MS/MS	E	3
TTGQVVAMKK	TTGQVVAM[15.9949]K[754.2523]K	K	I	10	3	8M(Oxidation (M)),9K(XO44-phosphonate)	P06493	CDK1	Cyclin-dependent kinase 1	1	CDK1;K33	yes	no	+	1.80162e+06	4	MS/MS	F	1
TTGQVVAMKK	TTGQVVAM[15.9949]K[754.2523]K	K	I	10	3	8M(Oxidation (M)),9K(XO44-phosphonate)	P06493	CDK1	Cyclin-dependent kinase 1	1	CDK1;K33	yes	no	+	1.60304e+06	4	MS/MS	F	2
TTGQVVAMKK	TTGQVVAM[15.9949]K[754.2523]K	K	I	10	3	8M(Oxidation (M)),9K(XO44-phosphonate)	P06493	CDK1	Cyclin-dependent kinase 1	1	CDK1;K33	yes	no	+	1.92759e+06	6	MS/MS	F	3
TTGQVVAMKK	TTGQVVAM[15.9949]K[754.2523]K	K	I	10	3	8M(Oxidation (M)),9K(XO44-phosphonate)	P06493	CDK1	Cyclin-dependent kinase 1	1	CDK1;K33	yes	no	+	884916	3	MS/MS	G	1
TTGQVVAMKK	TTGQVVAM[15.9949]K[754.2523]K	K	I	10	3	8M(Oxidation (M)),9K(XO44-phosphonate)	P06493	CDK1	Cyclin-dependent kinase 1	1	CDK1;K33	yes	no	+	1.75855e+06	1	MS/MS	G	2
TTGQVVAMKK	TTGQVVAM[15.9949]K[754.2523]K	K	I	10	3	8M(Oxidation (M)),9K(XO44-phosphonate)	P06493	CDK1	Cyclin-dependent kinase 1	1	CDK1;K33	yes	no	+	1.05912e+06	3	MS/MS	G	3
TTGQVVAMKK	TTGQVVAM[15.9949]K[754.2523]K	K	I	10	3	8M(Oxidation (M)),9K(XO44-phosphonate)	P06493	CDK1	Cyclin-dependent kinase 1	1	CDK1;K33	yes	no	+	1.98731e+06	4	MS/MS	H	1
TTGQVVAMKK	TTGQVVAM[15.9949]K[754.2523]K	K	I	10	3	8M(Oxidation (M)),9K(XO44-phosphonate)	P06493	CDK1	Cyclin-dependent kinase 1	1	CDK1;K33	yes	no	+	2.54921e+06	9	MS/MS	H	2
TTGQVVAMKK	TTGQVVAM[15.9949]K[754.2523]K	K	I	10	3	8M(Oxidation (M)),9K(XO44-phosphonate)	P06493	CDK1	Cyclin-dependent kinase 1	1	CDK1;K33	yes	no	+	4191674	8	MS/MS	H	3
ARDTQTDEIVALKK	ARDTQTDEIVALK[754.2523]K	R	V	14	3,4	13K(XO44-phosphonate)	Q15131	CDK10	Cyclin-dependent kinase 10	1	CDK10;K68	yes	no		38984	2	MS/MS	A	1
ARDTQTDEIVALKK	ARDTQTDEIVALK[754.2523]K	R	V	14	3,4	13K(XO44-phosphonate)	Q15131	CDK10	Cyclin-dependent kinase 10	1	CDK10;K68	yes	no		164459	1	MS/MS	A	2
ARDTQTDEIVALKK	ARDTQTDEIVALK[754.2523]K	R	V	14	3,4	13K(XO44-phosphonate)	Q15131	CDK10	Cyclin-dependent kinase 10	1	CDK10;K68	yes	no		227807	0	MBR	A	3
ARDTQTDEIVALKK	ARDTQTDEIVALK[754.2523]K	R	V	14	3,4	13K(XO44-phosphonate)	Q15131	CDK10	Cyclin-dependent kinase 10	1	CDK10;K68	yes	no		75709.2	1	MS/MS	B	1
ARDTQTDEIVALKK	ARDTQTDEIVALK[754.2523]K	R	V	14	3,4	13K(XO44-phosphonate)	Q15131	CDK10	Cyclin-dependent kinase 10	1	CDK10;K68	yes	no		NA	0	unmatched	B	2
ARDTQTDEIVALKK	ARDTQTDEIVALK[754.2523]K	R	V	14	3,4	13K(XO44-phosphonate)	Q15131	CDK10	Cyclin-dependent kinase 10	1	CDK10;K68	yes	no		NA	0	unmatched	B	3
ARDTQTDEIVALKK	ARDTQTDEIVALK[754.2523]K	R	V	14	3,4	13K(XO44-phosphonate)	Q15131	CDK10	Cyclin-dependent kinase 10	1	CDK10;K68	yes	no		126715	2	MS/MS	C	1
ARDTQTDEIVALKK	ARDTQTDEIVALK[754.2523]K	R	V	14	3,4	13K(XO44-phosphonate)	Q15131	CDK10	Cyclin-dependent kinase 10	1	CDK10;K68	yes	no		37711.1	1	MS/MS	C	2
ARDTQTDEIVALKK	ARDTQTDEIVALK[754.2523]K	R	V	14	3,4	13K(XO44-phosphonate)	Q15131	CDK10	Cyclin-dependent kinase 10	1	CDK10;K68	yes	no		79482.1	1	MS/MS	C	3
ARDTQTDEIVALKK	ARDTQTDEIVALK[754.2523]K	R	V	14	3,4	13K(XO44-phosphonate)	Q15131	CDK10	Cyclin-dependent kinase 10	1	CDK10;K68	yes	no		125414	1	MS/MS	D	1
ARDTQTDEIVALKK	ARDTQTDEIVALK[754.2523]K	R	V	14	3,4	13K(XO44-phosphonate)	Q15131	CDK10	Cyclin-dependent kinase 10	1	CDK10;K68	yes	no		96335.6	1	MS/MS	D	2
ARDTQTDEIVALKK	ARDTQTDEIVALK[754.2523]K	R	V	14	3,4	13K(XO44-phosphonate)	Q15131	CDK10	Cyclin-dependent kinase 10	1	CDK10;K68	yes	no		74582.1	0	MBR	D	3
ARDTQTDEIVALKK	ARDTQTDEIVALK[754.2523]K	R	V	14	3,4	13K(XO44-phosphonate)	Q15131	CDK10	Cyclin-dependent kinase 10	1	CDK10;K68	yes	no		47296.9	2	MS/MS	E	1
ARDTQTDEIVALKK	ARDTQTDEIVALK[754.2523]K	R	V	14	3,4	13K(XO44-phosphonate)	Q15131	CDK10	Cyclin-dependent kinase 10	1	CDK10;K68	yes	no		69919.9	1	MS/MS	E	2
ARDTQTDEIVALKK	ARDTQTDEIVALK[754.2523]K	R	V	14	3,4	13K(XO44-phosphonate)	Q15131	CDK10	Cyclin-dependent kinase 10	1	CDK10;K68	yes	no		106962	1	MS/MS	E	3
ARDTQTDEIVALKK	ARDTQTDEIVALK[754.2523]K	R	V	14	3,4	13K(XO44-phosphonate)	Q15131	CDK10	Cyclin-dependent kinase 10	1	CDK10;K68	yes	no		91848.3	2	MS/MS	F	1
ARDTQTDEIVALKK	ARDTQTDEIVALK[754.2523]K	R	V	14	3,4	13K(XO44-phosphonate)	Q15131	CDK10	Cyclin-dependent kinase 10	1	CDK10;K68	yes	no		94233.3	0	MBR	F	2
ARDTQTDEIVALKK	ARDTQTDEIVALK[754.2523]K	R	V	14	3,4	13K(XO44-phosphonate)	Q15131	CDK10	Cyclin-dependent kinase 10	1	CDK10;K68	yes	no		54333.6	1	MS/MS	F	3
ARDTQTDEIVALKK	ARDTQTDEIVALK[754.2523]K	R	V	14	3,4	13K(XO44-phosphonate)	Q15131	CDK10	Cyclin-dependent kinase 10	1	CDK10;K68	yes	no		48658	1	MS/MS	G	1
ARDTQTDEIVALKK	ARDTQTDEIVALK[754.2523]K	R	V	14	3,4	13K(XO44-phosphonate)	Q15131	CDK10	Cyclin-dependent kinase 10	1	CDK10;K68	yes	no		146927	1	MS/MS	G	2
ARDTQTDEIVALKK	ARDTQTDEIVALK[754.2523]K	R	V	14	3,4	13K(XO44-phosphonate)	Q15131	CDK10	Cyclin-dependent kinase 10	1	CDK10;K68	yes	no		149105	2	MS/MS	G	3
ARDTQTDEIVALKK	ARDTQTDEIVALK[754.2523]K	R	V	14	3,4	13K(XO44-phosphonate)	Q15131	CDK10	Cyclin-dependent kinase 10	1	CDK10;K68	yes	no		161995	2	MS/MS	H	1
ARDTQTDEIVALKK	ARDTQTDEIVALK[754.2523]K	R	V	14	3,4	13K(XO44-phosphonate)	Q15131	CDK10	Cyclin-dependent kinase 10	1	CDK10;K68	yes	no		77963.6	4	MS/MS	H	2
ARDTQTDEIVALKK	ARDTQTDEIVALK[754.2523]K	R	V	14	3,4	13K(XO44-phosphonate)	Q15131	CDK10	Cyclin-dependent kinase 10	1	CDK10;K68	yes	no		118210	1	MS/MS	H	3
ATWQGQEVAVKAAR	ATWQGQEVAVK[754.2523]AAR	R	Q	14	3,4	11K(XO44-phosphonate)	Q5TCX8	MAP3K21	Mitogen-activated protein kinase kinase kinase 21	1	MAP3K21;K151	yes	no		97056.2	1	MS/MS	A	1
ATWQGQEVAVKAAR	ATWQGQEVAVK[754.2523]AAR	R	Q	14	3,4	11K(XO44-phosphonate)	Q5TCX8	MAP3K21	Mitogen-activated protein kinase kinase kinase 21	1	MAP3K21;K151	yes	no		317137	2	MS/MS	A	2
ATWQGQEVAVKAAR	ATWQGQEVAVK[754.2523]AAR	R	Q	14	3,4	11K(XO44-phosphonate)	Q5TCX8	MAP3K21	Mitogen-activated protein kinase kinase kinase 21	1	MAP3K21;K151	yes	no		348913	3	MS/MS	A	3
ATWQGQEVAVKAAR	ATWQGQEVAVK[754.2523]AAR	R	Q	14	3,4	11K(XO44-phosphonate)	Q5TCX8	MAP3K21	Mitogen-activated protein kinase kinase kinase 21	1	MAP3K21;K151	yes	no		231450	1	MS/MS	B	1
ATWQGQEVAVKAAR	ATWQGQEVAVK[754.2523]AAR	R	Q	14	3,4	11K(XO44-phosphonate)	Q5TCX8	MAP3K21	Mitogen-activated protein kinase kinase kinase 21	1	MAP3K21;K151	yes	no		39194.5	2	MS/MS	B	2
ATWQGQEVAVKAAR	ATWQGQEVAVK[754.2523]AAR	R	Q	14	3,4	11K(XO44-phosphonate)	Q5TCX8	MAP3K21	Mitogen-activated protein kinase kinase kinase 21	1	MAP3K21;K151	yes	no		NA	0	unmatched	B	3
ATWQGQEVAVKAAR	ATWQGQEVAVK[754.2523]AAR	R	Q	14	3,4	11K(XO44-phosphonate)	Q5TCX8	MAP3K21	Mitogen-activated protein kinase kinase kinase 21	1	MAP3K21;K151	yes	no		304273	1	MS/MS	C	1
ATWQGQEVAVKAAR	ATWQGQEVAVK[754.2523]AAR	R	Q	14	3,4	11K(XO44-phosphonate)	Q5TCX8	MAP3K21	Mitogen-activated protein kinase kinase kinase 21	1	MAP3K21;K151	yes	no		132182	2	MS/MS	C	2
ATWQGQEVAVKAAR	ATWQGQEVAVK[754.2523]AAR	R	Q	14	3,4	11K(XO44-phosphonate)	Q5TCX8	MAP3K21	Mitogen-activated protein kinase kinase kinase 21	1	MAP3K21;K151	yes	no		299899	2	MS/MS	C	3
ATWQGQEVAVKAAR	ATWQGQEVAVK[754.2523]AAR	R	Q	14	3,4	11K(XO44-phosphonate)	Q5TCX8	MAP3K21	Mitogen-activated protein kinase kinase kinase 21	1	MAP3K21;K151	yes	no		371124	2	MS/MS	D	1
ATWQGQEVAVKAAR	ATWQGQEVAVK[754.2523]AAR	R	Q	14	3,4	11K(XO44-phosphonate)	Q5TCX8	MAP3K21	Mitogen-activated protein kinase kinase kinase 21	1	MAP3K21;K151	yes	no		256765	2	MS/MS	D	2
ATWQGQEVAVKAAR	ATWQGQEVAVK[754.2523]AAR	R	Q	14	3,4	11K(XO44-phosphonate)	Q5TCX8	MAP3K21	Mitogen-activated protein kinase kinase kinase 21	1	MAP3K21;K151	yes	no		136225	2	MS/MS	D	3
ATWQGQEVAVKAAR	ATWQGQEVAVK[754.2523]AAR	R	Q	14	3,4	11K(XO44-phosphonate)	Q5TCX8	MAP3K21	Mitogen-activated protein kinase kinase kinase 21	1	MAP3K21;K151	yes	no		129216	3	MS/MS	E	1
ATWQGQEVAVKAAR	ATWQGQEVAVK[754.2523]AAR	R	Q	14	3,4	11K(XO44-phosphonate)	Q5TCX8	MAP3K21	Mitogen-activated protein kinase kinase kinase 21	1	MAP3K21;K151	yes	no		175851	1	MS/MS	E	2
ATWQGQEVAVKAAR	ATWQGQEVAVK[754.2523]AAR	R	Q	14	3,4	11K(XO44-phosphonate)	Q5TCX8	MAP3K21	Mitogen-activated protein kinase kinase kinase 21	1	MAP3K21;K151	yes	no		242057	1	MS/MS	E	3
ATWQGQEVAVKAAR	ATWQGQEVAVK[754.2523]AAR	R	Q	14	3,4	11K(XO44-phosphonate)	Q5TCX8	MAP3K21	Mitogen-activated protein kinase kinase kinase 21	1	MAP3K21;K151	yes	no		224679	2	MS/MS	F	1
ATWQGQEVAVKAAR	ATWQGQEVAVK[754.2523]AAR	R	Q	14	3,4	11K(XO44-phosphonate)	Q5TCX8	MAP3K21	Mitogen-activated protein kinase kinase kinase 21	1	MAP3K21;K151	yes	no		263861	1	MS/MS	F	2
ATWQGQEVAVKAAR	ATWQGQEVAVK[754.2523]AAR	R	Q	14	3,4	11K(XO44-phosphonate)	Q5TCX8	MAP3K21	Mitogen-activated protein kinase kinase kinase 21	1	MAP3K21;K151	yes	no		125620	2	MS/MS	F	3
ATWQGQEVAVKAAR	ATWQGQEVAVK[754.2523]AAR	R	Q	14	3,4	11K(XO44-phosphonate)	Q5TCX8	MAP3K21	Mitogen-activated protein kinase kinase kinase 21	1	MAP3K21;K151	yes	no		139360	2	MS/MS	G	1
ATWQGQEVAVKAAR	ATWQGQEVAVK[754.2523]AAR	R	Q	14	3,4	11K(XO44-phosphonate)	Q5TCX8	MAP3K21	Mitogen-activated protein kinase kinase kinase 21	1	MAP3K21;K151	yes	no		249297	2	MS/MS	G	2
ATWQGQEVAVKAAR	ATWQGQEVAVK[754.2523]AAR	R	Q	14	3,4	11K(XO44-phosphonate)	Q5TCX8	MAP3K21	Mitogen-activated protein kinase kinase kinase 21	1	MAP3K21;K151	yes	no		271364	3	MS/MS	G	3
ATWQGQEVAVKAAR	ATWQGQEVAVK[754.2523]AAR	R	Q	14	3,4	11K(XO44-phosphonate)	Q5TCX8	MAP3K21	Mitogen-activated protein kinase kinase kinase 21	1	MAP3K21;K151	yes	no		234741	1	MS/MS	H	1
ATWQGQEVAVKAAR	ATWQGQEVAVK[754.2523]AAR	R	Q	14	3,4	11K(XO44-phosphonate)	Q5TCX8	MAP3K21	Mitogen-activated protein kinase kinase kinase 21	1	MAP3K21;K151	yes	no		145811	5	MS/MS	H	2
ATWQGQEVAVKAAR	ATWQGQEVAVK[754.2523]AAR	R	Q	14	3,4	11K(XO44-phosphonate)	Q5TCX8	MAP3K21	Mitogen-activated protein kinase kinase kinase 21	1	MAP3K21;K151	yes	no		233692	3	MS/MS	H	3
DIHHIDYYK	DIHHIDYYK[754.2523]	R	K	9	3	9K(XO44-phosphonate)	P11362	FGFR1	Fibroblast growth factor receptor 1	1	FGFR1;K655	no	no	+	21866.8	0	MBR	A	1
DIHHIDYYK	DIHHIDYYK[754.2523]	R	K	9	3	9K(XO44-phosphonate)	P11362	FGFR1	Fibroblast growth factor receptor 1	1	FGFR1;K655	no	no	+	NA	0	unmatched	A	2
DIHHIDYYK	DIHHIDYYK[754.2523]	R	K	9	3	9K(XO44-phosphonate)	P11362	FGFR1	Fibroblast growth factor receptor 1	1	FGFR1;K655	no	no	+	36009.8	1	MS/MS	A	3
DIHHIDYYK	DIHHIDYYK[754.2523]	R	K	9	3	9K(XO44-phosphonate)	P11362	FGFR1	Fibroblast growth factor receptor 1	1	FGFR1;K655	no	no	+	NA	0	unmatched	B	1
DIHHIDYYK	DIHHIDYYK[754.2523]	R	K	9	3	9K(XO44-phosphonate)	P11362	FGFR1	Fibroblast growth factor receptor 1	1	FGFR1;K655	no	no	+	NA	0	unmatched	B	2
DIHHIDYYK	DIHHIDYYK[754.2523]	R	K	9	3	9K(XO44-phosphonate)	P11362	FGFR1	Fibroblast growth factor receptor 1	1	FGFR1;K655	no	no	+	NA	0	unmatched	B	3
DIHHIDYYK	DIHHIDYYK[754.2523]	R	K	9	3	9K(XO44-phosphonate)	P11362	FGFR1	Fibroblast growth factor receptor 1	1	FGFR1;K655	no	no	+	54576.2	1	MS/MS	C	1
DIHHIDYYK	DIHHIDYYK[754.2523]	R	K	9	3	9K(XO44-phosphonate)	P11362	FGFR1	Fibroblast growth factor receptor 1	1	FGFR1;K655	no	no	+	26911	1	MS/MS	C	2
DIHHIDYYK	DIHHIDYYK[754.2523]	R	K	9	3	9K(XO44-phosphonate)	P11362	FGFR1	Fibroblast growth factor receptor 1	1	FGFR1;K655	no	no	+	45277.8	1	MS/MS	C	3
DIHHIDYYK	DIHHIDYYK[754.2523]	R	K	9	3	9K(XO44-phosphonate)	P11362	FGFR1	Fibroblast growth factor receptor 1	1	FGFR1;K655	no	no	+	NA	0	unmatched	D	1
DIHHIDYYK	DIHHIDYYK[754.2523]	R	K	9	3	9K(XO44-phosphonate)	P11362	FGFR1	Fibroblast growth factor receptor 1	1	FGFR1;K655	no	no	+	73255.4	1	MS/MS	D	2
DIHHIDYYK	DIHHIDYYK[754.2523]	R	K	9	3	9K(XO44-phosphonate)	P11362	FGFR1	Fibroblast growth factor receptor 1	1	FGFR1;K655	no	no	+	NA	0	unmatched	D	3
DIHHIDYYK	DIHHIDYYK[754.2523]	R	K	9	3	9K(XO44-phosphonate)	P11362	FGFR1	Fibroblast growth factor receptor 1	1	FGFR1;K655	no	no	+	23431.1	1	MS/MS	E	1
DIHHIDYYK	DIHHIDYYK[754.2523]	R	K	9	3	9K(XO44-phosphonate)	P11362	FGFR1	Fibroblast growth factor receptor 1	1	FGFR1;K655	no	no	+	47098.1	2	MS/MS	E	2
DIHHIDYYK	DIHHIDYYK[754.2523]	R	K	9	3	9K(XO44-phosphonate)	P11362	FGFR1	Fibroblast growth factor receptor 1	1	FGFR1;K655	no	no	+	71806.1	1	MS/MS	E	3
DIHHIDYYK	DIHHIDYYK[754.2523]	R	K	9	3	9K(XO44-phosphonate)	P11362	FGFR1	Fibroblast growth factor receptor 1	1	FGFR1;K655	no	no	+	48474.8	2	MS/MS	F	1
DIHHIDYYK	DIHHIDYYK[754.2523]	R	K	9	3	9K(XO44-phosphonate)	P11362	FGFR1	Fibroblast growth factor receptor 1	1	FGFR1;K655	no	no	+	70091.2	1	MS/MS	F	2
DIHHIDYYK	DIHHIDYYK[754.2523]	R	K	9	3	9K(XO44-phosphonate)	P11362	FGFR1	Fibroblast growth factor receptor 1	1	FGFR1;K655	no	no	+	45999.3	1	MS/MS	F	3
DIHHIDYYK	DIHHIDYYK[754.2523]	R	K	9	3	9K(XO44-phosphonate)	P11362	FGFR1	Fibroblast growth factor receptor 1	1	FGFR1;K655	no	no	+	29465.9	2	MS/MS	G	1
DIHHIDYYK	DIHHIDYYK[754.2523]	R	K	9	3	9K(XO44-phosphonate)	P11362	FGFR1	Fibroblast growth factor receptor 1	1	FGFR1;K655	no	no	+	71755.9	1	MS/MS	G	2
DIHHIDYYK	DIHHIDYYK[754.2523]	R	K	9	3	9K(XO44-phosphonate)	P11362	FGFR1	Fibroblast growth factor receptor 1	1	FGFR1;K655	no	no	+	83661.5	1	MS/MS	G	3
DIHHIDYYK	DIHHIDYYK[754.2523]	R	K	9	3	9K(XO44-phosphonate)	P11362	FGFR1	Fibroblast growth factor receptor 1	1	FGFR1;K655	no	no	+	31304.4	1	MS/MS	H	1
DIHHIDYYK	DIHHIDYYK[754.2523]	R	K	9	3	9K(XO44-phosphonate)	P11362	FGFR1	Fibroblast growth factor receptor 1	1	FGFR1;K655	no	no	+	51390.2	0	MBR	H	2
DIHHIDYYK	DIHHIDYYK[754.2523]	R	K	9	3	9K(XO44-phosphonate)	P11362	FGFR1	Fibroblast growth factor receptor 1	1	FGFR1;K655	no	no	+	49707.4	1	MS/MS	H	3
DKDTGELVALKK	DKDTGELVALK[754.2523]K	K	V	12	3,4	11K(XO44-phosphonate)	Q9NYV4	CDK12	Cyclin-dependent kinase 12	1	CDK12;K756	yes	no	+	478801	5	MS/MS	A	1
DKDTGELVALKK	DKDTGELVALK[754.2523]K	K	V	12	3,4	11K(XO44-phosphonate)	Q9NYV4	CDK12	Cyclin-dependent kinase 12	1	CDK12;K756	yes	no	+	1.42754e+06	5	MS/MS	A	2
DKDTGELVALKK	DKDTGELVALK[754.2523]K	K	V	12	3,4	11K(XO44-phosphonate)	Q9NYV4	CDK12	Cyclin-dependent kinase 12	1	CDK12;K756	yes	no	+	1.89219e+06	6	MS/MS	A	3
DKDTGELVALKK	DKDTGELVALK[754.2523]K	K	V	12	3,4	11K(XO44-phosphonate)	Q9NYV4	CDK12	Cyclin-dependent kinase 12	1	CDK12;K756	yes	no	+	961533	8	MS/MS	B	1
DKDTGELVALKK	DKDTGELVALK[754.2523]K	K	V	12	3,4	11K(XO44-phosphonate)	Q9NYV4	CDK12	Cyclin-dependent kinase 12	1	CDK12;K756	yes	no	+	201182	3	MS/MS	B	2
DKDTGELVALKK	DKDTGELVALK[754.2523]K	K	V	12	3,4	11K(XO44-phosphonate)	Q9NYV4	CDK12	Cyclin-dependent kinase 12	1	CDK12;K756	yes	no	+	24767	3	MS/MS	B	3
DKDTGELVALKK	DKDTGELVALK[754.2523]K	K	V	12	3,4	11K(XO44-phosphonate)	Q9NYV4	CDK12	Cyclin-dependent kinase 12	1	CDK12;K756	yes	no	+	2.1603e+06	5	MS/MS	C	1
DKDTGELVALKK	DKDTGELVALK[754.2523]K	K	V	12	3,4	11K(XO44-phosphonate)	Q9NYV4	CDK12	Cyclin-dependent kinase 12	1	CDK12;K756	yes	no	+	760063	7	MS/MS	C	2
DKDTGELVALKK	DKDTGELVALK[754.2523]K	K	V	12	3,4	11K(XO44-phosphonate)	Q9NYV4	CDK12	Cyclin-dependent kinase 12	1	CDK12;K756	yes	no	+	1.85718e+06	8	MS/MS	C	3
DKDTGELVALKK	DKDTGELVALK[754.2523]K	K	V	12	3,4	11K(XO44-phosphonate)	Q9NYV4	CDK12	Cyclin-dependent kinase 12	1	CDK12;K756	yes	no	+	1.70355e+06	6	MS/MS	D	1
DKDTGELVALKK	DKDTGELVALK[754.2523]K	K	V	12	3,4	11K(XO44-phosphonate)	Q9NYV4	CDK12	Cyclin-dependent kinase 12	1	CDK12;K756	yes	no	+	2.34238e+06	10	MS/MS	D	2
DKDTGELVALKK	DKDTGELVALK[754.2523]K	K	V	12	3,4	11K(XO44-phosphonate)	Q9NYV4	CDK12	Cyclin-dependent kinase 12	1	CDK12;K756	yes	no	+	822254	5	MS/MS	D	3
DKDTGELVALKK	DKDTGELVALK[754.2523]K	K	V	12	3,4	11K(XO44-phosphonate)	Q9NYV4	CDK12	Cyclin-dependent kinase 12	1	CDK12;K756	yes	no	+	906884	8	MS/MS	E	1
DKDTGELVALKK	DKDTGELVALK[754.2523]K	K	V	12	3,4	11K(XO44-phosphonate)	Q9NYV4	CDK12	Cyclin-dependent kinase 12	1	CDK12;K756	yes	no	+	1.11265e+06	7	MS/MS	E	2
DKDTGELVALKK	DKDTGELVALK[754.2523]K	K	V	12	3,4	11K(XO44-phosphonate)	Q9NYV4	CDK12	Cyclin-dependent kinase 12	1	CDK12;K756	yes	no	+	1.32512e+06	9	MS/MS	E	3
DKDTGELVALKK	DKDTGELVALK[754.2523]K	K	V	12	3,4	11K(XO44-phosphonate)	Q9NYV4	CDK12	Cyclin-dependent kinase 12	1	CDK12;K756	yes	no	+	1186293	8	MS/MS	F	1
DKDTGELVALKK	DKDTGELVALK[754.2523]K	K	V	12	3,4	11K(XO44-phosphonate)	Q9NYV4	CDK12	Cyclin-dependent kinase 12	1	CDK12;K756	yes	no	+	1.60357e+06	5	MS/MS	F	2
DKDTGELVALKK	DKDTGELVALK[754.2523]K	K	V	12	3,4	11K(XO44-phosphonate)	Q9NYV4	CDK12	Cyclin-dependent kinase 12	1	CDK12;K756	yes	no	+	838087	7	MS/MS	F	3
DKDTGELVALKK	DKDTGELVALK[754.2523]K	K	V	12	3,4	11K(XO44-phosphonate)	Q9NYV4	CDK12	Cyclin-dependent kinase 12	1	CDK12;K756	yes	no	+	1.18629e+06	8	MS/MS	G	1
DKDTGELVALKK	DKDTGELVALK[754.2523]K	K	V	12	3,4	11K(XO44-phosphonate)	Q9NYV4	CDK12	Cyclin-dependent kinase 12	1	CDK12;K756	yes	no	+	2.54521e+06	11	MS/MS	G	2
DKDTGELVALKK	DKDTGELVALK[754.2523]K	K	V	12	3,4	11K(XO44-phosphonate)	Q9NYV4	CDK12	Cyclin-dependent kinase 12	1	CDK12;K756	yes	no	+	1.92599e+06	11	MS/MS	G	3
DKDTGELVALKK	DKDTGELVALK[754.2523]K	K	V	12	3,4	11K(XO44-phosphonate)	Q9NYV4	CDK12	Cyclin-dependent kinase 12	1	CDK12;K756	yes	no	+	2.11814e+06	5	MS/MS	H	1
DKDTGELVALKK	DKDTGELVALK[754.2523]K	K	V	12	3,4	11K(XO44-phosphonate)	Q9NYV4	CDK12	Cyclin-dependent kinase 12	1	CDK12;K756	yes	no	+	1.72752e+06	8	MS/MS	H	2
DKDTGELVALKK	DKDTGELVALK[754.2523]K	K	V	12	3,4	11K(XO44-phosphonate)	Q9NYV4	CDK12	Cyclin-dependent kinase 12	1	CDK12;K756	yes	no	+	1.66934e+06	9	MS/MS	H	3
DKDTGEMVALKK	DKDTGEMVALK[754.2523]K	R	V	12	3	11K(XO44-phosphonate)	Q14004	CDK13	Cyclin-dependent kinase 13	1	CDK13;K734	yes	no	+	49019.5	1	MS/MS	A	1
DKDTGEMVALKK	DKDTGEMVALK[754.2523]K	R	V	12	3	11K(XO44-phosphonate)	Q14004	CDK13	Cyclin-dependent kinase 13	1	CDK13;K734	yes	no	+	141233	0	MBR	A	2
DKDTGEMVALKK	DKDTGEMVALK[754.2523]K	R	V	12	3	11K(XO44-phosphonate)	Q14004	CDK13	Cyclin-dependent kinase 13	1	CDK13;K734	yes	no	+	77277.2	1	MS/MS	A	3
DKDTGEMVALKK	DKDTGEMVALK[754.2523]K	R	V	12	3	11K(XO44-phosphonate)	Q14004	CDK13	Cyclin-dependent kinase 13	1	CDK13;K734	yes	no	+	52619.1	1	MS/MS	B	1
DKDTGEMVALKK	DKDTGEMVALK[754.2523]K	R	V	12	3	11K(XO44-phosphonate)	Q14004	CDK13	Cyclin-dependent kinase 13	1	CDK13;K734	yes	no	+	NA	0	unmatched	B	2
DKDTGEMVALKK	DKDTGEMVALK[754.2523]K	R	V	12	3	11K(XO44-phosphonate)	Q14004	CDK13	Cyclin-dependent kinase 13	1	CDK13;K734	yes	no	+	NA	0	unmatched	B	3
DKDTGEMVALKK	DKDTGEMVALK[754.2523]K	R	V	12	3	11K(XO44-phosphonate)	Q14004	CDK13	Cyclin-dependent kinase 13	1	CDK13;K734	yes	no	+	249352	1	MS/MS	C	1
DKDTGEMVALKK	DKDTGEMVALK[754.2523]K	R	V	12	3	11K(XO44-phosphonate)	Q14004	CDK13	Cyclin-dependent kinase 13	1	CDK13;K734	yes	no	+	64124.3	1	MS/MS	C	2
DKDTGEMVALKK	DKDTGEMVALK[754.2523]K	R	V	12	3	11K(XO44-phosphonate)	Q14004	CDK13	Cyclin-dependent kinase 13	1	CDK13;K734	yes	no	+	97987.3	1	MS/MS	C	3
DKDTGEMVALKK	DKDTGEMVALK[754.2523]K	R	V	12	3	11K(XO44-phosphonate)	Q14004	CDK13	Cyclin-dependent kinase 13	1	CDK13;K734	yes	no	+	109309	1	MS/MS	D	1
DKDTGEMVALKK	DKDTGEMVALK[754.2523]K	R	V	12	3	11K(XO44-phosphonate)	Q14004	CDK13	Cyclin-dependent kinase 13	1	CDK13;K734	yes	no	+	354358	3	MS/MS	D	2
DKDTGEMVALKK	DKDTGEMVALK[754.2523]K	R	V	12	3	11K(XO44-phosphonate)	Q14004	CDK13	Cyclin-dependent kinase 13	1	CDK13;K734	yes	no	+	NA	0	unmatched	D	3
DKDTGEMVALKK	DKDTGEMVALK[754.2523]K	R	V	12	3	11K(XO44-phosphonate)	Q14004	CDK13	Cyclin-dependent kinase 13	1	CDK13;K734	yes	no	+	95512.7	3	MS/MS	E	1
DKDTGEMVALKK	DKDTGEMVALK[754.2523]K	R	V	12	3	11K(XO44-phosphonate)	Q14004	CDK13	Cyclin-dependent kinase 13	1	CDK13;K734	yes	no	+	NA	0	unmatched	E	2
DKDTGEMVALKK	DKDTGEMVALK[754.2523]K	R	V	12	3	11K(XO44-phosphonate)	Q14004	CDK13	Cyclin-dependent kinase 13	1	CDK13;K734	yes	no	+	124162	0	MBR	E	3
DKDTGEMVALKK	DKDTGEMVALK[754.2523]K	R	V	12	3	11K(XO44-phosphonate)	Q14004	CDK13	Cyclin-dependent kinase 13	1	CDK13;K734	yes	no	+	87111	1	MS/MS	F	1
DKDTGEMVALKK	DKDTGEMVALK[754.2523]K	R	V	12	3	11K(XO44-phosphonate)	Q14004	CDK13	Cyclin-dependent kinase 13	1	CDK13;K734	yes	no	+	223771	0	MBR	F	2
DKDTGEMVALKK	DKDTGEMVALK[754.2523]K	R	V	12	3	11K(XO44-phosphonate)	Q14004	CDK13	Cyclin-dependent kinase 13	1	CDK13;K734	yes	no	+	91048.9	2	MS/MS	F	3
DKDTGEMVALKK	DKDTGEMVALK[754.2523]K	R	V	12	3	11K(XO44-phosphonate)	Q14004	CDK13	Cyclin-dependent kinase 13	1	CDK13;K734	yes	no	+	135730	5	MS/MS	G	1
DKDTGEMVALKK	DKDTGEMVALK[754.2523]K	R	V	12	3	11K(XO44-phosphonate)	Q14004	CDK13	Cyclin-dependent kinase 13	1	CDK13;K734	yes	no	+	256470	1	MS/MS	G	2
DKDTGEMVALKK	DKDTGEMVALK[754.2523]K	R	V	12	3	11K(XO44-phosphonate)	Q14004	CDK13	Cyclin-dependent kinase 13	1	CDK13;K734	yes	no	+	187133	2	MS/MS	G	3
DKDTGEMVALKK	DKDTGEMVALK[754.2523]K	R	V	12	3	11K(XO44-phosphonate)	Q14004	CDK13	Cyclin-dependent kinase 13	1	CDK13;K734	yes	no	+	148056	2	MS/MS	H	1
DKDTGEMVALKK	DKDTGEMVALK[754.2523]K	R	V	12	3	11K(XO44-phosphonate)	Q14004	CDK13	Cyclin-dependent kinase 13	1	CDK13;K734	yes	no	+	114878	1	MS/MS	H	2
DKDTGEMVALKK	DKDTGEMVALK[754.2523]K	R	V	12	3	11K(XO44-phosphonate)	Q14004	CDK13	Cyclin-dependent kinase 13	1	CDK13;K734	yes	no	+	259807	2	MS/MS	H	3
DKDTGEMVALKK	DKDTGEM[15.9949]VALK[754.2523]K	R	V	12	3	11K(XO44-phosphonate),7M(Oxidation (M))	Q14004	CDK13	Cyclin-dependent kinase 13	1	CDK13;K734	yes	no	+	51289.2	1	MS/MS	A	1
DKDTGEMVALKK	DKDTGEM[15.9949]VALK[754.2523]K	R	V	12	3	11K(XO44-phosphonate),7M(Oxidation (M))	Q14004	CDK13	Cyclin-dependent kinase 13	1	CDK13;K734	yes	no	+	328637	2	MS/MS	A	2
DKDTGEMVALKK	DKDTGEM[15.9949]VALK[754.2523]K	R	V	12	3	11K(XO44-phosphonate),7M(Oxidation (M))	Q14004	CDK13	Cyclin-dependent kinase 13	1	CDK13;K734	yes	no	+	239980	1	MS/MS	A	3
DKDTGEMVALKK	DKDTGEM[15.9949]VALK[754.2523]K	R	V	12	3	11K(XO44-phosphonate),7M(Oxidation (M))	Q14004	CDK13	Cyclin-dependent kinase 13	1	CDK13;K734	yes	no	+	138773	0	MBR	B	1
DKDTGEMVALKK	DKDTGEM[15.9949]VALK[754.2523]K	R	V	12	3	11K(XO44-phosphonate),7M(Oxidation (M))	Q14004	CDK13	Cyclin-dependent kinase 13	1	CDK13;K734	yes	no	+	NA	0	unmatched	B	2
DKDTGEMVALKK	DKDTGEM[15.9949]VALK[754.2523]K	R	V	12	3	11K(XO44-phosphonate),7M(Oxidation (M))	Q14004	CDK13	Cyclin-dependent kinase 13	1	CDK13;K734	yes	no	+	NA	0	unmatched	B	3
DKDTGEMVALKK	DKDTGEM[15.9949]VALK[754.2523]K	R	V	12	3	11K(XO44-phosphonate),7M(Oxidation (M))	Q14004	CDK13	Cyclin-dependent kinase 13	1	CDK13;K734	yes	no	+	211577	2	MS/MS	C	1
DKDTGEMVALKK	DKDTGEM[15.9949]VALK[754.2523]K	R	V	12	3	11K(XO44-phosphonate),7M(Oxidation (M))	Q14004	CDK13	Cyclin-dependent kinase 13	1	CDK13;K734	yes	no	+	65011	1	MS/MS	C	2
DKDTGEMVALKK	DKDTGEM[15.9949]VALK[754.2523]K	R	V	12	3	11K(XO44-phosphonate),7M(Oxidation (M))	Q14004	CDK13	Cyclin-dependent kinase 13	1	CDK13;K734	yes	no	+	146545	1	MS/MS	C	3
DKDTGEMVALKK	DKDTGEM[15.9949]VALK[754.2523]K	R	V	12	3	11K(XO44-phosphonate),7M(Oxidation (M))	Q14004	CDK13	Cyclin-dependent kinase 13	1	CDK13;K734	yes	no	+	203945	1	MS/MS	D	1
DKDTGEMVALKK	DKDTGEM[15.9949]VALK[754.2523]K	R	V	12	3	11K(XO44-phosphonate),7M(Oxidation (M))	Q14004	CDK13	Cyclin-dependent kinase 13	1	CDK13;K734	yes	no	+	326901	1	MS/MS	D	2
DKDTGEMVALKK	DKDTGEM[15.9949]VALK[754.2523]K	R	V	12	3	11K(XO44-phosphonate),7M(Oxidation (M))	Q14004	CDK13	Cyclin-dependent kinase 13	1	CDK13;K734	yes	no	+	78366.2	1	MS/MS	D	3
DKDTGEMVALKK	DKDTGEM[15.9949]VALK[754.2523]K	R	V	12	3	11K(XO44-phosphonate),7M(Oxidation (M))	Q14004	CDK13	Cyclin-dependent kinase 13	1	CDK13;K734	yes	no	+	82586.2	1	MS/MS	E	1
DKDTGEMVALKK	DKDTGEM[15.9949]VALK[754.2523]K	R	V	12	3	11K(XO44-phosphonate),7M(Oxidation (M))	Q14004	CDK13	Cyclin-dependent kinase 13	1	CDK13;K734	yes	no	+	94432.6	2	MS/MS	E	2
DKDTGEMVALKK	DKDTGEM[15.9949]VALK[754.2523]K	R	V	12	3	11K(XO44-phosphonate),7M(Oxidation (M))	Q14004	CDK13	Cyclin-dependent kinase 13	1	CDK13;K734	yes	no	+	117901	1	MS/MS	E	3
DKDTGEMVALKK	DKDTGEM[15.9949]VALK[754.2523]K	R	V	12	3	11K(XO44-phosphonate),7M(Oxidation (M))	Q14004	CDK13	Cyclin-dependent kinase 13	1	CDK13;K734	yes	no	+	219964	2	MS/MS	F	1
DKDTGEMVALKK	DKDTGEM[15.9949]VALK[754.2523]K	R	V	12	3	11K(XO44-phosphonate),7M(Oxidation (M))	Q14004	CDK13	Cyclin-dependent kinase 13	1	CDK13;K734	yes	no	+	229087	1	MS/MS	F	2
DKDTGEMVALKK	DKDTGEM[15.9949]VALK[754.2523]K	R	V	12	3	11K(XO44-phosphonate),7M(Oxidation (M))	Q14004	CDK13	Cyclin-dependent kinase 13	1	CDK13;K734	yes	no	+	113835	1	MS/MS	F	3
DKDTGEMVALKK	DKDTGEM[15.9949]VALK[754.2523]K	R	V	12	3	11K(XO44-phosphonate),7M(Oxidation (M))	Q14004	CDK13	Cyclin-dependent kinase 13	1	CDK13;K734	yes	no	+	104667	3	MS/MS	G	1
DKDTGEMVALKK	DKDTGEM[15.9949]VALK[754.2523]K	R	V	12	3	11K(XO44-phosphonate),7M(Oxidation (M))	Q14004	CDK13	Cyclin-dependent kinase 13	1	CDK13;K734	yes	no	+	221845	2	MS/MS	G	2
DKDTGEMVALKK	DKDTGEM[15.9949]VALK[754.2523]K	R	V	12	3	11K(XO44-phosphonate),7M(Oxidation (M))	Q14004	CDK13	Cyclin-dependent kinase 13	1	CDK13;K734	yes	no	+	163250	2	MS/MS	G	3
DKDTGEMVALKK	DKDTGEM[15.9949]VALK[754.2523]K	R	V	12	3	11K(XO44-phosphonate),7M(Oxidation (M))	Q14004	CDK13	Cyclin-dependent kinase 13	1	CDK13;K734	yes	no	+	303640	1	MS/MS	H	1
DKDTGEMVALKK	DKDTGEM[15.9949]VALK[754.2523]K	R	V	12	3	11K(XO44-phosphonate),7M(Oxidation (M))	Q14004	CDK13	Cyclin-dependent kinase 13	1	CDK13;K734	yes	no	+	147850	2	MS/MS	H	2
DKDTGEMVALKK	DKDTGEM[15.9949]VALK[754.2523]K	R	V	12	3	11K(XO44-phosphonate),7M(Oxidation (M))	Q14004	CDK13	Cyclin-dependent kinase 13	1	CDK13;K734	yes	no	+	323824	2	MS/MS	H	3
DLKVENLLLSNQGTIK	DLK[754.2523]VENLLLSNQGTIK	R	L	16	3	3K(XO44-phosphonate)	O14976	GAK	Cyclin-G-associated kinase	1	GAK;K175	no	no	+	50508.6	1	MS/MS	A	1
DLKVENLLLSNQGTIK	DLK[754.2523]VENLLLSNQGTIK	R	L	16	3	3K(XO44-phosphonate)	O14976	GAK	Cyclin-G-associated kinase	1	GAK;K175	no	no	+	77372.8	2	MS/MS	A	2
DLKVENLLLSNQGTIK	DLK[754.2523]VENLLLSNQGTIK	R	L	16	3	3K(XO44-phosphonate)	O14976	GAK	Cyclin-G-associated kinase	1	GAK;K175	no	no	+	NA	0	unmatched	A	3
DLKVENLLLSNQGTIK	DLK[754.2523]VENLLLSNQGTIK	R	L	16	3	3K(XO44-phosphonate)	O14976	GAK	Cyclin-G-associated kinase	1	GAK;K175	no	no	+	47327.1	2	MS/MS	B	1
DLKVENLLLSNQGTIK	DLK[754.2523]VENLLLSNQGTIK	R	L	16	3	3K(XO44-phosphonate)	O14976	GAK	Cyclin-G-associated kinase	1	GAK;K175	no	no	+	NA	0	unmatched	B	2
DLKVENLLLSNQGTIK	DLK[754.2523]VENLLLSNQGTIK	R	L	16	3	3K(XO44-phosphonate)	O14976	GAK	Cyclin-G-associated kinase	1	GAK;K175	no	no	+	NA	0	unmatched	B	3
DLKVENLLLSNQGTIK	DLK[754.2523]VENLLLSNQGTIK	R	L	16	3	3K(XO44-phosphonate)	O14976	GAK	Cyclin-G-associated kinase	1	GAK;K175	no	no	+	77278.6	1	MS/MS	C	1
DLKVENLLLSNQGTIK	DLK[754.2523]VENLLLSNQGTIK	R	L	16	3	3K(XO44-phosphonate)	O14976	GAK	Cyclin-G-associated kinase	1	GAK;K175	no	no	+	24647.2	2	MS/MS	C	2
DLKVENLLLSNQGTIK	DLK[754.2523]VENLLLSNQGTIK	R	L	16	3	3K(XO44-phosphonate)	O14976	GAK	Cyclin-G-associated kinase	1	GAK;K175	no	no	+	NA	0	unmatched	C	3
DLKVENLLLSNQGTIK	DLK[754.2523]VENLLLSNQGTIK	R	L	16	3	3K(XO44-phosphonate)	O14976	GAK	Cyclin-G-associated kinase	1	GAK;K175	no	no	+	85258.8	2	MS/MS	D	1
DLKVENLLLSNQGTIK	DLK[754.2523]VENLLLSNQGTIK	R	L	16	3	3K(XO44-phosphonate)	O14976	GAK	Cyclin-G-associated kinase	1	GAK;K175	no	no	+	28614.9	0	MBR	D	2
DLKVENLLLSNQGTIK	DLK[754.2523]VENLLLSNQGTIK	R	L	16	3	3K(XO44-phosphonate)	O14976	GAK	Cyclin-G-associated kinase	1	GAK;K175	no	no	+	NA	0	unmatched	D	3
DLKVENLLLSNQGTIK	DLK[754.2523]VENLLLSNQGTIK	R	L	16	3	3K(XO44-phosphonate)	O14976	GAK	Cyclin-G-associated kinase	1	GAK;K175	no	no	+	62558	2	MS/MS	E	1
DLKVENLLLSNQGTIK	DLK[754.2523]VENLLLSNQGTIK	R	L	16	3	3K(XO44-phosphonate)	O14976	GAK	Cyclin-G-associated kinase	1	GAK;K175	no	no	+	49577.1	2	MS/MS	E	2
DLKVENLLLSNQGTIK	DLK[754.2523]VENLLLSNQGTIK	R	L	16	3	3K(XO44-phosphonate)	O14976	GAK	Cyclin-G-associated kinase	1	GAK;K175	no	no	+	52763.4	1	MS/MS	E	3
DLKVENLLLSNQGTIK	DLK[754.2523]VENLLLSNQGTIK	R	L	16	3	3K(XO44-phosphonate)	O14976	GAK	Cyclin-G-associated kinase	1	GAK;K175	no	no	+	68981.3	3	MS/MS	F	1
DLKVENLLLSNQGTIK	DLK[754.2523]VENLLLSNQGTIK	R	L	16	3	3K(XO44-phosphonate)	O14976	GAK	Cyclin-G-associated kinase	1	GAK;K175	no	no	+	37111.4	1	MS/MS	F	2
DLKVENLLLSNQGTIK	DLK[754.2523]VENLLLSNQGTIK	R	L	16	3	3K(XO44-phosphonate)	O14976	GAK	Cyclin-G-associated kinase	1	GAK;K175	no	no	+	19425.7	1	MS/MS	F	3
DLKVENLLLSNQGTIK	DLK[754.2523]VENLLLSNQGTIK	R	L	16	3	3K(XO44-phosphonate)	O14976	GAK	Cyclin-G-associated kinase	1	GAK;K175	no	no	+	23605.8	4	MS/MS	G	1
DLKVENLLLSNQGTIK	DLK[754.2523]VENLLLSNQGTIK	R	L	16	3	3K(XO44-phosphonate)	O14976	GAK	Cyclin-G-associated kinase	1	GAK;K175	no	no	+	NA	0	unmatched	G	2
DLKVENLLLSNQGTIK	DLK[754.2523]VENLLLSNQGTIK	R	L	16	3	3K(XO44-phosphonate)	O14976	GAK	Cyclin-G-associated kinase	1	GAK;K175	no	no	+	24735.8	1	MS/MS	G	3
DLKVENLLLSNQGTIK	DLK[754.2523]VENLLLSNQGTIK	R	L	16	3	3K(XO44-phosphonate)	O14976	GAK	Cyclin-G-associated kinase	1	GAK;K175	no	no	+	NA	0	unmatched	H	1
DLKVENLLLSNQGTIK	DLK[754.2523]VENLLLSNQGTIK	R	L	16	3	3K(XO44-phosphonate)	O14976	GAK	Cyclin-G-associated kinase	1	GAK;K175	no	no	+	NA	0	unmatched	H	2
DLKVENLLLSNQGTIK	DLK[754.2523]VENLLLSNQGTIK	R	L	16	3	3K(XO44-phosphonate)	O14976	GAK	Cyclin-G-associated kinase	1	GAK;K175	no	no	+	NA	0	unmatched	H	3
DLVHGNVCTKNLLLAR	DLVHGNVC[57.0215]TK[754.2523]NLLLAR	K	E	16	3,4	10K(XO44-phosphonate),8C(Carbamidomethyl (C))	P23458	JAK1	Tyrosine-protein kinase JAK1	1	JAK1;K718	no	no	+	35130.2	0	MBR	A	1
DLVHGNVCTKNLLLAR	DLVHGNVC[57.0215]TK[754.2523]NLLLAR	K	E	16	3,4	10K(XO44-phosphonate),8C(Carbamidomethyl (C))	P23458	JAK1	Tyrosine-protein kinase JAK1	1	JAK1;K718	no	no	+	52717.4	0	MBR	A	2
DLVHGNVCTKNLLLAR	DLVHGNVC[57.0215]TK[754.2523]NLLLAR	K	E	16	3,4	10K(XO44-phosphonate),8C(Carbamidomethyl (C))	P23458	JAK1	Tyrosine-protein kinase JAK1	1	JAK1;K718	no	no	+	NA	0	unmatched	A	3
DLVHGNVCTKNLLLAR	DLVHGNVC[57.0215]TK[754.2523]NLLLAR	K	E	16	3,4	10K(XO44-phosphonate),8C(Carbamidomethyl (C))	P23458	JAK1	Tyrosine-protein kinase JAK1	1	JAK1;K718	no	no	+	NA	0	unmatched	B	1
DLVHGNVCTKNLLLAR	DLVHGNVC[57.0215]TK[754.2523]NLLLAR	K	E	16	3,4	10K(XO44-phosphonate),8C(Carbamidomethyl (C))	P23458	JAK1	Tyrosine-protein kinase JAK1	1	JAK1;K718	no	no	+	NA	0	unmatched	B	2
DLVHGNVCTKNLLLAR	DLVHGNVC[57.0215]TK[754.2523]NLLLAR	K	E	16	3,4	10K(XO44-phosphonate),8C(Carbamidomethyl (C))	P23458	JAK1	Tyrosine-protein kinase JAK1	1	JAK1;K718	no	no	+	NA	0	unmatched	B	3
DLVHGNVCTKNLLLAR	DLVHGNVC[57.0215]TK[754.2523]NLLLAR	K	E	16	3,4	10K(XO44-phosphonate),8C(Carbamidomethyl (C))	P23458	JAK1	Tyrosine-protein kinase JAK1	1	JAK1;K718	no	no	+	88123.5	1	MS/MS	C	1
DLVHGNVCTKNLLLAR	DLVHGNVC[57.0215]TK[754.2523]NLLLAR	K	E	16	3,4	10K(XO44-phosphonate),8C(Carbamidomethyl (C))	P23458	JAK1	Tyrosine-protein kinase JAK1	1	JAK1;K718	no	no	+	16883.7	0	MBR	C	2
DLVHGNVCTKNLLLAR	DLVHGNVC[57.0215]TK[754.2523]NLLLAR	K	E	16	3,4	10K(XO44-phosphonate),8C(Carbamidomethyl (C))	P23458	JAK1	Tyrosine-protein kinase JAK1	1	JAK1;K718	no	no	+	NA	0	unmatched	C	3
DLVHGNVCTKNLLLAR	DLVHGNVC[57.0215]TK[754.2523]NLLLAR	K	E	16	3,4	10K(XO44-phosphonate),8C(Carbamidomethyl (C))	P23458	JAK1	Tyrosine-protein kinase JAK1	1	JAK1;K718	no	no	+	NA	0	unmatched	D	1
DLVHGNVCTKNLLLAR	DLVHGNVC[57.0215]TK[754.2523]NLLLAR	K	E	16	3,4	10K(XO44-phosphonate),8C(Carbamidomethyl (C))	P23458	JAK1	Tyrosine-protein kinase JAK1	1	JAK1;K718	no	no	+	44445.6	0	MBR	D	2
DLVHGNVCTKNLLLAR	DLVHGNVC[57.0215]TK[754.2523]NLLLAR	K	E	16	3,4	10K(XO44-phosphonate),8C(Carbamidomethyl (C))	P23458	JAK1	Tyrosine-protein kinase JAK1	1	JAK1;K718	no	no	+	NA	0	unmatched	D	3
DLVHGNVCTKNLLLAR	DLVHGNVC[57.0215]TK[754.2523]NLLLAR	K	E	16	3,4	10K(XO44-phosphonate),8C(Carbamidomethyl (C))	P23458	JAK1	Tyrosine-protein kinase JAK1	1	JAK1;K718	no	no	+	53696	1	MS/MS	E	1
DLVHGNVCTKNLLLAR	DLVHGNVC[57.0215]TK[754.2523]NLLLAR	K	E	16	3,4	10K(XO44-phosphonate),8C(Carbamidomethyl (C))	P23458	JAK1	Tyrosine-protein kinase JAK1	1	JAK1;K718	no	no	+	NA	0	unmatched	E	2
DLVHGNVCTKNLLLAR	DLVHGNVC[57.0215]TK[754.2523]NLLLAR	K	E	16	3,4	10K(XO44-phosphonate),8C(Carbamidomethyl (C))	P23458	JAK1	Tyrosine-protein kinase JAK1	1	JAK1;K718	no	no	+	55895.2	0	MBR	E	3
DLVHGNVCTKNLLLAR	DLVHGNVC[57.0215]TK[754.2523]NLLLAR	K	E	16	3,4	10K(XO44-phosphonate),8C(Carbamidomethyl (C))	P23458	JAK1	Tyrosine-protein kinase JAK1	1	JAK1;K718	no	no	+	82506.2	1	MS/MS	F	1
DLVHGNVCTKNLLLAR	DLVHGNVC[57.0215]TK[754.2523]NLLLAR	K	E	16	3,4	10K(XO44-phosphonate),8C(Carbamidomethyl (C))	P23458	JAK1	Tyrosine-protein kinase JAK1	1	JAK1;K718	no	no	+	48532.3	0	MBR	F	2
DLVHGNVCTKNLLLAR	DLVHGNVC[57.0215]TK[754.2523]NLLLAR	K	E	16	3,4	10K(XO44-phosphonate),8C(Carbamidomethyl (C))	P23458	JAK1	Tyrosine-protein kinase JAK1	1	JAK1;K718	no	no	+	36822.7	1	MS/MS	F	3
DLVHGNVCTKNLLLAR	DLVHGNVC[57.0215]TK[754.2523]NLLLAR	K	E	16	3,4	10K(XO44-phosphonate),8C(Carbamidomethyl (C))	P23458	JAK1	Tyrosine-protein kinase JAK1	1	JAK1;K718	no	no	+	44445.6	2	MS/MS	G	1
DLVHGNVCTKNLLLAR	DLVHGNVC[57.0215]TK[754.2523]NLLLAR	K	E	16	3,4	10K(XO44-phosphonate),8C(Carbamidomethyl (C))	P23458	JAK1	Tyrosine-protein kinase JAK1	1	JAK1;K718	no	no	+	83941.2	2	MS/MS	G	2
DLVHGNVCTKNLLLAR	DLVHGNVC[57.0215]TK[754.2523]NLLLAR	K	E	16	3,4	10K(XO44-phosphonate),8C(Carbamidomethyl (C))	P23458	JAK1	Tyrosine-protein kinase JAK1	1	JAK1;K718	no	no	+	72239.6	1	MS/MS	G	3
DLVHGNVCTKNLLLAR	DLVHGNVC[57.0215]TK[754.2523]NLLLAR	K	E	16	3,4	10K(XO44-phosphonate),8C(Carbamidomethyl (C))	P23458	JAK1	Tyrosine-protein kinase JAK1	1	JAK1;K718	no	no	+	12675.1	0	MBR	H	1
DLVHGNVCTKNLLLAR	DLVHGNVC[57.0215]TK[754.2523]NLLLAR	K	E	16	3,4	10K(XO44-phosphonate),8C(Carbamidomethyl (C))	P23458	JAK1	Tyrosine-protein kinase JAK1	1	JAK1;K718	no	no	+	NA	0	unmatched	H	2
DLVHGNVCTKNLLLAR	DLVHGNVC[57.0215]TK[754.2523]NLLLAR	K	E	16	3,4	10K(XO44-phosphonate),8C(Carbamidomethyl (C))	P23458	JAK1	Tyrosine-protein kinase JAK1	1	JAK1;K718	no	no	+	NA	0	unmatched	H	3
DTGHVYAMKILR	DTGHVYAMK[754.2523]ILR	K	K	12	3	9K(XO44-phosphonate)	Q15208	STK38	Serine/threonine-protein kinase 38	1	STK38;K118	yes	no		23733.9	1	MS/MS	A	1
DTGHVYAMKILR	DTGHVYAMK[754.2523]ILR	K	K	12	3	9K(XO44-phosphonate)	Q15208	STK38	Serine/threonine-protein kinase 38	1	STK38;K118	yes	no		60619.7	1	MS/MS	A	2
DTGHVYAMKILR	DTGHVYAMK[754.2523]ILR	K	K	12	3	9K(XO44-phosphonate)	Q15208	STK38	Serine/threonine-protein kinase 38	1	STK38;K118	yes	no		NA	0	unmatched	A	3
DTGHVYAMKILR	DTGHVYAMK[754.2523]ILR	K	K	12	3	9K(XO44-phosphonate)	Q15208	STK38	Serine/threonine-protein kinase 38	1	STK38;K118	yes	no		NA	0	unmatched	B	1
DTGHVYAMKILR	DTGHVYAMK[754.2523]ILR	K	K	12	3	9K(XO44-phosphonate)	Q15208	STK38	Serine/threonine-protein kinase 38	1	STK38;K118	yes	no		NA	0	unmatched	B	2
DTGHVYAMKILR	DTGHVYAMK[754.2523]ILR	K	K	12	3	9K(XO44-phosphonate)	Q15208	STK38	Serine/threonine-protein kinase 38	1	STK38;K118	yes	no		NA	0	unmatched	B	3
DTGHVYAMKILR	DTGHVYAMK[754.2523]ILR	K	K	12	3	9K(XO44-phosphonate)	Q15208	STK38	Serine/threonine-protein kinase 38	1	STK38;K118	yes	no		NA	0	unmatched	C	1
DTGHVYAMKILR	DTGHVYAMK[754.2523]ILR	K	K	12	3	9K(XO44-phosphonate)	Q15208	STK38	Serine/threonine-protein kinase 38	1	STK38;K118	yes	no		NA	0	unmatched	C	2
DTGHVYAMKILR	DTGHVYAMK[754.2523]ILR	K	K	12	3	9K(XO44-phosphonate)	Q15208	STK38	Serine/threonine-protein kinase 38	1	STK38;K118	yes	no		NA	0	unmatched	C	3
DTGHVYAMKILR	DTGHVYAMK[754.2523]ILR	K	K	12	3	9K(XO44-phosphonate)	Q15208	STK38	Serine/threonine-protein kinase 38	1	STK38;K118	yes	no		NA	0	unmatched	D	1
DTGHVYAMKILR	DTGHVYAMK[754.2523]ILR	K	K	12	3	9K(XO44-phosphonate)	Q15208	STK38	Serine/threonine-protein kinase 38	1	STK38;K118	yes	no		49140.9	0	MBR	D	2
DTGHVYAMKILR	DTGHVYAMK[754.2523]ILR	K	K	12	3	9K(XO44-phosphonate)	Q15208	STK38	Serine/threonine-protein kinase 38	1	STK38;K118	yes	no		NA	0	unmatched	D	3
DTGHVYAMKILR	DTGHVYAMK[754.2523]ILR	K	K	12	3	9K(XO44-phosphonate)	Q15208	STK38	Serine/threonine-protein kinase 38	1	STK38;K118	yes	no		35774.2	0	MBR	E	1
DTGHVYAMKILR	DTGHVYAMK[754.2523]ILR	K	K	12	3	9K(XO44-phosphonate)	Q15208	STK38	Serine/threonine-protein kinase 38	1	STK38;K118	yes	no		NA	0	unmatched	E	2
DTGHVYAMKILR	DTGHVYAMK[754.2523]ILR	K	K	12	3	9K(XO44-phosphonate)	Q15208	STK38	Serine/threonine-protein kinase 38	1	STK38;K118	yes	no		52411	0	MBR	E	3
DTGHVYAMKILR	DTGHVYAMK[754.2523]ILR	K	K	12	3	9K(XO44-phosphonate)	Q15208	STK38	Serine/threonine-protein kinase 38	1	STK38;K118	yes	no		46173.4	1	MS/MS	F	1
DTGHVYAMKILR	DTGHVYAMK[754.2523]ILR	K	K	12	3	9K(XO44-phosphonate)	Q15208	STK38	Serine/threonine-protein kinase 38	1	STK38;K118	yes	no		45287.3	0	MBR	F	2
DTGHVYAMKILR	DTGHVYAMK[754.2523]ILR	K	K	12	3	9K(XO44-phosphonate)	Q15208	STK38	Serine/threonine-protein kinase 38	1	STK38;K118	yes	no		28257.8	0	MBR	F	3
DTGHVYAMKILR	DTGHVYAMK[754.2523]ILR	K	K	12	3	9K(XO44-phosphonate)	Q15208	STK38	Serine/threonine-protein kinase 38	1	STK38;K118	yes	no		27313.8	0	MBR	G	1
DTGHVYAMKILR	DTGHVYAMK[754.2523]ILR	K	K	12	3	9K(XO44-phosphonate)	Q15208	STK38	Serine/threonine-protein kinase 38	1	STK38;K118	yes	no		105261	1	MS/MS	G	2
DTGHVYAMKILR	DTGHVYAMK[754.2523]ILR	K	K	12	3	9K(XO44-phosphonate)	Q15208	STK38	Serine/threonine-protein kinase 38	1	STK38;K118	yes	no		68882.8	1	MS/MS	G	3
DTGHVYAMKILR	DTGHVYAMK[754.2523]ILR	K	K	12	3	9K(XO44-phosphonate)	Q15208	STK38	Serine/threonine-protein kinase 38	1	STK38;K118	yes	no		NA	0	unmatched	H	1
DTGHVYAMKILR	DTGHVYAMK[754.2523]ILR	K	K	12	3	9K(XO44-phosphonate)	Q15208	STK38	Serine/threonine-protein kinase 38	1	STK38;K118	yes	no		12244.1	0	MBR	H	2
DTGHVYAMKILR	DTGHVYAMK[754.2523]ILR	K	K	12	3	9K(XO44-phosphonate)	Q15208	STK38	Serine/threonine-protein kinase 38	1	STK38;K118	yes	no		NA	0	unmatched	H	3
DVAIKQIESESERK	DVAIK[754.2523]QIESESERK	K	A	14	3	5K(XO44-phosphonate)	O43318	MAP3K7	Mitogen-activated protein kinase kinase kinase 7	1	MAP3K7;K63	yes	no		143997	1	MS/MS	A	1
DVAIKQIESESERK	DVAIK[754.2523]QIESESERK	K	A	14	3	5K(XO44-phosphonate)	O43318	MAP3K7	Mitogen-activated protein kinase kinase kinase 7	1	MAP3K7;K63	yes	no		591635	3	MS/MS	A	2
DVAIKQIESESERK	DVAIK[754.2523]QIESESERK	K	A	14	3	5K(XO44-phosphonate)	O43318	MAP3K7	Mitogen-activated protein kinase kinase kinase 7	1	MAP3K7;K63	yes	no		442922	3	MS/MS	A	3
DVAIKQIESESERK	DVAIK[754.2523]QIESESERK	K	A	14	3	5K(XO44-phosphonate)	O43318	MAP3K7	Mitogen-activated protein kinase kinase kinase 7	1	MAP3K7;K63	yes	no		220056	2	MS/MS	B	1
DVAIKQIESESERK	DVAIK[754.2523]QIESESERK	K	A	14	3	5K(XO44-phosphonate)	O43318	MAP3K7	Mitogen-activated protein kinase kinase kinase 7	1	MAP3K7;K63	yes	no		51189.1	2	MS/MS	B	2
DVAIKQIESESERK	DVAIK[754.2523]QIESESERK	K	A	14	3	5K(XO44-phosphonate)	O43318	MAP3K7	Mitogen-activated protein kinase kinase kinase 7	1	MAP3K7;K63	yes	no		NA	0	unmatched	B	3
DVAIKQIESESERK	DVAIK[754.2523]QIESESERK	K	A	14	3	5K(XO44-phosphonate)	O43318	MAP3K7	Mitogen-activated protein kinase kinase kinase 7	1	MAP3K7;K63	yes	no		405610	2	MS/MS	C	1
DVAIKQIESESERK	DVAIK[754.2523]QIESESERK	K	A	14	3	5K(XO44-phosphonate)	O43318	MAP3K7	Mitogen-activated protein kinase kinase kinase 7	1	MAP3K7;K63	yes	no		175925	2	MS/MS	C	2
DVAIKQIESESERK	DVAIK[754.2523]QIESESERK	K	A	14	3	5K(XO44-phosphonate)	O43318	MAP3K7	Mitogen-activated protein kinase kinase kinase 7	1	MAP3K7;K63	yes	no		391235	2	MS/MS	C	3
DVAIKQIESESERK	DVAIK[754.2523]QIESESERK	K	A	14	3	5K(XO44-phosphonate)	O43318	MAP3K7	Mitogen-activated protein kinase kinase kinase 7	1	MAP3K7;K63	yes	no		451988	1	MS/MS	D	1
DVAIKQIESESERK	DVAIK[754.2523]QIESESERK	K	A	14	3	5K(XO44-phosphonate)	O43318	MAP3K7	Mitogen-activated protein kinase kinase kinase 7	1	MAP3K7;K63	yes	no		372791	3	MS/MS	D	2
DVAIKQIESESERK	DVAIK[754.2523]QIESESERK	K	A	14	3	5K(XO44-phosphonate)	O43318	MAP3K7	Mitogen-activated protein kinase kinase kinase 7	1	MAP3K7;K63	yes	no		232124	1	MS/MS	D	3
DVAIKQIESESERK	DVAIK[754.2523]QIESESERK	K	A	14	3	5K(XO44-phosphonate)	O43318	MAP3K7	Mitogen-activated protein kinase kinase kinase 7	1	MAP3K7;K63	yes	no		219723	3	MS/MS	E	1
DVAIKQIESESERK	DVAIK[754.2523]QIESESERK	K	A	14	3	5K(XO44-phosphonate)	O43318	MAP3K7	Mitogen-activated protein kinase kinase kinase 7	1	MAP3K7;K63	yes	no		293031	3	MS/MS	E	2
DVAIKQIESESERK	DVAIK[754.2523]QIESESERK	K	A	14	3	5K(XO44-phosphonate)	O43318	MAP3K7	Mitogen-activated protein kinase kinase kinase 7	1	MAP3K7;K63	yes	no		368336	3	MS/MS	E	3
DVAIKQIESESERK	DVAIK[754.2523]QIESESERK	K	A	14	3	5K(XO44-phosphonate)	O43318	MAP3K7	Mitogen-activated protein kinase kinase kinase 7	1	MAP3K7;K63	yes	no		344212	2	MS/MS	F	1
DVAIKQIESESERK	DVAIK[754.2523]QIESESERK	K	A	14	3	5K(XO44-phosphonate)	O43318	MAP3K7	Mitogen-activated protein kinase kinase kinase 7	1	MAP3K7;K63	yes	no		478984	2	MS/MS	F	2
DVAIKQIESESERK	DVAIK[754.2523]QIESESERK	K	A	14	3	5K(XO44-phosphonate)	O43318	MAP3K7	Mitogen-activated protein kinase kinase kinase 7	1	MAP3K7;K63	yes	no		243625	2	MS/MS	F	3
DVAIKQIESESERK	DVAIK[754.2523]QIESESERK	K	A	14	3	5K(XO44-phosphonate)	O43318	MAP3K7	Mitogen-activated protein kinase kinase kinase 7	1	MAP3K7;K63	yes	no		181295	2	MS/MS	G	1
DVAIKQIESESERK	DVAIK[754.2523]QIESESERK	K	A	14	3	5K(XO44-phosphonate)	O43318	MAP3K7	Mitogen-activated protein kinase kinase kinase 7	1	MAP3K7;K63	yes	no		380634	2	MS/MS	G	2
DVAIKQIESESERK	DVAIK[754.2523]QIESESERK	K	A	14	3	5K(XO44-phosphonate)	O43318	MAP3K7	Mitogen-activated protein kinase kinase kinase 7	1	MAP3K7;K63	yes	no		456869	2	MS/MS	G	3
DVAIKQIESESERK	DVAIK[754.2523]QIESESERK	K	A	14	3	5K(XO44-phosphonate)	O43318	MAP3K7	Mitogen-activated protein kinase kinase kinase 7	1	MAP3K7;K63	yes	no		152035	2	MS/MS	H	1
DVAIKQIESESERK	DVAIK[754.2523]QIESESERK	K	A	14	3	5K(XO44-phosphonate)	O43318	MAP3K7	Mitogen-activated protein kinase kinase kinase 7	1	MAP3K7;K63	yes	no		210987	3	MS/MS	H	2
DVAIKQIESESERK	DVAIK[754.2523]QIESESERK	K	A	14	3	5K(XO44-phosphonate)	O43318	MAP3K7	Mitogen-activated protein kinase kinase kinase 7	1	MAP3K7;K63	yes	no		515139	3	MS/MS	H	3
DVKPHCVLLASK	DVK[754.2523]PHC[57.0215]VLLASK	R	E	12	3	3K(XO44-phosphonate),6C(Carbamidomethyl (C))	O14936	CASK	Peripheral plasma membrane protein CASK	1	CASK;K143	no	no		39172.9	1	MS/MS	A	1
DVKPHCVLLASK	DVK[754.2523]PHC[57.0215]VLLASK	R	E	12	3	3K(XO44-phosphonate),6C(Carbamidomethyl (C))	O14936	CASK	Peripheral plasma membrane protein CASK	1	CASK;K143	no	no		182485	1	MS/MS	A	2
DVKPHCVLLASK	DVK[754.2523]PHC[57.0215]VLLASK	R	E	12	3	3K(XO44-phosphonate),6C(Carbamidomethyl (C))	O14936	CASK	Peripheral plasma membrane protein CASK	1	CASK;K143	no	no		153611	1	MS/MS	A	3
DVKPHCVLLASK	DVK[754.2523]PHC[57.0215]VLLASK	R	E	12	3	3K(XO44-phosphonate),6C(Carbamidomethyl (C))	O14936	CASK	Peripheral plasma membrane protein CASK	1	CASK;K143	no	no		82073.8	2	MS/MS	B	1
DVKPHCVLLASK	DVK[754.2523]PHC[57.0215]VLLASK	R	E	12	3	3K(XO44-phosphonate),6C(Carbamidomethyl (C))	O14936	CASK	Peripheral plasma membrane protein CASK	1	CASK;K143	no	no		NA	1	MS/MS	B	2
DVKPHCVLLASK	DVK[754.2523]PHC[57.0215]VLLASK	R	E	12	3	3K(XO44-phosphonate),6C(Carbamidomethyl (C))	O14936	CASK	Peripheral plasma membrane protein CASK	1	CASK;K143	no	no		NA	0	unmatched	B	3
DVKPHCVLLASK	DVK[754.2523]PHC[57.0215]VLLASK	R	E	12	3	3K(XO44-phosphonate),6C(Carbamidomethyl (C))	O14936	CASK	Peripheral plasma membrane protein CASK	1	CASK;K143	no	no		149864	1	MS/MS	C	1
DVKPHCVLLASK	DVK[754.2523]PHC[57.0215]VLLASK	R	E	12	3	3K(XO44-phosphonate),6C(Carbamidomethyl (C))	O14936	CASK	Peripheral plasma membrane protein CASK	1	CASK;K143	no	no		61064	1	MS/MS	C	2
DVKPHCVLLASK	DVK[754.2523]PHC[57.0215]VLLASK	R	E	12	3	3K(XO44-phosphonate),6C(Carbamidomethyl (C))	O14936	CASK	Peripheral plasma membrane protein CASK	1	CASK;K143	no	no		124114	1	MS/MS	C	3
DVKPHCVLLASK	DVK[754.2523]PHC[57.0215]VLLASK	R	E	12	3	3K(XO44-phosphonate),6C(Carbamidomethyl (C))	O14936	CASK	Peripheral plasma membrane protein CASK	1	CASK;K143	no	no		160945	1	MS/MS	D	1
DVKPHCVLLASK	DVK[754.2523]PHC[57.0215]VLLASK	R	E	12	3	3K(XO44-phosphonate),6C(Carbamidomethyl (C))	O14936	CASK	Peripheral plasma membrane protein CASK	1	CASK;K143	no	no		130157	2	MS/MS	D	2
DVKPHCVLLASK	DVK[754.2523]PHC[57.0215]VLLASK	R	E	12	3	3K(XO44-phosphonate),6C(Carbamidomethyl (C))	O14936	CASK	Peripheral plasma membrane protein CASK	1	CASK;K143	no	no		45952.8	0	MBR	D	3
DVKPHCVLLASK	DVK[754.2523]PHC[57.0215]VLLASK	R	E	12	3	3K(XO44-phosphonate),6C(Carbamidomethyl (C))	O14936	CASK	Peripheral plasma membrane protein CASK	1	CASK;K143	no	no		63959	1	MS/MS	E	1
DVKPHCVLLASK	DVK[754.2523]PHC[57.0215]VLLASK	R	E	12	3	3K(XO44-phosphonate),6C(Carbamidomethyl (C))	O14936	CASK	Peripheral plasma membrane protein CASK	1	CASK;K143	no	no		82894.6	1	MS/MS	E	2
DVKPHCVLLASK	DVK[754.2523]PHC[57.0215]VLLASK	R	E	12	3	3K(XO44-phosphonate),6C(Carbamidomethyl (C))	O14936	CASK	Peripheral plasma membrane protein CASK	1	CASK;K143	no	no		99150.8	1	MS/MS	E	3
DVKPHCVLLASK	DVK[754.2523]PHC[57.0215]VLLASK	R	E	12	3	3K(XO44-phosphonate),6C(Carbamidomethyl (C))	O14936	CASK	Peripheral plasma membrane protein CASK	1	CASK;K143	no	no		98114.3	2	MS/MS	F	1
DVKPHCVLLASK	DVK[754.2523]PHC[57.0215]VLLASK	R	E	12	3	3K(XO44-phosphonate),6C(Carbamidomethyl (C))	O14936	CASK	Peripheral plasma membrane protein CASK	1	CASK;K143	no	no		194706	1	MS/MS	F	2
DVKPHCVLLASK	DVK[754.2523]PHC[57.0215]VLLASK	R	E	12	3	3K(XO44-phosphonate),6C(Carbamidomethyl (C))	O14936	CASK	Peripheral plasma membrane protein CASK	1	CASK;K143	no	no		60697.3	1	MS/MS	F	3
DVKPHCVLLASK	DVK[754.2523]PHC[57.0215]VLLASK	R	E	12	3	3K(XO44-phosphonate),6C(Carbamidomethyl (C))	O14936	CASK	Peripheral plasma membrane protein CASK	1	CASK;K143	no	no		65907.3	2	MS/MS	G	1
DVKPHCVLLASK	DVK[754.2523]PHC[57.0215]VLLASK	R	E	12	3	3K(XO44-phosphonate),6C(Carbamidomethyl (C))	O14936	CASK	Peripheral plasma membrane protein CASK	1	CASK;K143	no	no		205016	2	MS/MS	G	2
DVKPHCVLLASK	DVK[754.2523]PHC[57.0215]VLLASK	R	E	12	3	3K(XO44-phosphonate),6C(Carbamidomethyl (C))	O14936	CASK	Peripheral plasma membrane protein CASK	1	CASK;K143	no	no		94137.2	2	MS/MS	G	3
DVKPHCVLLASK	DVK[754.2523]PHC[57.0215]VLLASK	R	E	12	3	3K(XO44-phosphonate),6C(Carbamidomethyl (C))	O14936	CASK	Peripheral plasma membrane protein CASK	1	CASK;K143	no	no		109483	1	MS/MS	H	1
DVKPHCVLLASK	DVK[754.2523]PHC[57.0215]VLLASK	R	E	12	3	3K(XO44-phosphonate),6C(Carbamidomethyl (C))	O14936	CASK	Peripheral plasma membrane protein CASK	1	CASK;K143	no	no		82880.5	2	MS/MS	H	2
DVKPHCVLLASK	DVK[754.2523]PHC[57.0215]VLLASK	R	E	12	3	3K(XO44-phosphonate),6C(Carbamidomethyl (C))	O14936	CASK	Peripheral plasma membrane protein CASK	1	CASK;K143	no	no		109516	1	MS/MS	H	3
ELAVKQVQFDPDSPETSK	ELAVK[754.2523]QVQFDPDSPETSK	R	E	18	3	5K(XO44-phosphonate)	Q9Y2U5	MAP3K2	Mitogen-activated protein kinase kinase kinase 2	1	MAP3K2;K385	yes	no	+	84093.6	2	MS/MS	A	1
ELAVKQVQFDPDSPETSK	ELAVK[754.2523]QVQFDPDSPETSK	R	E	18	3	5K(XO44-phosphonate)	Q9Y2U5	MAP3K2	Mitogen-activated protein kinase kinase kinase 2	1	MAP3K2;K385	yes	no	+	341494	1	MS/MS	A	2
ELAVKQVQFDPDSPETSK	ELAVK[754.2523]QVQFDPDSPETSK	R	E	18	3	5K(XO44-phosphonate)	Q9Y2U5	MAP3K2	Mitogen-activated protein kinase kinase kinase 2	1	MAP3K2;K385	yes	no	+	304812	1	MS/MS	A	3
ELAVKQVQFDPDSPETSK	ELAVK[754.2523]QVQFDPDSPETSK	R	E	18	3	5K(XO44-phosphonate)	Q9Y2U5	MAP3K2	Mitogen-activated protein kinase kinase kinase 2	1	MAP3K2;K385	yes	no	+	180880	3	MS/MS	B	1
ELAVKQVQFDPDSPETSK	ELAVK[754.2523]QVQFDPDSPETSK	R	E	18	3	5K(XO44-phosphonate)	Q9Y2U5	MAP3K2	Mitogen-activated protein kinase kinase kinase 2	1	MAP3K2;K385	yes	no	+	NA	0	unmatched	B	2
ELAVKQVQFDPDSPETSK	ELAVK[754.2523]QVQFDPDSPETSK	R	E	18	3	5K(XO44-phosphonate)	Q9Y2U5	MAP3K2	Mitogen-activated protein kinase kinase kinase 2	1	MAP3K2;K385	yes	no	+	NA	0	unmatched	B	3
ELAVKQVQFDPDSPETSK	ELAVK[754.2523]QVQFDPDSPETSK	R	E	18	3	5K(XO44-phosphonate)	Q9Y2U5	MAP3K2	Mitogen-activated protein kinase kinase kinase 2	1	MAP3K2;K385	yes	no	+	177123	2	MS/MS	C	1
ELAVKQVQFDPDSPETSK	ELAVK[754.2523]QVQFDPDSPETSK	R	E	18	3	5K(XO44-phosphonate)	Q9Y2U5	MAP3K2	Mitogen-activated protein kinase kinase kinase 2	1	MAP3K2;K385	yes	no	+	93180.1	1	MS/MS	C	2
ELAVKQVQFDPDSPETSK	ELAVK[754.2523]QVQFDPDSPETSK	R	E	18	3	5K(XO44-phosphonate)	Q9Y2U5	MAP3K2	Mitogen-activated protein kinase kinase kinase 2	1	MAP3K2;K385	yes	no	+	182586	2	MS/MS	C	3
ELAVKQVQFDPDSPETSK	ELAVK[754.2523]QVQFDPDSPETSK	R	E	18	3	5K(XO44-phosphonate)	Q9Y2U5	MAP3K2	Mitogen-activated protein kinase kinase kinase 2	1	MAP3K2;K385	yes	no	+	204138	1	MS/MS	D	1
ELAVKQVQFDPDSPETSK	ELAVK[754.2523]QVQFDPDSPETSK	R	E	18	3	5K(XO44-phosphonate)	Q9Y2U5	MAP3K2	Mitogen-activated protein kinase kinase kinase 2	1	MAP3K2;K385	yes	no	+	128818	1	MS/MS	D	2
ELAVKQVQFDPDSPETSK	ELAVK[754.2523]QVQFDPDSPETSK	R	E	18	3	5K(XO44-phosphonate)	Q9Y2U5	MAP3K2	Mitogen-activated protein kinase kinase kinase 2	1	MAP3K2;K385	yes	no	+	97717.4	1	MS/MS	D	3
ELAVKQVQFDPDSPETSK	ELAVK[754.2523]QVQFDPDSPETSK	R	E	18	3	5K(XO44-phosphonate)	Q9Y2U5	MAP3K2	Mitogen-activated protein kinase kinase kinase 2	1	MAP3K2;K385	yes	no	+	79615.4	1	MS/MS	E	1
ELAVKQVQFDPDSPETSK	ELAVK[754.2523]QVQFDPDSPETSK	R	E	18	3	5K(XO44-phosphonate)	Q9Y2U5	MAP3K2	Mitogen-activated protein kinase kinase kinase 2	1	MAP3K2;K385	yes	no	+	100987	1	MS/MS	E	2
ELAVKQVQFDPDSPETSK	ELAVK[754.2523]QVQFDPDSPETSK	R	E	18	3	5K(XO44-phosphonate)	Q9Y2U5	MAP3K2	Mitogen-activated protein kinase kinase kinase 2	1	MAP3K2;K385	yes	no	+	115957	2	MS/MS	E	3
ELAVKQVQFDPDSPETSK	ELAVK[754.2523]QVQFDPDSPETSK	R	E	18	3	5K(XO44-phosphonate)	Q9Y2U5	MAP3K2	Mitogen-activated protein kinase kinase kinase 2	1	MAP3K2;K385	yes	no	+	122191	2	MS/MS	F	1
ELAVKQVQFDPDSPETSK	ELAVK[754.2523]QVQFDPDSPETSK	R	E	18	3	5K(XO44-phosphonate)	Q9Y2U5	MAP3K2	Mitogen-activated protein kinase kinase kinase 2	1	MAP3K2;K385	yes	no	+	176452	2	MS/MS	F	2
ELAVKQVQFDPDSPETSK	ELAVK[754.2523]QVQFDPDSPETSK	R	E	18	3	5K(XO44-phosphonate)	Q9Y2U5	MAP3K2	Mitogen-activated protein kinase kinase kinase 2	1	MAP3K2;K385	yes	no	+	60404.5	1	MS/MS	F	3
ELAVKQVQFDPDSPETSK	ELAVK[754.2523]QVQFDPDSPETSK	R	E	18	3	5K(XO44-phosphonate)	Q9Y2U5	MAP3K2	Mitogen-activated protein kinase kinase kinase 2	1	MAP3K2;K385	yes	no	+	80324.7	2	MS/MS	G	1
ELAVKQVQFDPDSPETSK	ELAVK[754.2523]QVQFDPDSPETSK	R	E	18	3	5K(XO44-phosphonate)	Q9Y2U5	MAP3K2	Mitogen-activated protein kinase kinase kinase 2	1	MAP3K2;K385	yes	no	+	121179	1	MS/MS	G	2
ELAVKQVQFDPDSPETSK	ELAVK[754.2523]QVQFDPDSPETSK	R	E	18	3	5K(XO44-phosphonate)	Q9Y2U5	MAP3K2	Mitogen-activated protein kinase kinase kinase 2	1	MAP3K2;K385	yes	no	+	189850	2	MS/MS	G	3
ELAVKQVQFDPDSPETSK	ELAVK[754.2523]QVQFDPDSPETSK	R	E	18	3	5K(XO44-phosphonate)	Q9Y2U5	MAP3K2	Mitogen-activated protein kinase kinase kinase 2	1	MAP3K2;K385	yes	no	+	150411	1	MS/MS	H	1
ELAVKQVQFDPDSPETSK	ELAVK[754.2523]QVQFDPDSPETSK	R	E	18	3	5K(XO44-phosphonate)	Q9Y2U5	MAP3K2	Mitogen-activated protein kinase kinase kinase 2	1	MAP3K2;K385	yes	no	+	59257.3	1	MS/MS	H	2
ELAVKQVQFDPDSPETSK	ELAVK[754.2523]QVQFDPDSPETSK	R	E	18	3	5K(XO44-phosphonate)	Q9Y2U5	MAP3K2	Mitogen-activated protein kinase kinase kinase 2	1	MAP3K2;K385	yes	no	+	177974	1	MS/MS	H	3
ESCVAIKTLK	ESC[57.0215]VAIK[754.2523]TLK	K	G	10	3	3C(Carbamidomethyl (C)),7K(XO44-phosphonate)	P54760	EPHB4	Ephrin type-B receptor 4	1	EPHB4;K647	yes	no	+	42599.1	1	MS/MS	A	1
ESCVAIKTLK	ESC[57.0215]VAIK[754.2523]TLK	K	G	10	3	3C(Carbamidomethyl (C)),7K(XO44-phosphonate)	P54760	EPHB4	Ephrin type-B receptor 4	1	EPHB4;K647	yes	no	+	92285.5	1	MS/MS	A	2
ESCVAIKTLK	ESC[57.0215]VAIK[754.2523]TLK	K	G	10	3	3C(Carbamidomethyl (C)),7K(XO44-phosphonate)	P54760	EPHB4	Ephrin type-B receptor 4	1	EPHB4;K647	yes	no	+	103381	1	MS/MS	A	3
ESCVAIKTLK	ESC[57.0215]VAIK[754.2523]TLK	K	G	10	3	3C(Carbamidomethyl (C)),7K(XO44-phosphonate)	P54760	EPHB4	Ephrin type-B receptor 4	1	EPHB4;K647	yes	no	+	86222.3	1	MS/MS	B	1
ESCVAIKTLK	ESC[57.0215]VAIK[754.2523]TLK	K	G	10	3	3C(Carbamidomethyl (C)),7K(XO44-phosphonate)	P54760	EPHB4	Ephrin type-B receptor 4	1	EPHB4;K647	yes	no	+	NA	0	unmatched	B	2
ESCVAIKTLK	ESC[57.0215]VAIK[754.2523]TLK	K	G	10	3	3C(Carbamidomethyl (C)),7K(XO44-phosphonate)	P54760	EPHB4	Ephrin type-B receptor 4	1	EPHB4;K647	yes	no	+	NA	0	unmatched	B	3
ESCVAIKTLK	ESC[57.0215]VAIK[754.2523]TLK	K	G	10	3	3C(Carbamidomethyl (C)),7K(XO44-phosphonate)	P54760	EPHB4	Ephrin type-B receptor 4	1	EPHB4;K647	yes	no	+	93519.6	1	MS/MS	C	1
ESCVAIKTLK	ESC[57.0215]VAIK[754.2523]TLK	K	G	10	3	3C(Carbamidomethyl (C)),7K(XO44-phosphonate)	P54760	EPHB4	Ephrin type-B receptor 4	1	EPHB4;K647	yes	no	+	32372.8	1	MS/MS	C	2
ESCVAIKTLK	ESC[57.0215]VAIK[754.2523]TLK	K	G	10	3	3C(Carbamidomethyl (C)),7K(XO44-phosphonate)	P54760	EPHB4	Ephrin type-B receptor 4	1	EPHB4;K647	yes	no	+	31816.8	1	MS/MS	C	3
ESCVAIKTLK	ESC[57.0215]VAIK[754.2523]TLK	K	G	10	3	3C(Carbamidomethyl (C)),7K(XO44-phosphonate)	P54760	EPHB4	Ephrin type-B receptor 4	1	EPHB4;K647	yes	no	+	NA	0	unmatched	D	1
ESCVAIKTLK	ESC[57.0215]VAIK[754.2523]TLK	K	G	10	3	3C(Carbamidomethyl (C)),7K(XO44-phosphonate)	P54760	EPHB4	Ephrin type-B receptor 4	1	EPHB4;K647	yes	no	+	38564.2	2	MS/MS	D	2
ESCVAIKTLK	ESC[57.0215]VAIK[754.2523]TLK	K	G	10	3	3C(Carbamidomethyl (C)),7K(XO44-phosphonate)	P54760	EPHB4	Ephrin type-B receptor 4	1	EPHB4;K647	yes	no	+	NA	0	unmatched	D	3
ESCVAIKTLK	ESC[57.0215]VAIK[754.2523]TLK	K	G	10	3	3C(Carbamidomethyl (C)),7K(XO44-phosphonate)	P54760	EPHB4	Ephrin type-B receptor 4	1	EPHB4;K647	yes	no	+	NA	0	unmatched	E	1
ESCVAIKTLK	ESC[57.0215]VAIK[754.2523]TLK	K	G	10	3	3C(Carbamidomethyl (C)),7K(XO44-phosphonate)	P54760	EPHB4	Ephrin type-B receptor 4	1	EPHB4;K647	yes	no	+	NA	0	unmatched	E	2
ESCVAIKTLK	ESC[57.0215]VAIK[754.2523]TLK	K	G	10	3	3C(Carbamidomethyl (C)),7K(XO44-phosphonate)	P54760	EPHB4	Ephrin type-B receptor 4	1	EPHB4;K647	yes	no	+	NA	0	unmatched	E	3
ESCVAIKTLK	ESC[57.0215]VAIK[754.2523]TLK	K	G	10	3	3C(Carbamidomethyl (C)),7K(XO44-phosphonate)	P54760	EPHB4	Ephrin type-B receptor 4	1	EPHB4;K647	yes	no	+	NA	0	unmatched	F	1
ESCVAIKTLK	ESC[57.0215]VAIK[754.2523]TLK	K	G	10	3	3C(Carbamidomethyl (C)),7K(XO44-phosphonate)	P54760	EPHB4	Ephrin type-B receptor 4	1	EPHB4;K647	yes	no	+	NA	0	unmatched	F	2
ESCVAIKTLK	ESC[57.0215]VAIK[754.2523]TLK	K	G	10	3	3C(Carbamidomethyl (C)),7K(XO44-phosphonate)	P54760	EPHB4	Ephrin type-B receptor 4	1	EPHB4;K647	yes	no	+	NA	0	unmatched	F	3
ESCVAIKTLK	ESC[57.0215]VAIK[754.2523]TLK	K	G	10	3	3C(Carbamidomethyl (C)),7K(XO44-phosphonate)	P54760	EPHB4	Ephrin type-B receptor 4	1	EPHB4;K647	yes	no	+	NA	0	unmatched	G	1
ESCVAIKTLK	ESC[57.0215]VAIK[754.2523]TLK	K	G	10	3	3C(Carbamidomethyl (C)),7K(XO44-phosphonate)	P54760	EPHB4	Ephrin type-B receptor 4	1	EPHB4;K647	yes	no	+	NA	0	unmatched	G	2
ESCVAIKTLK	ESC[57.0215]VAIK[754.2523]TLK	K	G	10	3	3C(Carbamidomethyl (C)),7K(XO44-phosphonate)	P54760	EPHB4	Ephrin type-B receptor 4	1	EPHB4;K647	yes	no	+	NA	0	unmatched	G	3
ESCVAIKTLK	ESC[57.0215]VAIK[754.2523]TLK	K	G	10	3	3C(Carbamidomethyl (C)),7K(XO44-phosphonate)	P54760	EPHB4	Ephrin type-B receptor 4	1	EPHB4;K647	yes	no	+	NA	0	unmatched	H	1
ESCVAIKTLK	ESC[57.0215]VAIK[754.2523]TLK	K	G	10	3	3C(Carbamidomethyl (C)),7K(XO44-phosphonate)	P54760	EPHB4	Ephrin type-B receptor 4	1	EPHB4;K647	yes	no	+	NA	0	unmatched	H	2
ESCVAIKTLK	ESC[57.0215]VAIK[754.2523]TLK	K	G	10	3	3C(Carbamidomethyl (C)),7K(XO44-phosphonate)	P54760	EPHB4	Ephrin type-B receptor 4	1	EPHB4;K647	yes	no	+	NA	0	unmatched	H	3
ESGQVVAIKQVPVESDLQEIIK	ESGQVVAIK[754.2523]QVPVESDLQEIIK	K	E	22	3,4	9K(XO44-phosphonate)	Q13188	STK3	Serine/threonine-protein kinase 3	1	STK3;K56	yes	no	+	480806	10	MS/MS	A	1
ESGQVVAIKQVPVESDLQEIIK	ESGQVVAIK[754.2523]QVPVESDLQEIIK	K	E	22	3,4	9K(XO44-phosphonate)	Q13188	STK3	Serine/threonine-protein kinase 3	1	STK3;K56	yes	no	+	628546	5	MS/MS	A	2
ESGQVVAIKQVPVESDLQEIIK	ESGQVVAIK[754.2523]QVPVESDLQEIIK	K	E	22	3,4	9K(XO44-phosphonate)	Q13188	STK3	Serine/threonine-protein kinase 3	1	STK3;K56	yes	no	+	64186	3	MS/MS	A	3
ESGQVVAIKQVPVESDLQEIIK	ESGQVVAIK[754.2523]QVPVESDLQEIIK	K	E	22	3,4	9K(XO44-phosphonate)	Q13188	STK3	Serine/threonine-protein kinase 3	1	STK3;K56	yes	no	+	453591	5	MS/MS	B	1
ESGQVVAIKQVPVESDLQEIIK	ESGQVVAIK[754.2523]QVPVESDLQEIIK	K	E	22	3,4	9K(XO44-phosphonate)	Q13188	STK3	Serine/threonine-protein kinase 3	1	STK3;K56	yes	no	+	29001	3	MS/MS	B	2
ESGQVVAIKQVPVESDLQEIIK	ESGQVVAIK[754.2523]QVPVESDLQEIIK	K	E	22	3,4	9K(XO44-phosphonate)	Q13188	STK3	Serine/threonine-protein kinase 3	1	STK3;K56	yes	no	+	NA	1	MS/MS	B	3
ESGQVVAIKQVPVESDLQEIIK	ESGQVVAIK[754.2523]QVPVESDLQEIIK	K	E	22	3,4	9K(XO44-phosphonate)	Q13188	STK3	Serine/threonine-protein kinase 3	1	STK3;K56	yes	no	+	650026	6	MS/MS	C	1
ESGQVVAIKQVPVESDLQEIIK	ESGQVVAIK[754.2523]QVPVESDLQEIIK	K	E	22	3,4	9K(XO44-phosphonate)	Q13188	STK3	Serine/threonine-protein kinase 3	1	STK3;K56	yes	no	+	199571	4	MS/MS	C	2
ESGQVVAIKQVPVESDLQEIIK	ESGQVVAIK[754.2523]QVPVESDLQEIIK	K	E	22	3,4	9K(XO44-phosphonate)	Q13188	STK3	Serine/threonine-protein kinase 3	1	STK3;K56	yes	no	+	206953	4	MS/MS	C	3
ESGQVVAIKQVPVESDLQEIIK	ESGQVVAIK[754.2523]QVPVESDLQEIIK	K	E	22	3,4	9K(XO44-phosphonate)	Q13188	STK3	Serine/threonine-protein kinase 3	1	STK3;K56	yes	no	+	819338	6	MS/MS	D	1
ESGQVVAIKQVPVESDLQEIIK	ESGQVVAIK[754.2523]QVPVESDLQEIIK	K	E	22	3,4	9K(XO44-phosphonate)	Q13188	STK3	Serine/threonine-protein kinase 3	1	STK3;K56	yes	no	+	196629	3	MS/MS	D	2
ESGQVVAIKQVPVESDLQEIIK	ESGQVVAIK[754.2523]QVPVESDLQEIIK	K	E	22	3,4	9K(XO44-phosphonate)	Q13188	STK3	Serine/threonine-protein kinase 3	1	STK3;K56	yes	no	+	165526	5	MS/MS	D	3
ESGQVVAIKQVPVESDLQEIIK	ESGQVVAIK[754.2523]QVPVESDLQEIIK	K	E	22	3,4	9K(XO44-phosphonate)	Q13188	STK3	Serine/threonine-protein kinase 3	1	STK3;K56	yes	no	+	655614	14	MS/MS	E	1
ESGQVVAIKQVPVESDLQEIIK	ESGQVVAIK[754.2523]QVPVESDLQEIIK	K	E	22	3,4	9K(XO44-phosphonate)	Q13188	STK3	Serine/threonine-protein kinase 3	1	STK3;K56	yes	no	+	399477	6	MS/MS	E	2
ESGQVVAIKQVPVESDLQEIIK	ESGQVVAIK[754.2523]QVPVESDLQEIIK	K	E	22	3,4	9K(XO44-phosphonate)	Q13188	STK3	Serine/threonine-protein kinase 3	1	STK3;K56	yes	no	+	475621	6	MS/MS	E	3
ESGQVVAIKQVPVESDLQEIIK	ESGQVVAIK[754.2523]QVPVESDLQEIIK	K	E	22	3,4	9K(XO44-phosphonate)	Q13188	STK3	Serine/threonine-protein kinase 3	1	STK3;K56	yes	no	+	861040	7	MS/MS	F	1
ESGQVVAIKQVPVESDLQEIIK	ESGQVVAIK[754.2523]QVPVESDLQEIIK	K	E	22	3,4	9K(XO44-phosphonate)	Q13188	STK3	Serine/threonine-protein kinase 3	1	STK3;K56	yes	no	+	497285	5	MS/MS	F	2
ESGQVVAIKQVPVESDLQEIIK	ESGQVVAIK[754.2523]QVPVESDLQEIIK	K	E	22	3,4	9K(XO44-phosphonate)	Q13188	STK3	Serine/threonine-protein kinase 3	1	STK3;K56	yes	no	+	255394	6	MS/MS	F	3
ESGQVVAIKQVPVESDLQEIIK	ESGQVVAIK[754.2523]QVPVESDLQEIIK	K	E	22	3,4	9K(XO44-phosphonate)	Q13188	STK3	Serine/threonine-protein kinase 3	1	STK3;K56	yes	no	+	595553	13	MS/MS	G	1
ESGQVVAIKQVPVESDLQEIIK	ESGQVVAIK[754.2523]QVPVESDLQEIIK	K	E	22	3,4	9K(XO44-phosphonate)	Q13188	STK3	Serine/threonine-protein kinase 3	1	STK3;K56	yes	no	+	815433	11	MS/MS	G	2
ESGQVVAIKQVPVESDLQEIIK	ESGQVVAIK[754.2523]QVPVESDLQEIIK	K	E	22	3,4	9K(XO44-phosphonate)	Q13188	STK3	Serine/threonine-protein kinase 3	1	STK3;K56	yes	no	+	604639	5	MS/MS	G	3
ESGQVVAIKQVPVESDLQEIIK	ESGQVVAIK[754.2523]QVPVESDLQEIIK	K	E	22	3,4	9K(XO44-phosphonate)	Q13188	STK3	Serine/threonine-protein kinase 3	1	STK3;K56	yes	no	+	204644	4	MS/MS	H	1
ESGQVVAIKQVPVESDLQEIIK	ESGQVVAIK[754.2523]QVPVESDLQEIIK	K	E	22	3,4	9K(XO44-phosphonate)	Q13188	STK3	Serine/threonine-protein kinase 3	1	STK3;K56	yes	no	+	37826.4	3	MS/MS	H	2
ESGQVVAIKQVPVESDLQEIIK	ESGQVVAIK[754.2523]QVPVESDLQEIIK	K	E	22	3,4	9K(XO44-phosphonate)	Q13188	STK3	Serine/threonine-protein kinase 3	1	STK3;K56	yes	no	+	159881	4	MS/MS	H	3
ETGALAAAKVIETK	ETGALAAAK[754.2523]VIETK	K	S	14	3	9K(XO44-phosphonate)	O94804	STK10	Serine/threonine-protein kinase 10	1	STK10;K65	yes	no	+	45704.8	1	MS/MS	A	1
ETGALAAAKVIETK	ETGALAAAK[754.2523]VIETK	K	S	14	3	9K(XO44-phosphonate)	O94804	STK10	Serine/threonine-protein kinase 10	1	STK10;K65	yes	no	+	128420	2	MS/MS	A	2
ETGALAAAKVIETK	ETGALAAAK[754.2523]VIETK	K	S	14	3	9K(XO44-phosphonate)	O94804	STK10	Serine/threonine-protein kinase 10	1	STK10;K65	yes	no	+	105498	3	MS/MS	A	3
ETGALAAAKVIETK	ETGALAAAK[754.2523]VIETK	K	S	14	3	9K(XO44-phosphonate)	O94804	STK10	Serine/threonine-protein kinase 10	1	STK10;K65	yes	no	+	95336.6	2	MS/MS	B	1
ETGALAAAKVIETK	ETGALAAAK[754.2523]VIETK	K	S	14	3	9K(XO44-phosphonate)	O94804	STK10	Serine/threonine-protein kinase 10	1	STK10;K65	yes	no	+	NA	0	unmatched	B	2
ETGALAAAKVIETK	ETGALAAAK[754.2523]VIETK	K	S	14	3	9K(XO44-phosphonate)	O94804	STK10	Serine/threonine-protein kinase 10	1	STK10;K65	yes	no	+	NA	0	unmatched	B	3
ETGALAAAKVIETK	ETGALAAAK[754.2523]VIETK	K	S	14	3	9K(XO44-phosphonate)	O94804	STK10	Serine/threonine-protein kinase 10	1	STK10;K65	yes	no	+	129609	2	MS/MS	C	1
ETGALAAAKVIETK	ETGALAAAK[754.2523]VIETK	K	S	14	3	9K(XO44-phosphonate)	O94804	STK10	Serine/threonine-protein kinase 10	1	STK10;K65	yes	no	+	45898	3	MS/MS	C	2
ETGALAAAKVIETK	ETGALAAAK[754.2523]VIETK	K	S	14	3	9K(XO44-phosphonate)	O94804	STK10	Serine/threonine-protein kinase 10	1	STK10;K65	yes	no	+	50983.2	1	MS/MS	C	3
ETGALAAAKVIETK	ETGALAAAK[754.2523]VIETK	K	S	14	3	9K(XO44-phosphonate)	O94804	STK10	Serine/threonine-protein kinase 10	1	STK10;K65	yes	no	+	101003	3	MS/MS	D	1
ETGALAAAKVIETK	ETGALAAAK[754.2523]VIETK	K	S	14	3	9K(XO44-phosphonate)	O94804	STK10	Serine/threonine-protein kinase 10	1	STK10;K65	yes	no	+	127239	2	MS/MS	D	2
ETGALAAAKVIETK	ETGALAAAK[754.2523]VIETK	K	S	14	3	9K(XO44-phosphonate)	O94804	STK10	Serine/threonine-protein kinase 10	1	STK10;K65	yes	no	+	25120.9	0	MBR	D	3
ETGALAAAKVIETK	ETGALAAAK[754.2523]VIETK	K	S	14	3	9K(XO44-phosphonate)	O94804	STK10	Serine/threonine-protein kinase 10	1	STK10;K65	yes	no	+	57938.1	1	MS/MS	E	1
ETGALAAAKVIETK	ETGALAAAK[754.2523]VIETK	K	S	14	3	9K(XO44-phosphonate)	O94804	STK10	Serine/threonine-protein kinase 10	1	STK10;K65	yes	no	+	93004.8	1	MS/MS	E	2
ETGALAAAKVIETK	ETGALAAAK[754.2523]VIETK	K	S	14	3	9K(XO44-phosphonate)	O94804	STK10	Serine/threonine-protein kinase 10	1	STK10;K65	yes	no	+	70904.9	1	MS/MS	E	3
ETGALAAAKVIETK	ETGALAAAK[754.2523]VIETK	K	S	14	3	9K(XO44-phosphonate)	O94804	STK10	Serine/threonine-protein kinase 10	1	STK10;K65	yes	no	+	71264.9	1	MS/MS	F	1
ETGALAAAKVIETK	ETGALAAAK[754.2523]VIETK	K	S	14	3	9K(XO44-phosphonate)	O94804	STK10	Serine/threonine-protein kinase 10	1	STK10;K65	yes	no	+	78237.3	2	MS/MS	F	2
ETGALAAAKVIETK	ETGALAAAK[754.2523]VIETK	K	S	14	3	9K(XO44-phosphonate)	O94804	STK10	Serine/threonine-protein kinase 10	1	STK10;K65	yes	no	+	61522.7	1	MS/MS	F	3
ETGALAAAKVIETK	ETGALAAAK[754.2523]VIETK	K	S	14	3	9K(XO44-phosphonate)	O94804	STK10	Serine/threonine-protein kinase 10	1	STK10;K65	yes	no	+	72730.9	1	MS/MS	G	1
ETGALAAAKVIETK	ETGALAAAK[754.2523]VIETK	K	S	14	3	9K(XO44-phosphonate)	O94804	STK10	Serine/threonine-protein kinase 10	1	STK10;K65	yes	no	+	106204	2	MS/MS	G	2
ETGALAAAKVIETK	ETGALAAAK[754.2523]VIETK	K	S	14	3	9K(XO44-phosphonate)	O94804	STK10	Serine/threonine-protein kinase 10	1	STK10;K65	yes	no	+	132339	2	MS/MS	G	3
ETGALAAAKVIETK	ETGALAAAK[754.2523]VIETK	K	S	14	3	9K(XO44-phosphonate)	O94804	STK10	Serine/threonine-protein kinase 10	1	STK10;K65	yes	no	+	63555.3	1	MS/MS	H	1
ETGALAAAKVIETK	ETGALAAAK[754.2523]VIETK	K	S	14	3	9K(XO44-phosphonate)	O94804	STK10	Serine/threonine-protein kinase 10	1	STK10;K65	yes	no	+	47100.6	2	MS/MS	H	2
ETGALAAAKVIETK	ETGALAAAK[754.2523]VIETK	K	S	14	3	9K(XO44-phosphonate)	O94804	STK10	Serine/threonine-protein kinase 10	1	STK10;K65	yes	no	+	115540	2	MS/MS	H	3
ETGNHYAMKILDK	ETGNHYAMK[754.2523]ILDK	K	Q	13	3	9K(XO44-phosphonate)	P17612	PRKACA	cAMP-dependent protein kinase catalytic subunit alpha	1	PRKACA;K73	yes	no	+	69070.1	1	MS/MS	A	1
ETGNHYAMKILDK	ETGNHYAMK[754.2523]ILDK	K	Q	13	3	9K(XO44-phosphonate)	P17612	PRKACA	cAMP-dependent protein kinase catalytic subunit alpha	1	PRKACA;K73	yes	no	+	192267	0	MBR	A	2
ETGNHYAMKILDK	ETGNHYAMK[754.2523]ILDK	K	Q	13	3	9K(XO44-phosphonate)	P17612	PRKACA	cAMP-dependent protein kinase catalytic subunit alpha	1	PRKACA;K73	yes	no	+	163420	1	MS/MS	A	3
ETGNHYAMKILDK	ETGNHYAMK[754.2523]ILDK	K	Q	13	3	9K(XO44-phosphonate)	P17612	PRKACA	cAMP-dependent protein kinase catalytic subunit alpha	1	PRKACA;K73	yes	no	+	131365	0	MBR	B	1
ETGNHYAMKILDK	ETGNHYAMK[754.2523]ILDK	K	Q	13	3	9K(XO44-phosphonate)	P17612	PRKACA	cAMP-dependent protein kinase catalytic subunit alpha	1	PRKACA;K73	yes	no	+	NA	0	unmatched	B	2
ETGNHYAMKILDK	ETGNHYAMK[754.2523]ILDK	K	Q	13	3	9K(XO44-phosphonate)	P17612	PRKACA	cAMP-dependent protein kinase catalytic subunit alpha	1	PRKACA;K73	yes	no	+	NA	0	unmatched	B	3
ETGNHYAMKILDK	ETGNHYAMK[754.2523]ILDK	K	Q	13	3	9K(XO44-phosphonate)	P17612	PRKACA	cAMP-dependent protein kinase catalytic subunit alpha	1	PRKACA;K73	yes	no	+	216816	1	MS/MS	C	1
ETGNHYAMKILDK	ETGNHYAMK[754.2523]ILDK	K	Q	13	3	9K(XO44-phosphonate)	P17612	PRKACA	cAMP-dependent protein kinase catalytic subunit alpha	1	PRKACA;K73	yes	no	+	NA	0	unmatched	C	2
ETGNHYAMKILDK	ETGNHYAMK[754.2523]ILDK	K	Q	13	3	9K(XO44-phosphonate)	P17612	PRKACA	cAMP-dependent protein kinase catalytic subunit alpha	1	PRKACA;K73	yes	no	+	138398	1	MS/MS	C	3
ETGNHYAMKILDK	ETGNHYAMK[754.2523]ILDK	K	Q	13	3	9K(XO44-phosphonate)	P17612	PRKACA	cAMP-dependent protein kinase catalytic subunit alpha	1	PRKACA;K73	yes	no	+	151869	0	MBR	D	1
ETGNHYAMKILDK	ETGNHYAMK[754.2523]ILDK	K	Q	13	3	9K(XO44-phosphonate)	P17612	PRKACA	cAMP-dependent protein kinase catalytic subunit alpha	1	PRKACA;K73	yes	no	+	137877	0	MBR	D	2
ETGNHYAMKILDK	ETGNHYAMK[754.2523]ILDK	K	Q	13	3	9K(XO44-phosphonate)	P17612	PRKACA	cAMP-dependent protein kinase catalytic subunit alpha	1	PRKACA;K73	yes	no	+	70589.2	0	MBR	D	3
ETGNHYAMKILDK	ETGNHYAMK[754.2523]ILDK	K	Q	13	3	9K(XO44-phosphonate)	P17612	PRKACA	cAMP-dependent protein kinase catalytic subunit alpha	1	PRKACA;K73	yes	no	+	92639.8	0	MBR	E	1
ETGNHYAMKILDK	ETGNHYAMK[754.2523]ILDK	K	Q	13	3	9K(XO44-phosphonate)	P17612	PRKACA	cAMP-dependent protein kinase catalytic subunit alpha	1	PRKACA;K73	yes	no	+	133330	2	MS/MS	E	2
ETGNHYAMKILDK	ETGNHYAMK[754.2523]ILDK	K	Q	13	3	9K(XO44-phosphonate)	P17612	PRKACA	cAMP-dependent protein kinase catalytic subunit alpha	1	PRKACA;K73	yes	no	+	178435	1	MS/MS	E	3
ETGNHYAMKILDK	ETGNHYAMK[754.2523]ILDK	K	Q	13	3	9K(XO44-phosphonate)	P17612	PRKACA	cAMP-dependent protein kinase catalytic subunit alpha	1	PRKACA;K73	yes	no	+	118511	0	MBR	F	1
ETGNHYAMKILDK	ETGNHYAMK[754.2523]ILDK	K	Q	13	3	9K(XO44-phosphonate)	P17612	PRKACA	cAMP-dependent protein kinase catalytic subunit alpha	1	PRKACA;K73	yes	no	+	191776	2	MS/MS	F	2
ETGNHYAMKILDK	ETGNHYAMK[754.2523]ILDK	K	Q	13	3	9K(XO44-phosphonate)	P17612	PRKACA	cAMP-dependent protein kinase catalytic subunit alpha	1	PRKACA;K73	yes	no	+	78210	0	MBR	F	3
ETGNHYAMKILDK	ETGNHYAMK[754.2523]ILDK	K	Q	13	3	9K(XO44-phosphonate)	P17612	PRKACA	cAMP-dependent protein kinase catalytic subunit alpha	1	PRKACA;K73	yes	no	+	76756.8	0	MBR	G	1
ETGNHYAMKILDK	ETGNHYAMK[754.2523]ILDK	K	Q	13	3	9K(XO44-phosphonate)	P17612	PRKACA	cAMP-dependent protein kinase catalytic subunit alpha	1	PRKACA;K73	yes	no	+	185338	1	MS/MS	G	2
ETGNHYAMKILDK	ETGNHYAMK[754.2523]ILDK	K	Q	13	3	9K(XO44-phosphonate)	P17612	PRKACA	cAMP-dependent protein kinase catalytic subunit alpha	1	PRKACA;K73	yes	no	+	181752	1	MS/MS	G	3
ETGNHYAMKILDK	ETGNHYAMK[754.2523]ILDK	K	Q	13	3	9K(XO44-phosphonate)	P17612	PRKACA	cAMP-dependent protein kinase catalytic subunit alpha	1	PRKACA;K73	yes	no	+	54635.2	0	MBR	H	1
ETGNHYAMKILDK	ETGNHYAMK[754.2523]ILDK	K	Q	13	3	9K(XO44-phosphonate)	P17612	PRKACA	cAMP-dependent protein kinase catalytic subunit alpha	1	PRKACA;K73	yes	no	+	37692.2	0	MBR	H	2
ETGNHYAMKILDK	ETGNHYAMK[754.2523]ILDK	K	Q	13	3	9K(XO44-phosphonate)	P17612	PRKACA	cAMP-dependent protein kinase catalytic subunit alpha	1	PRKACA;K73	yes	no	+	38250.7	0	MBR	H	3
ETGNHYAMKILDK	ETGNHYAM[15.9949]K[754.2523]ILDK	K	Q	13	3	8M(Oxidation (M)),9K(XO44-phosphonate)	P17612	PRKACA	cAMP-dependent protein kinase catalytic subunit alpha	1	PRKACA;K73	yes	no	+	128466	0	MBR	A	1
ETGNHYAMKILDK	ETGNHYAM[15.9949]K[754.2523]ILDK	K	Q	13	3	8M(Oxidation (M)),9K(XO44-phosphonate)	P17612	PRKACA	cAMP-dependent protein kinase catalytic subunit alpha	1	PRKACA;K73	yes	no	+	489178	0	MBR	A	2
ETGNHYAMKILDK	ETGNHYAM[15.9949]K[754.2523]ILDK	K	Q	13	3	8M(Oxidation (M)),9K(XO44-phosphonate)	P17612	PRKACA	cAMP-dependent protein kinase catalytic subunit alpha	1	PRKACA;K73	yes	no	+	259708	1	MS/MS	A	3
ETGNHYAMKILDK	ETGNHYAM[15.9949]K[754.2523]ILDK	K	Q	13	3	8M(Oxidation (M)),9K(XO44-phosphonate)	P17612	PRKACA	cAMP-dependent protein kinase catalytic subunit alpha	1	PRKACA;K73	yes	no	+	157673	0	MBR	B	1
ETGNHYAMKILDK	ETGNHYAM[15.9949]K[754.2523]ILDK	K	Q	13	3	8M(Oxidation (M)),9K(XO44-phosphonate)	P17612	PRKACA	cAMP-dependent protein kinase catalytic subunit alpha	1	PRKACA;K73	yes	no	+	NA	0	unmatched	B	2
ETGNHYAMKILDK	ETGNHYAM[15.9949]K[754.2523]ILDK	K	Q	13	3	8M(Oxidation (M)),9K(XO44-phosphonate)	P17612	PRKACA	cAMP-dependent protein kinase catalytic subunit alpha	1	PRKACA;K73	yes	no	+	NA	0	unmatched	B	3
ETGNHYAMKILDK	ETGNHYAM[15.9949]K[754.2523]ILDK	K	Q	13	3	8M(Oxidation (M)),9K(XO44-phosphonate)	P17612	PRKACA	cAMP-dependent protein kinase catalytic subunit alpha	1	PRKACA;K73	yes	no	+	263732	0	MBR	C	1
ETGNHYAMKILDK	ETGNHYAM[15.9949]K[754.2523]ILDK	K	Q	13	3	8M(Oxidation (M)),9K(XO44-phosphonate)	P17612	PRKACA	cAMP-dependent protein kinase catalytic subunit alpha	1	PRKACA;K73	yes	no	+	113442	0	MBR	C	2
ETGNHYAMKILDK	ETGNHYAM[15.9949]K[754.2523]ILDK	K	Q	13	3	8M(Oxidation (M)),9K(XO44-phosphonate)	P17612	PRKACA	cAMP-dependent protein kinase catalytic subunit alpha	1	PRKACA;K73	yes	no	+	NA	0	unmatched	C	3
ETGNHYAMKILDK	ETGNHYAM[15.9949]K[754.2523]ILDK	K	Q	13	3	8M(Oxidation (M)),9K(XO44-phosphonate)	P17612	PRKACA	cAMP-dependent protein kinase catalytic subunit alpha	1	PRKACA;K73	yes	no	+	265299	0	MBR	D	1
ETGNHYAMKILDK	ETGNHYAM[15.9949]K[754.2523]ILDK	K	Q	13	3	8M(Oxidation (M)),9K(XO44-phosphonate)	P17612	PRKACA	cAMP-dependent protein kinase catalytic subunit alpha	1	PRKACA;K73	yes	no	+	289174	0	MBR	D	2
ETGNHYAMKILDK	ETGNHYAM[15.9949]K[754.2523]ILDK	K	Q	13	3	8M(Oxidation (M)),9K(XO44-phosphonate)	P17612	PRKACA	cAMP-dependent protein kinase catalytic subunit alpha	1	PRKACA;K73	yes	no	+	NA	0	unmatched	D	3
ETGNHYAMKILDK	ETGNHYAM[15.9949]K[754.2523]ILDK	K	Q	13	3	8M(Oxidation (M)),9K(XO44-phosphonate)	P17612	PRKACA	cAMP-dependent protein kinase catalytic subunit alpha	1	PRKACA;K73	yes	no	+	128780	0	MBR	E	1
ETGNHYAMKILDK	ETGNHYAM[15.9949]K[754.2523]ILDK	K	Q	13	3	8M(Oxidation (M)),9K(XO44-phosphonate)	P17612	PRKACA	cAMP-dependent protein kinase catalytic subunit alpha	1	PRKACA;K73	yes	no	+	NA	0	unmatched	E	2
ETGNHYAMKILDK	ETGNHYAM[15.9949]K[754.2523]ILDK	K	Q	13	3	8M(Oxidation (M)),9K(XO44-phosphonate)	P17612	PRKACA	cAMP-dependent protein kinase catalytic subunit alpha	1	PRKACA;K73	yes	no	+	237315	1	MS/MS	E	3
ETGNHYAMKILDK	ETGNHYAM[15.9949]K[754.2523]ILDK	K	Q	13	3	8M(Oxidation (M)),9K(XO44-phosphonate)	P17612	PRKACA	cAMP-dependent protein kinase catalytic subunit alpha	1	PRKACA;K73	yes	no	+	288290	1	MS/MS	F	1
ETGNHYAMKILDK	ETGNHYAM[15.9949]K[754.2523]ILDK	K	Q	13	3	8M(Oxidation (M)),9K(XO44-phosphonate)	P17612	PRKACA	cAMP-dependent protein kinase catalytic subunit alpha	1	PRKACA;K73	yes	no	+	296893	0	MBR	F	2
ETGNHYAMKILDK	ETGNHYAM[15.9949]K[754.2523]ILDK	K	Q	13	3	8M(Oxidation (M)),9K(XO44-phosphonate)	P17612	PRKACA	cAMP-dependent protein kinase catalytic subunit alpha	1	PRKACA;K73	yes	no	+	150518	0	MBR	F	3
ETGNHYAMKILDK	ETGNHYAM[15.9949]K[754.2523]ILDK	K	Q	13	3	8M(Oxidation (M)),9K(XO44-phosphonate)	P17612	PRKACA	cAMP-dependent protein kinase catalytic subunit alpha	1	PRKACA;K73	yes	no	+	94082.5	0	MBR	G	1
ETGNHYAMKILDK	ETGNHYAM[15.9949]K[754.2523]ILDK	K	Q	13	3	8M(Oxidation (M)),9K(XO44-phosphonate)	P17612	PRKACA	cAMP-dependent protein kinase catalytic subunit alpha	1	PRKACA;K73	yes	no	+	223289	0	MBR	G	2
ETGNHYAMKILDK	ETGNHYAM[15.9949]K[754.2523]ILDK	K	Q	13	3	8M(Oxidation (M)),9K(XO44-phosphonate)	P17612	PRKACA	cAMP-dependent protein kinase catalytic subunit alpha	1	PRKACA;K73	yes	no	+	213570	0	MBR	G	3
ETGNHYAMKILDK	ETGNHYAM[15.9949]K[754.2523]ILDK	K	Q	13	3	8M(Oxidation (M)),9K(XO44-phosphonate)	P17612	PRKACA	cAMP-dependent protein kinase catalytic subunit alpha	1	PRKACA;K73	yes	no	+	70423.5	0	MBR	H	1
ETGNHYAMKILDK	ETGNHYAM[15.9949]K[754.2523]ILDK	K	Q	13	3	8M(Oxidation (M)),9K(XO44-phosphonate)	P17612	PRKACA	cAMP-dependent protein kinase catalytic subunit alpha	1	PRKACA;K73	yes	no	+	61379.9	0	MBR	H	2
ETGNHYAMKILDK	ETGNHYAM[15.9949]K[754.2523]ILDK	K	Q	13	3	8M(Oxidation (M)),9K(XO44-phosphonate)	P17612	PRKACA	cAMP-dependent protein kinase catalytic subunit alpha	1	PRKACA;K73	yes	no	+	NA	0	unmatched	H	3
ETGQIVAIKQVPVESDLQEIIK	ETGQIVAIK[754.2523]QVPVESDLQEIIK	K	E	22	3,4	9K(XO44-phosphonate)	Q13043	STK4	Serine/threonine-protein kinase 4	1	STK4;K59	yes	no	+	278897	5	MS/MS	A	1
ETGQIVAIKQVPVESDLQEIIK	ETGQIVAIK[754.2523]QVPVESDLQEIIK	K	E	22	3,4	9K(XO44-phosphonate)	Q13043	STK4	Serine/threonine-protein kinase 4	1	STK4;K59	yes	no	+	331836	7	MS/MS	A	2
ETGQIVAIKQVPVESDLQEIIK	ETGQIVAIK[754.2523]QVPVESDLQEIIK	K	E	22	3,4	9K(XO44-phosphonate)	Q13043	STK4	Serine/threonine-protein kinase 4	1	STK4;K59	yes	no	+	NA	0	unmatched	A	3
ETGQIVAIKQVPVESDLQEIIK	ETGQIVAIK[754.2523]QVPVESDLQEIIK	K	E	22	3,4	9K(XO44-phosphonate)	Q13043	STK4	Serine/threonine-protein kinase 4	1	STK4;K59	yes	no	+	192090	5	MS/MS	B	1
ETGQIVAIKQVPVESDLQEIIK	ETGQIVAIK[754.2523]QVPVESDLQEIIK	K	E	22	3,4	9K(XO44-phosphonate)	Q13043	STK4	Serine/threonine-protein kinase 4	1	STK4;K59	yes	no	+	NA	2	MS/MS	B	2
ETGQIVAIKQVPVESDLQEIIK	ETGQIVAIK[754.2523]QVPVESDLQEIIK	K	E	22	3,4	9K(XO44-phosphonate)	Q13043	STK4	Serine/threonine-protein kinase 4	1	STK4;K59	yes	no	+	NA	0	unmatched	B	3
ETGQIVAIKQVPVESDLQEIIK	ETGQIVAIK[754.2523]QVPVESDLQEIIK	K	E	22	3,4	9K(XO44-phosphonate)	Q13043	STK4	Serine/threonine-protein kinase 4	1	STK4;K59	yes	no	+	297382	5	MS/MS	C	1
ETGQIVAIKQVPVESDLQEIIK	ETGQIVAIK[754.2523]QVPVESDLQEIIK	K	E	22	3,4	9K(XO44-phosphonate)	Q13043	STK4	Serine/threonine-protein kinase 4	1	STK4;K59	yes	no	+	60490.3	3	MS/MS	C	2
ETGQIVAIKQVPVESDLQEIIK	ETGQIVAIK[754.2523]QVPVESDLQEIIK	K	E	22	3,4	9K(XO44-phosphonate)	Q13043	STK4	Serine/threonine-protein kinase 4	1	STK4;K59	yes	no	+	75215.4	5	MS/MS	C	3
ETGQIVAIKQVPVESDLQEIIK	ETGQIVAIK[754.2523]QVPVESDLQEIIK	K	E	22	3,4	9K(XO44-phosphonate)	Q13043	STK4	Serine/threonine-protein kinase 4	1	STK4;K59	yes	no	+	478298	7	MS/MS	D	1
ETGQIVAIKQVPVESDLQEIIK	ETGQIVAIK[754.2523]QVPVESDLQEIIK	K	E	22	3,4	9K(XO44-phosphonate)	Q13043	STK4	Serine/threonine-protein kinase 4	1	STK4;K59	yes	no	+	89796.1	5	MS/MS	D	2
ETGQIVAIKQVPVESDLQEIIK	ETGQIVAIK[754.2523]QVPVESDLQEIIK	K	E	22	3,4	9K(XO44-phosphonate)	Q13043	STK4	Serine/threonine-protein kinase 4	1	STK4;K59	yes	no	+	76309.2	4	MS/MS	D	3
ETGQIVAIKQVPVESDLQEIIK	ETGQIVAIK[754.2523]QVPVESDLQEIIK	K	E	22	3,4	9K(XO44-phosphonate)	Q13043	STK4	Serine/threonine-protein kinase 4	1	STK4;K59	yes	no	+	330573	7	MS/MS	E	1
ETGQIVAIKQVPVESDLQEIIK	ETGQIVAIK[754.2523]QVPVESDLQEIIK	K	E	22	3,4	9K(XO44-phosphonate)	Q13043	STK4	Serine/threonine-protein kinase 4	1	STK4;K59	yes	no	+	232297	4	MS/MS	E	2
ETGQIVAIKQVPVESDLQEIIK	ETGQIVAIK[754.2523]QVPVESDLQEIIK	K	E	22	3,4	9K(XO44-phosphonate)	Q13043	STK4	Serine/threonine-protein kinase 4	1	STK4;K59	yes	no	+	254458	3	MS/MS	E	3
ETGQIVAIKQVPVESDLQEIIK	ETGQIVAIK[754.2523]QVPVESDLQEIIK	K	E	22	3,4	9K(XO44-phosphonate)	Q13043	STK4	Serine/threonine-protein kinase 4	1	STK4;K59	yes	no	+	536565	8	MS/MS	F	1
ETGQIVAIKQVPVESDLQEIIK	ETGQIVAIK[754.2523]QVPVESDLQEIIK	K	E	22	3,4	9K(XO44-phosphonate)	Q13043	STK4	Serine/threonine-protein kinase 4	1	STK4;K59	yes	no	+	202259	3	MS/MS	F	2
ETGQIVAIKQVPVESDLQEIIK	ETGQIVAIK[754.2523]QVPVESDLQEIIK	K	E	22	3,4	9K(XO44-phosphonate)	Q13043	STK4	Serine/threonine-protein kinase 4	1	STK4;K59	yes	no	+	124673	6	MS/MS	F	3
ETGQIVAIKQVPVESDLQEIIK	ETGQIVAIK[754.2523]QVPVESDLQEIIK	K	E	22	3,4	9K(XO44-phosphonate)	Q13043	STK4	Serine/threonine-protein kinase 4	1	STK4;K59	yes	no	+	338845	12	MS/MS	G	1
ETGQIVAIKQVPVESDLQEIIK	ETGQIVAIK[754.2523]QVPVESDLQEIIK	K	E	22	3,4	9K(XO44-phosphonate)	Q13043	STK4	Serine/threonine-protein kinase 4	1	STK4;K59	yes	no	+	279936	7	MS/MS	G	2
ETGQIVAIKQVPVESDLQEIIK	ETGQIVAIK[754.2523]QVPVESDLQEIIK	K	E	22	3,4	9K(XO44-phosphonate)	Q13043	STK4	Serine/threonine-protein kinase 4	1	STK4;K59	yes	no	+	295133	6	MS/MS	G	3
ETGQIVAIKQVPVESDLQEIIK	ETGQIVAIK[754.2523]QVPVESDLQEIIK	K	E	22	3,4	9K(XO44-phosphonate)	Q13043	STK4	Serine/threonine-protein kinase 4	1	STK4;K59	yes	no	+	33561.8	1	MS/MS	H	1
ETGQIVAIKQVPVESDLQEIIK	ETGQIVAIK[754.2523]QVPVESDLQEIIK	K	E	22	3,4	9K(XO44-phosphonate)	Q13043	STK4	Serine/threonine-protein kinase 4	1	STK4;K59	yes	no	+	12600.1	2	MS/MS	H	2
ETGQIVAIKQVPVESDLQEIIK	ETGQIVAIK[754.2523]QVPVESDLQEIIK	K	E	22	3,4	9K(XO44-phosphonate)	Q13043	STK4	Serine/threonine-protein kinase 4	1	STK4;K59	yes	no	+	42655.4	4	MS/MS	H	3
ETHEIVALKR	ETHEIVALK[754.2523]R	R	V	10	3,4	9K(XO44-phosphonate)	Q00535	CDK5	Cyclin-dependent-like kinase 5	1	CDK5;K33	yes	no	+	246119	2	MS/MS	A	1
ETHEIVALKR	ETHEIVALK[754.2523]R	R	V	10	3,4	9K(XO44-phosphonate)	Q00535	CDK5	Cyclin-dependent-like kinase 5	1	CDK5;K33	yes	no	+	553161	3	MS/MS	A	2
ETHEIVALKR	ETHEIVALK[754.2523]R	R	V	10	3,4	9K(XO44-phosphonate)	Q00535	CDK5	Cyclin-dependent-like kinase 5	1	CDK5;K33	yes	no	+	600530	2	MS/MS	A	3
ETHEIVALKR	ETHEIVALK[754.2523]R	R	V	10	3,4	9K(XO44-phosphonate)	Q00535	CDK5	Cyclin-dependent-like kinase 5	1	CDK5;K33	yes	no	+	452582	2	MS/MS	B	1
ETHEIVALKR	ETHEIVALK[754.2523]R	R	V	10	3,4	9K(XO44-phosphonate)	Q00535	CDK5	Cyclin-dependent-like kinase 5	1	CDK5;K33	yes	no	+	49527.3	2	MS/MS	B	2
ETHEIVALKR	ETHEIVALK[754.2523]R	R	V	10	3,4	9K(XO44-phosphonate)	Q00535	CDK5	Cyclin-dependent-like kinase 5	1	CDK5;K33	yes	no	+	1953.82	1	MS/MS	B	3
ETHEIVALKR	ETHEIVALK[754.2523]R	R	V	10	3,4	9K(XO44-phosphonate)	Q00535	CDK5	Cyclin-dependent-like kinase 5	1	CDK5;K33	yes	no	+	648822	3	MS/MS	C	1
ETHEIVALKR	ETHEIVALK[754.2523]R	R	V	10	3,4	9K(XO44-phosphonate)	Q00535	CDK5	Cyclin-dependent-like kinase 5	1	CDK5;K33	yes	no	+	245881	2	MS/MS	C	2
ETHEIVALKR	ETHEIVALK[754.2523]R	R	V	10	3,4	9K(XO44-phosphonate)	Q00535	CDK5	Cyclin-dependent-like kinase 5	1	CDK5;K33	yes	no	+	321490	2	MS/MS	C	3
ETHEIVALKR	ETHEIVALK[754.2523]R	R	V	10	3,4	9K(XO44-phosphonate)	Q00535	CDK5	Cyclin-dependent-like kinase 5	1	CDK5;K33	yes	no	+	438683	1	MS/MS	D	1
ETHEIVALKR	ETHEIVALK[754.2523]R	R	V	10	3,4	9K(XO44-phosphonate)	Q00535	CDK5	Cyclin-dependent-like kinase 5	1	CDK5;K33	yes	no	+	1.02814e+06	3	MS/MS	D	2
ETHEIVALKR	ETHEIVALK[754.2523]R	R	V	10	3,4	9K(XO44-phosphonate)	Q00535	CDK5	Cyclin-dependent-like kinase 5	1	CDK5;K33	yes	no	+	177975	2	MS/MS	D	3
ETHEIVALKR	ETHEIVALK[754.2523]R	R	V	10	3,4	9K(XO44-phosphonate)	Q00535	CDK5	Cyclin-dependent-like kinase 5	1	CDK5;K33	yes	no	+	331374	1	MS/MS	E	1
ETHEIVALKR	ETHEIVALK[754.2523]R	R	V	10	3,4	9K(XO44-phosphonate)	Q00535	CDK5	Cyclin-dependent-like kinase 5	1	CDK5;K33	yes	no	+	496277	2	MS/MS	E	2
ETHEIVALKR	ETHEIVALK[754.2523]R	R	V	10	3,4	9K(XO44-phosphonate)	Q00535	CDK5	Cyclin-dependent-like kinase 5	1	CDK5;K33	yes	no	+	353540	3	MS/MS	E	3
ETHEIVALKR	ETHEIVALK[754.2523]R	R	V	10	3,4	9K(XO44-phosphonate)	Q00535	CDK5	Cyclin-dependent-like kinase 5	1	CDK5;K33	yes	no	+	415745	3	MS/MS	F	1
ETHEIVALKR	ETHEIVALK[754.2523]R	R	V	10	3,4	9K(XO44-phosphonate)	Q00535	CDK5	Cyclin-dependent-like kinase 5	1	CDK5;K33	yes	no	+	542624	2	MS/MS	F	2
ETHEIVALKR	ETHEIVALK[754.2523]R	R	V	10	3,4	9K(XO44-phosphonate)	Q00535	CDK5	Cyclin-dependent-like kinase 5	1	CDK5;K33	yes	no	+	371001	3	MS/MS	F	3
ETHEIVALKR	ETHEIVALK[754.2523]R	R	V	10	3,4	9K(XO44-phosphonate)	Q00535	CDK5	Cyclin-dependent-like kinase 5	1	CDK5;K33	yes	no	+	482170	3	MS/MS	G	1
ETHEIVALKR	ETHEIVALK[754.2523]R	R	V	10	3,4	9K(XO44-phosphonate)	Q00535	CDK5	Cyclin-dependent-like kinase 5	1	CDK5;K33	yes	no	+	703672	3	MS/MS	G	2
ETHEIVALKR	ETHEIVALK[754.2523]R	R	V	10	3,4	9K(XO44-phosphonate)	Q00535	CDK5	Cyclin-dependent-like kinase 5	1	CDK5;K33	yes	no	+	649083	4	MS/MS	G	3
ETHEIVALKR	ETHEIVALK[754.2523]R	R	V	10	3,4	9K(XO44-phosphonate)	Q00535	CDK5	Cyclin-dependent-like kinase 5	1	CDK5;K33	yes	no	+	644903	2	MS/MS	H	1
ETHEIVALKR	ETHEIVALK[754.2523]R	R	V	10	3,4	9K(XO44-phosphonate)	Q00535	CDK5	Cyclin-dependent-like kinase 5	1	CDK5;K33	yes	no	+	738057	6	MS/MS	H	2
ETHEIVALKR	ETHEIVALK[754.2523]R	R	V	10	3,4	9K(XO44-phosphonate)	Q00535	CDK5	Cyclin-dependent-like kinase 5	1	CDK5;K33	yes	no	+	745782	3	MS/MS	H	3
EVPVAIKTLK	EVPVAIK[754.2523]TLK	K	A	10	3	7K(XO44-phosphonate)	P29317	EPHA2	Ephrin type-A receptor 2	1	EPHA2;K646	yes	no	+	346918	5	MS/MS	A	1
EVPVAIKTLK	EVPVAIK[754.2523]TLK	K	A	10	3	7K(XO44-phosphonate)	P29317	EPHA2	Ephrin type-A receptor 2	1	EPHA2;K646	yes	no	+	471739	3	MS/MS	A	2
EVPVAIKTLK	EVPVAIK[754.2523]TLK	K	A	10	3	7K(XO44-phosphonate)	P29317	EPHA2	Ephrin type-A receptor 2	1	EPHA2;K646	yes	no	+	678219	5	MS/MS	A	3
EVPVAIKTLK	EVPVAIK[754.2523]TLK	K	A	10	3	7K(XO44-phosphonate)	P29317	EPHA2	Ephrin type-A receptor 2	1	EPHA2;K646	yes	no	+	713293	4	MS/MS	B	1
EVPVAIKTLK	EVPVAIK[754.2523]TLK	K	A	10	3	7K(XO44-phosphonate)	P29317	EPHA2	Ephrin type-A receptor 2	1	EPHA2;K646	yes	no	+	24009.3	1	MS/MS	B	2
EVPVAIKTLK	EVPVAIK[754.2523]TLK	K	A	10	3	7K(XO44-phosphonate)	P29317	EPHA2	Ephrin type-A receptor 2	1	EPHA2;K646	yes	no	+	NA	0	unmatched	B	3
EVPVAIKTLK	EVPVAIK[754.2523]TLK	K	A	10	3	7K(XO44-phosphonate)	P29317	EPHA2	Ephrin type-A receptor 2	1	EPHA2;K646	yes	no	+	776292	5	MS/MS	C	1
EVPVAIKTLK	EVPVAIK[754.2523]TLK	K	A	10	3	7K(XO44-phosphonate)	P29317	EPHA2	Ephrin type-A receptor 2	1	EPHA2;K646	yes	no	+	215551	7	MS/MS	C	2
EVPVAIKTLK	EVPVAIK[754.2523]TLK	K	A	10	3	7K(XO44-phosphonate)	P29317	EPHA2	Ephrin type-A receptor 2	1	EPHA2;K646	yes	no	+	345317	3	MS/MS	C	3
EVPVAIKTLK	EVPVAIK[754.2523]TLK	K	A	10	3	7K(XO44-phosphonate)	P29317	EPHA2	Ephrin type-A receptor 2	1	EPHA2;K646	yes	no	+	NA	0	unmatched	D	1
EVPVAIKTLK	EVPVAIK[754.2523]TLK	K	A	10	3	7K(XO44-phosphonate)	P29317	EPHA2	Ephrin type-A receptor 2	1	EPHA2;K646	yes	no	+	27206.3	1	MS/MS	D	2
EVPVAIKTLK	EVPVAIK[754.2523]TLK	K	A	10	3	7K(XO44-phosphonate)	P29317	EPHA2	Ephrin type-A receptor 2	1	EPHA2;K646	yes	no	+	NA	0	unmatched	D	3
EVPVAIKTLK	EVPVAIK[754.2523]TLK	K	A	10	3	7K(XO44-phosphonate)	P29317	EPHA2	Ephrin type-A receptor 2	1	EPHA2;K646	yes	no	+	NA	0	unmatched	E	1
EVPVAIKTLK	EVPVAIK[754.2523]TLK	K	A	10	3	7K(XO44-phosphonate)	P29317	EPHA2	Ephrin type-A receptor 2	1	EPHA2;K646	yes	no	+	NA	0	unmatched	E	2
EVPVAIKTLK	EVPVAIK[754.2523]TLK	K	A	10	3	7K(XO44-phosphonate)	P29317	EPHA2	Ephrin type-A receptor 2	1	EPHA2;K646	yes	no	+	NA	0	unmatched	E	3
EVPVAIKTLK	EVPVAIK[754.2523]TLK	K	A	10	3	7K(XO44-phosphonate)	P29317	EPHA2	Ephrin type-A receptor 2	1	EPHA2;K646	yes	no	+	NA	0	unmatched	F	1
EVPVAIKTLK	EVPVAIK[754.2523]TLK	K	A	10	3	7K(XO44-phosphonate)	P29317	EPHA2	Ephrin type-A receptor 2	1	EPHA2;K646	yes	no	+	NA	0	unmatched	F	2
EVPVAIKTLK	EVPVAIK[754.2523]TLK	K	A	10	3	7K(XO44-phosphonate)	P29317	EPHA2	Ephrin type-A receptor 2	1	EPHA2;K646	yes	no	+	NA	0	unmatched	F	3
EVPVAIKTLK	EVPVAIK[754.2523]TLK	K	A	10	3	7K(XO44-phosphonate)	P29317	EPHA2	Ephrin type-A receptor 2	1	EPHA2;K646	yes	no	+	NA	0	unmatched	G	1
EVPVAIKTLK	EVPVAIK[754.2523]TLK	K	A	10	3	7K(XO44-phosphonate)	P29317	EPHA2	Ephrin type-A receptor 2	1	EPHA2;K646	yes	no	+	NA	0	unmatched	G	2
EVPVAIKTLK	EVPVAIK[754.2523]TLK	K	A	10	3	7K(XO44-phosphonate)	P29317	EPHA2	Ephrin type-A receptor 2	1	EPHA2;K646	yes	no	+	NA	0	unmatched	G	3
EVPVAIKTLK	EVPVAIK[754.2523]TLK	K	A	10	3	7K(XO44-phosphonate)	P29317	EPHA2	Ephrin type-A receptor 2	1	EPHA2;K646	yes	no	+	NA	0	unmatched	H	1
EVPVAIKTLK	EVPVAIK[754.2523]TLK	K	A	10	3	7K(XO44-phosphonate)	P29317	EPHA2	Ephrin type-A receptor 2	1	EPHA2;K646	yes	no	+	NA	0	unmatched	H	2
EVPVAIKTLK	EVPVAIK[754.2523]TLK	K	A	10	3	7K(XO44-phosphonate)	P29317	EPHA2	Ephrin type-A receptor 2	1	EPHA2;K646	yes	no	+	NA	0	unmatched	H	3
EYALKR	EYALK[754.2523]R	R	L	6	3	5K(XO44-phosphonate)	O14976	GAK	Cyclin-G-associated kinase	1	GAK;K69	no	no	+	NA	0	unmatched	A	1
EYALKR	EYALK[754.2523]R	R	L	6	3	5K(XO44-phosphonate)	O14976	GAK	Cyclin-G-associated kinase	1	GAK;K69	no	no	+	240776	0	MBR	A	2
EYALKR	EYALK[754.2523]R	R	L	6	3	5K(XO44-phosphonate)	O14976	GAK	Cyclin-G-associated kinase	1	GAK;K69	no	no	+	309318	0	MBR	A	3
EYALKR	EYALK[754.2523]R	R	L	6	3	5K(XO44-phosphonate)	O14976	GAK	Cyclin-G-associated kinase	1	GAK;K69	no	no	+	260004	0	MBR	B	1
EYALKR	EYALK[754.2523]R	R	L	6	3	5K(XO44-phosphonate)	O14976	GAK	Cyclin-G-associated kinase	1	GAK;K69	no	no	+	NA	0	unmatched	B	2
EYALKR	EYALK[754.2523]R	R	L	6	3	5K(XO44-phosphonate)	O14976	GAK	Cyclin-G-associated kinase	1	GAK;K69	no	no	+	NA	0	unmatched	B	3
EYALKR	EYALK[754.2523]R	R	L	6	3	5K(XO44-phosphonate)	O14976	GAK	Cyclin-G-associated kinase	1	GAK;K69	no	no	+	NA	0	unmatched	C	1
EYALKR	EYALK[754.2523]R	R	L	6	3	5K(XO44-phosphonate)	O14976	GAK	Cyclin-G-associated kinase	1	GAK;K69	no	no	+	NA	0	unmatched	C	2
EYALKR	EYALK[754.2523]R	R	L	6	3	5K(XO44-phosphonate)	O14976	GAK	Cyclin-G-associated kinase	1	GAK;K69	no	no	+	134830	1	MS/MS	C	3
EYALKR	EYALK[754.2523]R	R	L	6	3	5K(XO44-phosphonate)	O14976	GAK	Cyclin-G-associated kinase	1	GAK;K69	no	no	+	189361	0	MBR	D	1
EYALKR	EYALK[754.2523]R	R	L	6	3	5K(XO44-phosphonate)	O14976	GAK	Cyclin-G-associated kinase	1	GAK;K69	no	no	+	488244	0	MBR	D	2
EYALKR	EYALK[754.2523]R	R	L	6	3	5K(XO44-phosphonate)	O14976	GAK	Cyclin-G-associated kinase	1	GAK;K69	no	no	+	81244	0	MBR	D	3
EYALKR	EYALK[754.2523]R	R	L	6	3	5K(XO44-phosphonate)	O14976	GAK	Cyclin-G-associated kinase	1	GAK;K69	no	no	+	NA	0	unmatched	E	1
EYALKR	EYALK[754.2523]R	R	L	6	3	5K(XO44-phosphonate)	O14976	GAK	Cyclin-G-associated kinase	1	GAK;K69	no	no	+	NA	0	unmatched	E	2
EYALKR	EYALK[754.2523]R	R	L	6	3	5K(XO44-phosphonate)	O14976	GAK	Cyclin-G-associated kinase	1	GAK;K69	no	no	+	139792	0	MBR	E	3
EYALKR	EYALK[754.2523]R	R	L	6	3	5K(XO44-phosphonate)	O14976	GAK	Cyclin-G-associated kinase	1	GAK;K69	no	no	+	180610	0	MBR	F	1
EYALKR	EYALK[754.2523]R	R	L	6	3	5K(XO44-phosphonate)	O14976	GAK	Cyclin-G-associated kinase	1	GAK;K69	no	no	+	186376	1	MS/MS	F	2
EYALKR	EYALK[754.2523]R	R	L	6	3	5K(XO44-phosphonate)	O14976	GAK	Cyclin-G-associated kinase	1	GAK;K69	no	no	+	NA	0	unmatched	F	3
EYALKR	EYALK[754.2523]R	R	L	6	3	5K(XO44-phosphonate)	O14976	GAK	Cyclin-G-associated kinase	1	GAK;K69	no	no	+	NA	0	unmatched	G	1
EYALKR	EYALK[754.2523]R	R	L	6	3	5K(XO44-phosphonate)	O14976	GAK	Cyclin-G-associated kinase	1	GAK;K69	no	no	+	NA	0	unmatched	G	2
EYALKR	EYALK[754.2523]R	R	L	6	3	5K(XO44-phosphonate)	O14976	GAK	Cyclin-G-associated kinase	1	GAK;K69	no	no	+	69867.9	0	MBR	G	3
EYALKR	EYALK[754.2523]R	R	L	6	3	5K(XO44-phosphonate)	O14976	GAK	Cyclin-G-associated kinase	1	GAK;K69	no	no	+	NA	0	unmatched	H	1
EYALKR	EYALK[754.2523]R	R	L	6	3	5K(XO44-phosphonate)	O14976	GAK	Cyclin-G-associated kinase	1	GAK;K69	no	no	+	NA	0	unmatched	H	2
EYALKR	EYALK[754.2523]R	R	L	6	3	5K(XO44-phosphonate)	O14976	GAK	Cyclin-G-associated kinase	1	GAK;K69	no	no	+	NA	0	unmatched	H	3
FHGEEVAVKK	FHGEEVAVK[754.2523]K	R	V	10	3	9K(XO44-phosphonate)	Q12852	MAP3K12	Mitogen-activated protein kinase kinase kinase 12	1	MAP3K12;K152	yes	no		25523	2	MS/MS	A	1
FHGEEVAVKK	FHGEEVAVK[754.2523]K	R	V	10	3	9K(XO44-phosphonate)	Q12852	MAP3K12	Mitogen-activated protein kinase kinase kinase 12	1	MAP3K12;K152	yes	no		54251.8	1	MS/MS	A	2
FHGEEVAVKK	FHGEEVAVK[754.2523]K	R	V	10	3	9K(XO44-phosphonate)	Q12852	MAP3K12	Mitogen-activated protein kinase kinase kinase 12	1	MAP3K12;K152	yes	no		62894.6	1	MS/MS	A	3
FHGEEVAVKK	FHGEEVAVK[754.2523]K	R	V	10	3	9K(XO44-phosphonate)	Q12852	MAP3K12	Mitogen-activated protein kinase kinase kinase 12	1	MAP3K12;K152	yes	no		NA	0	unmatched	B	1
FHGEEVAVKK	FHGEEVAVK[754.2523]K	R	V	10	3	9K(XO44-phosphonate)	Q12852	MAP3K12	Mitogen-activated protein kinase kinase kinase 12	1	MAP3K12;K152	yes	no		NA	0	unmatched	B	2
FHGEEVAVKK	FHGEEVAVK[754.2523]K	R	V	10	3	9K(XO44-phosphonate)	Q12852	MAP3K12	Mitogen-activated protein kinase kinase kinase 12	1	MAP3K12;K152	yes	no		NA	0	unmatched	B	3
FHGEEVAVKK	FHGEEVAVK[754.2523]K	R	V	10	3	9K(XO44-phosphonate)	Q12852	MAP3K12	Mitogen-activated protein kinase kinase kinase 12	1	MAP3K12;K152	yes	no		58653.8	1	MS/MS	C	1
FHGEEVAVKK	FHGEEVAVK[754.2523]K	R	V	10	3	9K(XO44-phosphonate)	Q12852	MAP3K12	Mitogen-activated protein kinase kinase kinase 12	1	MAP3K12;K152	yes	no		NA	0	unmatched	C	2
FHGEEVAVKK	FHGEEVAVK[754.2523]K	R	V	10	3	9K(XO44-phosphonate)	Q12852	MAP3K12	Mitogen-activated protein kinase kinase kinase 12	1	MAP3K12;K152	yes	no		NA	0	unmatched	C	3
FHGEEVAVKK	FHGEEVAVK[754.2523]K	R	V	10	3	9K(XO44-phosphonate)	Q12852	MAP3K12	Mitogen-activated protein kinase kinase kinase 12	1	MAP3K12;K152	yes	no		NA	0	unmatched	D	1
FHGEEVAVKK	FHGEEVAVK[754.2523]K	R	V	10	3	9K(XO44-phosphonate)	Q12852	MAP3K12	Mitogen-activated protein kinase kinase kinase 12	1	MAP3K12;K152	yes	no		78313.1	2	MS/MS	D	2
FHGEEVAVKK	FHGEEVAVK[754.2523]K	R	V	10	3	9K(XO44-phosphonate)	Q12852	MAP3K12	Mitogen-activated protein kinase kinase kinase 12	1	MAP3K12;K152	yes	no		NA	0	unmatched	D	3
FHGEEVAVKK	FHGEEVAVK[754.2523]K	R	V	10	3	9K(XO44-phosphonate)	Q12852	MAP3K12	Mitogen-activated protein kinase kinase kinase 12	1	MAP3K12;K152	yes	no		36702	1	MS/MS	E	1
FHGEEVAVKK	FHGEEVAVK[754.2523]K	R	V	10	3	9K(XO44-phosphonate)	Q12852	MAP3K12	Mitogen-activated protein kinase kinase kinase 12	1	MAP3K12;K152	yes	no		40878.6	1	MS/MS	E	2
FHGEEVAVKK	FHGEEVAVK[754.2523]K	R	V	10	3	9K(XO44-phosphonate)	Q12852	MAP3K12	Mitogen-activated protein kinase kinase kinase 12	1	MAP3K12;K152	yes	no		48761.9	1	MS/MS	E	3
FHGEEVAVKK	FHGEEVAVK[754.2523]K	R	V	10	3	9K(XO44-phosphonate)	Q12852	MAP3K12	Mitogen-activated protein kinase kinase kinase 12	1	MAP3K12;K152	yes	no		48123.4	3	MS/MS	F	1
FHGEEVAVKK	FHGEEVAVK[754.2523]K	R	V	10	3	9K(XO44-phosphonate)	Q12852	MAP3K12	Mitogen-activated protein kinase kinase kinase 12	1	MAP3K12;K152	yes	no		56760.2	1	MS/MS	F	2
FHGEEVAVKK	FHGEEVAVK[754.2523]K	R	V	10	3	9K(XO44-phosphonate)	Q12852	MAP3K12	Mitogen-activated protein kinase kinase kinase 12	1	MAP3K12;K152	yes	no		55374.7	2	MS/MS	F	3
FHGEEVAVKK	FHGEEVAVK[754.2523]K	R	V	10	3	9K(XO44-phosphonate)	Q12852	MAP3K12	Mitogen-activated protein kinase kinase kinase 12	1	MAP3K12;K152	yes	no		62453.2	2	MS/MS	G	1
FHGEEVAVKK	FHGEEVAVK[754.2523]K	R	V	10	3	9K(XO44-phosphonate)	Q12852	MAP3K12	Mitogen-activated protein kinase kinase kinase 12	1	MAP3K12;K152	yes	no		113194	1	MS/MS	G	2
FHGEEVAVKK	FHGEEVAVK[754.2523]K	R	V	10	3	9K(XO44-phosphonate)	Q12852	MAP3K12	Mitogen-activated protein kinase kinase kinase 12	1	MAP3K12;K152	yes	no		111450	1	MS/MS	G	3
FHGEEVAVKK	FHGEEVAVK[754.2523]K	R	V	10	3	9K(XO44-phosphonate)	Q12852	MAP3K12	Mitogen-activated protein kinase kinase kinase 12	1	MAP3K12;K152	yes	no		134569	2	MS/MS	H	1
FHGEEVAVKK	FHGEEVAVK[754.2523]K	R	V	10	3	9K(XO44-phosphonate)	Q12852	MAP3K12	Mitogen-activated protein kinase kinase kinase 12	1	MAP3K12;K152	yes	no		104974	1	MS/MS	H	2
FHGEEVAVKK	FHGEEVAVK[754.2523]K	R	V	10	3	9K(XO44-phosphonate)	Q12852	MAP3K12	Mitogen-activated protein kinase kinase kinase 12	1	MAP3K12;K152	yes	no		150162	2	MS/MS	H	3
GELVAVKAAR	GELVAVK[754.2523]AAR	R	Q	10	3	7K(XO44-phosphonate)	Q16584	MAP3K11	Mitogen-activated protein kinase kinase kinase 11	1	MAP3K11;K144	yes	no	+	13195.4	2	MS/MS	A	1
GELVAVKAAR	GELVAVK[754.2523]AAR	R	Q	10	3	7K(XO44-phosphonate)	Q16584	MAP3K11	Mitogen-activated protein kinase kinase kinase 11	1	MAP3K11;K144	yes	no	+	NA	1	MS/MS	A	2
GELVAVKAAR	GELVAVK[754.2523]AAR	R	Q	10	3	7K(XO44-phosphonate)	Q16584	MAP3K11	Mitogen-activated protein kinase kinase kinase 11	1	MAP3K11;K144	yes	no	+	26603.2	3	MS/MS	A	3
GELVAVKAAR	GELVAVK[754.2523]AAR	R	Q	10	3	7K(XO44-phosphonate)	Q16584	MAP3K11	Mitogen-activated protein kinase kinase kinase 11	1	MAP3K11;K144	yes	no	+	31319.4	1	MS/MS	B	1
GELVAVKAAR	GELVAVK[754.2523]AAR	R	Q	10	3	7K(XO44-phosphonate)	Q16584	MAP3K11	Mitogen-activated protein kinase kinase kinase 11	1	MAP3K11;K144	yes	no	+	NA	0	unmatched	B	2
GELVAVKAAR	GELVAVK[754.2523]AAR	R	Q	10	3	7K(XO44-phosphonate)	Q16584	MAP3K11	Mitogen-activated protein kinase kinase kinase 11	1	MAP3K11;K144	yes	no	+	NA	0	unmatched	B	3
GELVAVKAAR	GELVAVK[754.2523]AAR	R	Q	10	3	7K(XO44-phosphonate)	Q16584	MAP3K11	Mitogen-activated protein kinase kinase kinase 11	1	MAP3K11;K144	yes	no	+	40825.9	2	MS/MS	C	1
GELVAVKAAR	GELVAVK[754.2523]AAR	R	Q	10	3	7K(XO44-phosphonate)	Q16584	MAP3K11	Mitogen-activated protein kinase kinase kinase 11	1	MAP3K11;K144	yes	no	+	13418.2	2	MS/MS	C	2
GELVAVKAAR	GELVAVK[754.2523]AAR	R	Q	10	3	7K(XO44-phosphonate)	Q16584	MAP3K11	Mitogen-activated protein kinase kinase kinase 11	1	MAP3K11;K144	yes	no	+	NA	0	unmatched	C	3
GELVAVKAAR	GELVAVK[754.2523]AAR	R	Q	10	3	7K(XO44-phosphonate)	Q16584	MAP3K11	Mitogen-activated protein kinase kinase kinase 11	1	MAP3K11;K144	yes	no	+	NA	0	unmatched	D	1
GELVAVKAAR	GELVAVK[754.2523]AAR	R	Q	10	3	7K(XO44-phosphonate)	Q16584	MAP3K11	Mitogen-activated protein kinase kinase kinase 11	1	MAP3K11;K144	yes	no	+	60938.8	1	MS/MS	D	2
GELVAVKAAR	GELVAVK[754.2523]AAR	R	Q	10	3	7K(XO44-phosphonate)	Q16584	MAP3K11	Mitogen-activated protein kinase kinase kinase 11	1	MAP3K11;K144	yes	no	+	NA	0	unmatched	D	3
GELVAVKAAR	GELVAVK[754.2523]AAR	R	Q	10	3	7K(XO44-phosphonate)	Q16584	MAP3K11	Mitogen-activated protein kinase kinase kinase 11	1	MAP3K11;K144	yes	no	+	17490.9	1	MS/MS	E	1
GELVAVKAAR	GELVAVK[754.2523]AAR	R	Q	10	3	7K(XO44-phosphonate)	Q16584	MAP3K11	Mitogen-activated protein kinase kinase kinase 11	1	MAP3K11;K144	yes	no	+	25487.3	1	MS/MS	E	2
GELVAVKAAR	GELVAVK[754.2523]AAR	R	Q	10	3	7K(XO44-phosphonate)	Q16584	MAP3K11	Mitogen-activated protein kinase kinase kinase 11	1	MAP3K11;K144	yes	no	+	7355.89	1	MS/MS	E	3
GELVAVKAAR	GELVAVK[754.2523]AAR	R	Q	10	3	7K(XO44-phosphonate)	Q16584	MAP3K11	Mitogen-activated protein kinase kinase kinase 11	1	MAP3K11;K144	yes	no	+	NA	0	unmatched	F	1
GELVAVKAAR	GELVAVK[754.2523]AAR	R	Q	10	3	7K(XO44-phosphonate)	Q16584	MAP3K11	Mitogen-activated protein kinase kinase kinase 11	1	MAP3K11;K144	yes	no	+	29698.3	2	MS/MS	F	2
GELVAVKAAR	GELVAVK[754.2523]AAR	R	Q	10	3	7K(XO44-phosphonate)	Q16584	MAP3K11	Mitogen-activated protein kinase kinase kinase 11	1	MAP3K11;K144	yes	no	+	19434.4	2	MS/MS	F	3
GELVAVKAAR	GELVAVK[754.2523]AAR	R	Q	10	3	7K(XO44-phosphonate)	Q16584	MAP3K11	Mitogen-activated protein kinase kinase kinase 11	1	MAP3K11;K144	yes	no	+	31549	2	MS/MS	G	1
GELVAVKAAR	GELVAVK[754.2523]AAR	R	Q	10	3	7K(XO44-phosphonate)	Q16584	MAP3K11	Mitogen-activated protein kinase kinase kinase 11	1	MAP3K11;K144	yes	no	+	32370.6	1	MS/MS	G	2
GELVAVKAAR	GELVAVK[754.2523]AAR	R	Q	10	3	7K(XO44-phosphonate)	Q16584	MAP3K11	Mitogen-activated protein kinase kinase kinase 11	1	MAP3K11;K144	yes	no	+	31096	1	MS/MS	G	3
GELVAVKAAR	GELVAVK[754.2523]AAR	R	Q	10	3	7K(XO44-phosphonate)	Q16584	MAP3K11	Mitogen-activated protein kinase kinase kinase 11	1	MAP3K11;K144	yes	no	+	48586.4	1	MS/MS	H	1
GELVAVKAAR	GELVAVK[754.2523]AAR	R	Q	10	3	7K(XO44-phosphonate)	Q16584	MAP3K11	Mitogen-activated protein kinase kinase kinase 11	1	MAP3K11;K144	yes	no	+	45401	1	MS/MS	H	2
GELVAVKAAR	GELVAVK[754.2523]AAR	R	Q	10	3	7K(XO44-phosphonate)	Q16584	MAP3K11	Mitogen-activated protein kinase kinase kinase 11	1	MAP3K11;K144	yes	no	+	55995.3	1	MS/MS	H	3
HAQSGTIMAVKR	HAQSGTIMAVK[754.2523]R	R	I	12	3	11K(XO44-phosphonate)	P46734	MAP2K3	Dual specificity mitogen-activated protein kinase kinase 3	1	MAP2K3;K93	yes	no	+	36783	0	MBR	A	1
HAQSGTIMAVKR	HAQSGTIMAVK[754.2523]R	R	I	12	3	11K(XO44-phosphonate)	P46734	MAP2K3	Dual specificity mitogen-activated protein kinase kinase 3	1	MAP2K3;K93	yes	no	+	78376.1	1	MS/MS	A	2
HAQSGTIMAVKR	HAQSGTIMAVK[754.2523]R	R	I	12	3	11K(XO44-phosphonate)	P46734	MAP2K3	Dual specificity mitogen-activated protein kinase kinase 3	1	MAP2K3;K93	yes	no	+	40128.2	0	MBR	A	3
HAQSGTIMAVKR	HAQSGTIMAVK[754.2523]R	R	I	12	3	11K(XO44-phosphonate)	P46734	MAP2K3	Dual specificity mitogen-activated protein kinase kinase 3	1	MAP2K3;K93	yes	no	+	NA	0	unmatched	B	1
HAQSGTIMAVKR	HAQSGTIMAVK[754.2523]R	R	I	12	3	11K(XO44-phosphonate)	P46734	MAP2K3	Dual specificity mitogen-activated protein kinase kinase 3	1	MAP2K3;K93	yes	no	+	NA	0	unmatched	B	2
HAQSGTIMAVKR	HAQSGTIMAVK[754.2523]R	R	I	12	3	11K(XO44-phosphonate)	P46734	MAP2K3	Dual specificity mitogen-activated protein kinase kinase 3	1	MAP2K3;K93	yes	no	+	NA	0	unmatched	B	3
HAQSGTIMAVKR	HAQSGTIMAVK[754.2523]R	R	I	12	3	11K(XO44-phosphonate)	P46734	MAP2K3	Dual specificity mitogen-activated protein kinase kinase 3	1	MAP2K3;K93	yes	no	+	102350	1	MS/MS	C	1
HAQSGTIMAVKR	HAQSGTIMAVK[754.2523]R	R	I	12	3	11K(XO44-phosphonate)	P46734	MAP2K3	Dual specificity mitogen-activated protein kinase kinase 3	1	MAP2K3;K93	yes	no	+	NA	0	unmatched	C	2
HAQSGTIMAVKR	HAQSGTIMAVK[754.2523]R	R	I	12	3	11K(XO44-phosphonate)	P46734	MAP2K3	Dual specificity mitogen-activated protein kinase kinase 3	1	MAP2K3;K93	yes	no	+	NA	0	unmatched	C	3
HAQSGTIMAVKR	HAQSGTIMAVK[754.2523]R	R	I	12	3	11K(XO44-phosphonate)	P46734	MAP2K3	Dual specificity mitogen-activated protein kinase kinase 3	1	MAP2K3;K93	yes	no	+	70473.9	1	MS/MS	D	1
HAQSGTIMAVKR	HAQSGTIMAVK[754.2523]R	R	I	12	3	11K(XO44-phosphonate)	P46734	MAP2K3	Dual specificity mitogen-activated protein kinase kinase 3	1	MAP2K3;K93	yes	no	+	146262	0	MBR	D	2
HAQSGTIMAVKR	HAQSGTIMAVK[754.2523]R	R	I	12	3	11K(XO44-phosphonate)	P46734	MAP2K3	Dual specificity mitogen-activated protein kinase kinase 3	1	MAP2K3;K93	yes	no	+	NA	0	unmatched	D	3
HAQSGTIMAVKR	HAQSGTIMAVK[754.2523]R	R	I	12	3	11K(XO44-phosphonate)	P46734	MAP2K3	Dual specificity mitogen-activated protein kinase kinase 3	1	MAP2K3;K93	yes	no	+	53735.6	0	MBR	E	1
HAQSGTIMAVKR	HAQSGTIMAVK[754.2523]R	R	I	12	3	11K(XO44-phosphonate)	P46734	MAP2K3	Dual specificity mitogen-activated protein kinase kinase 3	1	MAP2K3;K93	yes	no	+	65631.7	1	MS/MS	E	2
HAQSGTIMAVKR	HAQSGTIMAVK[754.2523]R	R	I	12	3	11K(XO44-phosphonate)	P46734	MAP2K3	Dual specificity mitogen-activated protein kinase kinase 3	1	MAP2K3;K93	yes	no	+	69337.3	0	MBR	E	3
HAQSGTIMAVKR	HAQSGTIMAVK[754.2523]R	R	I	12	3	11K(XO44-phosphonate)	P46734	MAP2K3	Dual specificity mitogen-activated protein kinase kinase 3	1	MAP2K3;K93	yes	no	+	73293.5	1	MS/MS	F	1
HAQSGTIMAVKR	HAQSGTIMAVK[754.2523]R	R	I	12	3	11K(XO44-phosphonate)	P46734	MAP2K3	Dual specificity mitogen-activated protein kinase kinase 3	1	MAP2K3;K93	yes	no	+	87387.7	1	MS/MS	F	2
HAQSGTIMAVKR	HAQSGTIMAVK[754.2523]R	R	I	12	3	11K(XO44-phosphonate)	P46734	MAP2K3	Dual specificity mitogen-activated protein kinase kinase 3	1	MAP2K3;K93	yes	no	+	111678	1	MS/MS	F	3
HAQSGTIMAVKR	HAQSGTIMAVK[754.2523]R	R	I	12	3	11K(XO44-phosphonate)	P46734	MAP2K3	Dual specificity mitogen-activated protein kinase kinase 3	1	MAP2K3;K93	yes	no	+	53742.8	0	MBR	G	1
HAQSGTIMAVKR	HAQSGTIMAVK[754.2523]R	R	I	12	3	11K(XO44-phosphonate)	P46734	MAP2K3	Dual specificity mitogen-activated protein kinase kinase 3	1	MAP2K3;K93	yes	no	+	109370	2	MS/MS	G	2
HAQSGTIMAVKR	HAQSGTIMAVK[754.2523]R	R	I	12	3	11K(XO44-phosphonate)	P46734	MAP2K3	Dual specificity mitogen-activated protein kinase kinase 3	1	MAP2K3;K93	yes	no	+	186974	2	MS/MS	G	3
HAQSGTIMAVKR	HAQSGTIMAVK[754.2523]R	R	I	12	3	11K(XO44-phosphonate)	P46734	MAP2K3	Dual specificity mitogen-activated protein kinase kinase 3	1	MAP2K3;K93	yes	no	+	64889.5	0	MBR	H	1
HAQSGTIMAVKR	HAQSGTIMAVK[754.2523]R	R	I	12	3	11K(XO44-phosphonate)	P46734	MAP2K3	Dual specificity mitogen-activated protein kinase kinase 3	1	MAP2K3;K93	yes	no	+	38041.7	0	MBR	H	2
HAQSGTIMAVKR	HAQSGTIMAVK[754.2523]R	R	I	12	3	11K(XO44-phosphonate)	P46734	MAP2K3	Dual specificity mitogen-activated protein kinase kinase 3	1	MAP2K3;K93	yes	no	+	92643	0	MBR	H	3
HVAVKIVK	HVAVK[754.2523]IVK	R	N	8	3	5K(XO44-phosphonate)	P49759	CLK1	Dual specificity protein kinase CLK1	1	CLK1;K191	yes	no	+	77694.3	2	MS/MS	A	1
HVAVKIVK	HVAVK[754.2523]IVK	R	N	8	3	5K(XO44-phosphonate)	P49759	CLK1	Dual specificity protein kinase CLK1	1	CLK1;K191	yes	no	+	124386	4	MS/MS	A	2
HVAVKIVK	HVAVK[754.2523]IVK	R	N	8	3	5K(XO44-phosphonate)	P49759	CLK1	Dual specificity protein kinase CLK1	1	CLK1;K191	yes	no	+	155031	2	MS/MS	A	3
HVAVKIVK	HVAVK[754.2523]IVK	R	N	8	3	5K(XO44-phosphonate)	P49759	CLK1	Dual specificity protein kinase CLK1	1	CLK1;K191	yes	no	+	138822	0	MBR	B	1
HVAVKIVK	HVAVK[754.2523]IVK	R	N	8	3	5K(XO44-phosphonate)	P49759	CLK1	Dual specificity protein kinase CLK1	1	CLK1;K191	yes	no	+	NA	0	unmatched	B	2
HVAVKIVK	HVAVK[754.2523]IVK	R	N	8	3	5K(XO44-phosphonate)	P49759	CLK1	Dual specificity protein kinase CLK1	1	CLK1;K191	yes	no	+	NA	0	unmatched	B	3
HVAVKIVK	HVAVK[754.2523]IVK	R	N	8	3	5K(XO44-phosphonate)	P49759	CLK1	Dual specificity protein kinase CLK1	1	CLK1;K191	yes	no	+	220774	2	MS/MS	C	1
HVAVKIVK	HVAVK[754.2523]IVK	R	N	8	3	5K(XO44-phosphonate)	P49759	CLK1	Dual specificity protein kinase CLK1	1	CLK1;K191	yes	no	+	58388.9	1	MS/MS	C	2
HVAVKIVK	HVAVK[754.2523]IVK	R	N	8	3	5K(XO44-phosphonate)	P49759	CLK1	Dual specificity protein kinase CLK1	1	CLK1;K191	yes	no	+	147547	4	MS/MS	C	3
HVAVKIVK	HVAVK[754.2523]IVK	R	N	8	3	5K(XO44-phosphonate)	P49759	CLK1	Dual specificity protein kinase CLK1	1	CLK1;K191	yes	no	+	150201	1	MS/MS	D	1
HVAVKIVK	HVAVK[754.2523]IVK	R	N	8	3	5K(XO44-phosphonate)	P49759	CLK1	Dual specificity protein kinase CLK1	1	CLK1;K191	yes	no	+	377205	3	MS/MS	D	2
HVAVKIVK	HVAVK[754.2523]IVK	R	N	8	3	5K(XO44-phosphonate)	P49759	CLK1	Dual specificity protein kinase CLK1	1	CLK1;K191	yes	no	+	57631.4	0	MBR	D	3
HVAVKIVK	HVAVK[754.2523]IVK	R	N	8	3	5K(XO44-phosphonate)	P49759	CLK1	Dual specificity protein kinase CLK1	1	CLK1;K191	yes	no	+	100857	2	MS/MS	E	1
HVAVKIVK	HVAVK[754.2523]IVK	R	N	8	3	5K(XO44-phosphonate)	P49759	CLK1	Dual specificity protein kinase CLK1	1	CLK1;K191	yes	no	+	170245	1	MS/MS	E	2
HVAVKIVK	HVAVK[754.2523]IVK	R	N	8	3	5K(XO44-phosphonate)	P49759	CLK1	Dual specificity protein kinase CLK1	1	CLK1;K191	yes	no	+	176059	3	MS/MS	E	3
HVAVKIVK	HVAVK[754.2523]IVK	R	N	8	3	5K(XO44-phosphonate)	P49759	CLK1	Dual specificity protein kinase CLK1	1	CLK1;K191	yes	no	+	183459	2	MS/MS	F	1
HVAVKIVK	HVAVK[754.2523]IVK	R	N	8	3	5K(XO44-phosphonate)	P49759	CLK1	Dual specificity protein kinase CLK1	1	CLK1;K191	yes	no	+	176105	1	MS/MS	F	2
HVAVKIVK	HVAVK[754.2523]IVK	R	N	8	3	5K(XO44-phosphonate)	P49759	CLK1	Dual specificity protein kinase CLK1	1	CLK1;K191	yes	no	+	220627	3	MS/MS	F	3
HVAVKIVK	HVAVK[754.2523]IVK	R	N	8	3	5K(XO44-phosphonate)	P49759	CLK1	Dual specificity protein kinase CLK1	1	CLK1;K191	yes	no	+	157799	4	MS/MS	G	1
HVAVKIVK	HVAVK[754.2523]IVK	R	N	8	3	5K(XO44-phosphonate)	P49759	CLK1	Dual specificity protein kinase CLK1	1	CLK1;K191	yes	no	+	312528	4	MS/MS	G	2
HVAVKIVK	HVAVK[754.2523]IVK	R	N	8	3	5K(XO44-phosphonate)	P49759	CLK1	Dual specificity protein kinase CLK1	1	CLK1;K191	yes	no	+	333187	4	MS/MS	G	3
HVAVKIVK	HVAVK[754.2523]IVK	R	N	8	3	5K(XO44-phosphonate)	P49759	CLK1	Dual specificity protein kinase CLK1	1	CLK1;K191	yes	no	+	289964	5	MS/MS	H	1
HVAVKIVK	HVAVK[754.2523]IVK	R	N	8	3	5K(XO44-phosphonate)	P49759	CLK1	Dual specificity protein kinase CLK1	1	CLK1;K191	yes	no	+	207586	4	MS/MS	H	2
HVAVKIVK	HVAVK[754.2523]IVK	R	N	8	3	5K(XO44-phosphonate)	P49759	CLK1	Dual specificity protein kinase CLK1	1	CLK1;K191	yes	no	+	449681	2	MS/MS	H	3
HVPSGQIMAVKR	HVPSGQIMAVK[754.2523]R	R	I	12	3	11K(XO44-phosphonate)	P52564	MAP2K6	Dual specificity mitogen-activated protein kinase kinase 6	1	MAP2K6;K82	yes	no	+	96605.4	0	MBR	A	1
HVPSGQIMAVKR	HVPSGQIMAVK[754.2523]R	R	I	12	3	11K(XO44-phosphonate)	P52564	MAP2K6	Dual specificity mitogen-activated protein kinase kinase 6	1	MAP2K6;K82	yes	no	+	282639	0	MBR	A	2
HVPSGQIMAVKR	HVPSGQIMAVK[754.2523]R	R	I	12	3	11K(XO44-phosphonate)	P52564	MAP2K6	Dual specificity mitogen-activated protein kinase kinase 6	1	MAP2K6;K82	yes	no	+	NA	0	unmatched	A	3
HVPSGQIMAVKR	HVPSGQIMAVK[754.2523]R	R	I	12	3	11K(XO44-phosphonate)	P52564	MAP2K6	Dual specificity mitogen-activated protein kinase kinase 6	1	MAP2K6;K82	yes	no	+	158222	0	MBR	B	1
HVPSGQIMAVKR	HVPSGQIMAVK[754.2523]R	R	I	12	3	11K(XO44-phosphonate)	P52564	MAP2K6	Dual specificity mitogen-activated protein kinase kinase 6	1	MAP2K6;K82	yes	no	+	NA	0	unmatched	B	2
HVPSGQIMAVKR	HVPSGQIMAVK[754.2523]R	R	I	12	3	11K(XO44-phosphonate)	P52564	MAP2K6	Dual specificity mitogen-activated protein kinase kinase 6	1	MAP2K6;K82	yes	no	+	NA	0	unmatched	B	3
HVPSGQIMAVKR	HVPSGQIMAVK[754.2523]R	R	I	12	3	11K(XO44-phosphonate)	P52564	MAP2K6	Dual specificity mitogen-activated protein kinase kinase 6	1	MAP2K6;K82	yes	no	+	371146	1	MS/MS	C	1
HVPSGQIMAVKR	HVPSGQIMAVK[754.2523]R	R	I	12	3	11K(XO44-phosphonate)	P52564	MAP2K6	Dual specificity mitogen-activated protein kinase kinase 6	1	MAP2K6;K82	yes	no	+	105370	0	MBR	C	2
HVPSGQIMAVKR	HVPSGQIMAVK[754.2523]R	R	I	12	3	11K(XO44-phosphonate)	P52564	MAP2K6	Dual specificity mitogen-activated protein kinase kinase 6	1	MAP2K6;K82	yes	no	+	225468	0	MBR	C	3
HVPSGQIMAVKR	HVPSGQIMAVK[754.2523]R	R	I	12	3	11K(XO44-phosphonate)	P52564	MAP2K6	Dual specificity mitogen-activated protein kinase kinase 6	1	MAP2K6;K82	yes	no	+	NA	0	unmatched	D	1
HVPSGQIMAVKR	HVPSGQIMAVK[754.2523]R	R	I	12	3	11K(XO44-phosphonate)	P52564	MAP2K6	Dual specificity mitogen-activated protein kinase kinase 6	1	MAP2K6;K82	yes	no	+	365721	0	MBR	D	2
HVPSGQIMAVKR	HVPSGQIMAVK[754.2523]R	R	I	12	3	11K(XO44-phosphonate)	P52564	MAP2K6	Dual specificity mitogen-activated protein kinase kinase 6	1	MAP2K6;K82	yes	no	+	NA	0	unmatched	D	3
HVPSGQIMAVKR	HVPSGQIMAVK[754.2523]R	R	I	12	3	11K(XO44-phosphonate)	P52564	MAP2K6	Dual specificity mitogen-activated protein kinase kinase 6	1	MAP2K6;K82	yes	no	+	165353	0	MBR	E	1
HVPSGQIMAVKR	HVPSGQIMAVK[754.2523]R	R	I	12	3	11K(XO44-phosphonate)	P52564	MAP2K6	Dual specificity mitogen-activated protein kinase kinase 6	1	MAP2K6;K82	yes	no	+	262252	0	MBR	E	2
HVPSGQIMAVKR	HVPSGQIMAVK[754.2523]R	R	I	12	3	11K(XO44-phosphonate)	P52564	MAP2K6	Dual specificity mitogen-activated protein kinase kinase 6	1	MAP2K6;K82	yes	no	+	271144	0	MBR	E	3
HVPSGQIMAVKR	HVPSGQIMAVK[754.2523]R	R	I	12	3	11K(XO44-phosphonate)	P52564	MAP2K6	Dual specificity mitogen-activated protein kinase kinase 6	1	MAP2K6;K82	yes	no	+	228418	0	MBR	F	1
HVPSGQIMAVKR	HVPSGQIMAVK[754.2523]R	R	I	12	3	11K(XO44-phosphonate)	P52564	MAP2K6	Dual specificity mitogen-activated protein kinase kinase 6	1	MAP2K6;K82	yes	no	+	360720	0	MBR	F	2
HVPSGQIMAVKR	HVPSGQIMAVK[754.2523]R	R	I	12	3	11K(XO44-phosphonate)	P52564	MAP2K6	Dual specificity mitogen-activated protein kinase kinase 6	1	MAP2K6;K82	yes	no	+	194833	0	MBR	F	3
HVPSGQIMAVKR	HVPSGQIMAVK[754.2523]R	R	I	12	3	11K(XO44-phosphonate)	P52564	MAP2K6	Dual specificity mitogen-activated protein kinase kinase 6	1	MAP2K6;K82	yes	no	+	162257	0	MBR	G	1
HVPSGQIMAVKR	HVPSGQIMAVK[754.2523]R	R	I	12	3	11K(XO44-phosphonate)	P52564	MAP2K6	Dual specificity mitogen-activated protein kinase kinase 6	1	MAP2K6;K82	yes	no	+	374974	0	MBR	G	2
HVPSGQIMAVKR	HVPSGQIMAVK[754.2523]R	R	I	12	3	11K(XO44-phosphonate)	P52564	MAP2K6	Dual specificity mitogen-activated protein kinase kinase 6	1	MAP2K6;K82	yes	no	+	328061	0	MBR	G	3
HVPSGQIMAVKR	HVPSGQIMAVK[754.2523]R	R	I	12	3	11K(XO44-phosphonate)	P52564	MAP2K6	Dual specificity mitogen-activated protein kinase kinase 6	1	MAP2K6;K82	yes	no	+	189335	0	MBR	H	1
HVPSGQIMAVKR	HVPSGQIMAVK[754.2523]R	R	I	12	3	11K(XO44-phosphonate)	P52564	MAP2K6	Dual specificity mitogen-activated protein kinase kinase 6	1	MAP2K6;K82	yes	no	+	111920	0	MBR	H	2
HVPSGQIMAVKR	HVPSGQIMAVK[754.2523]R	R	I	12	3	11K(XO44-phosphonate)	P52564	MAP2K6	Dual specificity mitogen-activated protein kinase kinase 6	1	MAP2K6;K82	yes	no	+	NA	0	unmatched	H	3
IHCAVKSLNR	IHC[57.0215]AVK[754.2523]SLNR	K	I	10	3,4	3C(Carbamidomethyl (C)),6K(XO44-phosphonate)	P08581	MET	Hepatocyte growth factor receptor	1	MET;K1110	yes	no	+	215075	4	MS/MS	A	1
IHCAVKSLNR	IHC[57.0215]AVK[754.2523]SLNR	K	I	10	3,4	3C(Carbamidomethyl (C)),6K(XO44-phosphonate)	P08581	MET	Hepatocyte growth factor receptor	1	MET;K1110	yes	no	+	596461	3	MS/MS	A	2
IHCAVKSLNR	IHC[57.0215]AVK[754.2523]SLNR	K	I	10	3,4	3C(Carbamidomethyl (C)),6K(XO44-phosphonate)	P08581	MET	Hepatocyte growth factor receptor	1	MET;K1110	yes	no	+	470297	3	MS/MS	A	3
IHCAVKSLNR	IHC[57.0215]AVK[754.2523]SLNR	K	I	10	3,4	3C(Carbamidomethyl (C)),6K(XO44-phosphonate)	P08581	MET	Hepatocyte growth factor receptor	1	MET;K1110	yes	no	+	371398	3	MS/MS	B	1
IHCAVKSLNR	IHC[57.0215]AVK[754.2523]SLNR	K	I	10	3,4	3C(Carbamidomethyl (C)),6K(XO44-phosphonate)	P08581	MET	Hepatocyte growth factor receptor	1	MET;K1110	yes	no	+	NA	0	unmatched	B	2
IHCAVKSLNR	IHC[57.0215]AVK[754.2523]SLNR	K	I	10	3,4	3C(Carbamidomethyl (C)),6K(XO44-phosphonate)	P08581	MET	Hepatocyte growth factor receptor	1	MET;K1110	yes	no	+	NA	0	unmatched	B	3
IHCAVKSLNR	IHC[57.0215]AVK[754.2523]SLNR	K	I	10	3,4	3C(Carbamidomethyl (C)),6K(XO44-phosphonate)	P08581	MET	Hepatocyte growth factor receptor	1	MET;K1110	yes	no	+	759812	5	MS/MS	C	1
IHCAVKSLNR	IHC[57.0215]AVK[754.2523]SLNR	K	I	10	3,4	3C(Carbamidomethyl (C)),6K(XO44-phosphonate)	P08581	MET	Hepatocyte growth factor receptor	1	MET;K1110	yes	no	+	227918	4	MS/MS	C	2
IHCAVKSLNR	IHC[57.0215]AVK[754.2523]SLNR	K	I	10	3,4	3C(Carbamidomethyl (C)),6K(XO44-phosphonate)	P08581	MET	Hepatocyte growth factor receptor	1	MET;K1110	yes	no	+	475333	3	MS/MS	C	3
IHCAVKSLNR	IHC[57.0215]AVK[754.2523]SLNR	K	I	10	3,4	3C(Carbamidomethyl (C)),6K(XO44-phosphonate)	P08581	MET	Hepatocyte growth factor receptor	1	MET;K1110	yes	no	+	324337	2	MS/MS	D	1
IHCAVKSLNR	IHC[57.0215]AVK[754.2523]SLNR	K	I	10	3,4	3C(Carbamidomethyl (C)),6K(XO44-phosphonate)	P08581	MET	Hepatocyte growth factor receptor	1	MET;K1110	yes	no	+	997587	10	MS/MS	D	2
IHCAVKSLNR	IHC[57.0215]AVK[754.2523]SLNR	K	I	10	3,4	3C(Carbamidomethyl (C)),6K(XO44-phosphonate)	P08581	MET	Hepatocyte growth factor receptor	1	MET;K1110	yes	no	+	112235	1	MS/MS	D	3
IHCAVKSLNR	IHC[57.0215]AVK[754.2523]SLNR	K	I	10	3,4	3C(Carbamidomethyl (C)),6K(XO44-phosphonate)	P08581	MET	Hepatocyte growth factor receptor	1	MET;K1110	yes	no	+	340305	5	MS/MS	E	1
IHCAVKSLNR	IHC[57.0215]AVK[754.2523]SLNR	K	I	10	3,4	3C(Carbamidomethyl (C)),6K(XO44-phosphonate)	P08581	MET	Hepatocyte growth factor receptor	1	MET;K1110	yes	no	+	621037	6	MS/MS	E	2
IHCAVKSLNR	IHC[57.0215]AVK[754.2523]SLNR	K	I	10	3,4	3C(Carbamidomethyl (C)),6K(XO44-phosphonate)	P08581	MET	Hepatocyte growth factor receptor	1	MET;K1110	yes	no	+	611598	6	MS/MS	E	3
IHCAVKSLNR	IHC[57.0215]AVK[754.2523]SLNR	K	I	10	3,4	3C(Carbamidomethyl (C)),6K(XO44-phosphonate)	P08581	MET	Hepatocyte growth factor receptor	1	MET;K1110	yes	no	+	825500	6	MS/MS	F	1
IHCAVKSLNR	IHC[57.0215]AVK[754.2523]SLNR	K	I	10	3,4	3C(Carbamidomethyl (C)),6K(XO44-phosphonate)	P08581	MET	Hepatocyte growth factor receptor	1	MET;K1110	yes	no	+	902771	5	MS/MS	F	2
IHCAVKSLNR	IHC[57.0215]AVK[754.2523]SLNR	K	I	10	3,4	3C(Carbamidomethyl (C)),6K(XO44-phosphonate)	P08581	MET	Hepatocyte growth factor receptor	1	MET;K1110	yes	no	+	779656	7	MS/MS	F	3
IHCAVKSLNR	IHC[57.0215]AVK[754.2523]SLNR	K	I	10	3,4	3C(Carbamidomethyl (C)),6K(XO44-phosphonate)	P08581	MET	Hepatocyte growth factor receptor	1	MET;K1110	yes	no	+	538118	9	MS/MS	G	1
IHCAVKSLNR	IHC[57.0215]AVK[754.2523]SLNR	K	I	10	3,4	3C(Carbamidomethyl (C)),6K(XO44-phosphonate)	P08581	MET	Hepatocyte growth factor receptor	1	MET;K1110	yes	no	+	1061730	7	MS/MS	G	2
IHCAVKSLNR	IHC[57.0215]AVK[754.2523]SLNR	K	I	10	3,4	3C(Carbamidomethyl (C)),6K(XO44-phosphonate)	P08581	MET	Hepatocyte growth factor receptor	1	MET;K1110	yes	no	+	1.10626e+06	5	MS/MS	G	3
IHCAVKSLNR	IHC[57.0215]AVK[754.2523]SLNR	K	I	10	3,4	3C(Carbamidomethyl (C)),6K(XO44-phosphonate)	P08581	MET	Hepatocyte growth factor receptor	1	MET;K1110	yes	no	+	935922	6	MS/MS	H	1
IHCAVKSLNR	IHC[57.0215]AVK[754.2523]SLNR	K	I	10	3,4	3C(Carbamidomethyl (C)),6K(XO44-phosphonate)	P08581	MET	Hepatocyte growth factor receptor	1	MET;K1110	yes	no	+	833071	9	MS/MS	H	2
IHCAVKSLNR	IHC[57.0215]AVK[754.2523]SLNR	K	I	10	3,4	3C(Carbamidomethyl (C)),6K(XO44-phosphonate)	P08581	MET	Hepatocyte growth factor receptor	1	MET;K1110	yes	no	+	1.11198e+06	9	MS/MS	H	3
INVAVKTCK	INVAVK[754.2523]TC[57.0215]K	K	K	9	3	6K(XO44-phosphonate),8C(Carbamidomethyl (C))	Q14289	PTK2B	Protein-tyrosine kinase 2-beta	1	PTK2B;K457	yes	no	+	23196.8	1	MS/MS	A	1
INVAVKTCK	INVAVK[754.2523]TC[57.0215]K	K	K	9	3	6K(XO44-phosphonate),8C(Carbamidomethyl (C))	Q14289	PTK2B	Protein-tyrosine kinase 2-beta	1	PTK2B;K457	yes	no	+	NA	0	unmatched	A	2
INVAVKTCK	INVAVK[754.2523]TC[57.0215]K	K	K	9	3	6K(XO44-phosphonate),8C(Carbamidomethyl (C))	Q14289	PTK2B	Protein-tyrosine kinase 2-beta	1	PTK2B;K457	yes	no	+	194673	2	MS/MS	A	3
INVAVKTCK	INVAVK[754.2523]TC[57.0215]K	K	K	9	3	6K(XO44-phosphonate),8C(Carbamidomethyl (C))	Q14289	PTK2B	Protein-tyrosine kinase 2-beta	1	PTK2B;K457	yes	no	+	178343	6	MS/MS	B	1
INVAVKTCK	INVAVK[754.2523]TC[57.0215]K	K	K	9	3	6K(XO44-phosphonate),8C(Carbamidomethyl (C))	Q14289	PTK2B	Protein-tyrosine kinase 2-beta	1	PTK2B;K457	yes	no	+	NA	0	unmatched	B	2
INVAVKTCK	INVAVK[754.2523]TC[57.0215]K	K	K	9	3	6K(XO44-phosphonate),8C(Carbamidomethyl (C))	Q14289	PTK2B	Protein-tyrosine kinase 2-beta	1	PTK2B;K457	yes	no	+	NA	0	unmatched	B	3
INVAVKTCK	INVAVK[754.2523]TC[57.0215]K	K	K	9	3	6K(XO44-phosphonate),8C(Carbamidomethyl (C))	Q14289	PTK2B	Protein-tyrosine kinase 2-beta	1	PTK2B;K457	yes	no	+	227497	3	MS/MS	C	1
INVAVKTCK	INVAVK[754.2523]TC[57.0215]K	K	K	9	3	6K(XO44-phosphonate),8C(Carbamidomethyl (C))	Q14289	PTK2B	Protein-tyrosine kinase 2-beta	1	PTK2B;K457	yes	no	+	93822.7	3	MS/MS	C	2
INVAVKTCK	INVAVK[754.2523]TC[57.0215]K	K	K	9	3	6K(XO44-phosphonate),8C(Carbamidomethyl (C))	Q14289	PTK2B	Protein-tyrosine kinase 2-beta	1	PTK2B;K457	yes	no	+	NA	0	unmatched	C	3
INVAVKTCK	INVAVK[754.2523]TC[57.0215]K	K	K	9	3	6K(XO44-phosphonate),8C(Carbamidomethyl (C))	Q14289	PTK2B	Protein-tyrosine kinase 2-beta	1	PTK2B;K457	yes	no	+	NA	0	unmatched	D	1
INVAVKTCK	INVAVK[754.2523]TC[57.0215]K	K	K	9	3	6K(XO44-phosphonate),8C(Carbamidomethyl (C))	Q14289	PTK2B	Protein-tyrosine kinase 2-beta	1	PTK2B;K457	yes	no	+	333441	2	MS/MS	D	2
INVAVKTCK	INVAVK[754.2523]TC[57.0215]K	K	K	9	3	6K(XO44-phosphonate),8C(Carbamidomethyl (C))	Q14289	PTK2B	Protein-tyrosine kinase 2-beta	1	PTK2B;K457	yes	no	+	NA	0	unmatched	D	3
INVAVKTCK	INVAVK[754.2523]TC[57.0215]K	K	K	9	3	6K(XO44-phosphonate),8C(Carbamidomethyl (C))	Q14289	PTK2B	Protein-tyrosine kinase 2-beta	1	PTK2B;K457	yes	no	+	118858	1	MS/MS	E	1
INVAVKTCK	INVAVK[754.2523]TC[57.0215]K	K	K	9	3	6K(XO44-phosphonate),8C(Carbamidomethyl (C))	Q14289	PTK2B	Protein-tyrosine kinase 2-beta	1	PTK2B;K457	yes	no	+	118554	4	MS/MS	E	2
INVAVKTCK	INVAVK[754.2523]TC[57.0215]K	K	K	9	3	6K(XO44-phosphonate),8C(Carbamidomethyl (C))	Q14289	PTK2B	Protein-tyrosine kinase 2-beta	1	PTK2B;K457	yes	no	+	72845.4	2	MS/MS	E	3
INVAVKTCK	INVAVK[754.2523]TC[57.0215]K	K	K	9	3	6K(XO44-phosphonate),8C(Carbamidomethyl (C))	Q14289	PTK2B	Protein-tyrosine kinase 2-beta	1	PTK2B;K457	yes	no	+	65672.7	2	MS/MS	F	1
INVAVKTCK	INVAVK[754.2523]TC[57.0215]K	K	K	9	3	6K(XO44-phosphonate),8C(Carbamidomethyl (C))	Q14289	PTK2B	Protein-tyrosine kinase 2-beta	1	PTK2B;K457	yes	no	+	48085	1	MS/MS	F	2
INVAVKTCK	INVAVK[754.2523]TC[57.0215]K	K	K	9	3	6K(XO44-phosphonate),8C(Carbamidomethyl (C))	Q14289	PTK2B	Protein-tyrosine kinase 2-beta	1	PTK2B;K457	yes	no	+	163366	3	MS/MS	F	3
INVAVKTCK	INVAVK[754.2523]TC[57.0215]K	K	K	9	3	6K(XO44-phosphonate),8C(Carbamidomethyl (C))	Q14289	PTK2B	Protein-tyrosine kinase 2-beta	1	PTK2B;K457	yes	no	+	117155	2	MS/MS	G	1
INVAVKTCK	INVAVK[754.2523]TC[57.0215]K	K	K	9	3	6K(XO44-phosphonate),8C(Carbamidomethyl (C))	Q14289	PTK2B	Protein-tyrosine kinase 2-beta	1	PTK2B;K457	yes	no	+	255360	5	MS/MS	G	2
INVAVKTCK	INVAVK[754.2523]TC[57.0215]K	K	K	9	3	6K(XO44-phosphonate),8C(Carbamidomethyl (C))	Q14289	PTK2B	Protein-tyrosine kinase 2-beta	1	PTK2B;K457	yes	no	+	93685.9	3	MS/MS	G	3
INVAVKTCK	INVAVK[754.2523]TC[57.0215]K	K	K	9	3	6K(XO44-phosphonate),8C(Carbamidomethyl (C))	Q14289	PTK2B	Protein-tyrosine kinase 2-beta	1	PTK2B;K457	yes	no	+	77783.4	3	MS/MS	H	1
INVAVKTCK	INVAVK[754.2523]TC[57.0215]K	K	K	9	3	6K(XO44-phosphonate),8C(Carbamidomethyl (C))	Q14289	PTK2B	Protein-tyrosine kinase 2-beta	1	PTK2B;K457	yes	no	+	190120	3	MS/MS	H	2
INVAVKTCK	INVAVK[754.2523]TC[57.0215]K	K	K	9	3	6K(XO44-phosphonate),8C(Carbamidomethyl (C))	Q14289	PTK2B	Protein-tyrosine kinase 2-beta	1	PTK2B;K457	yes	no	+	260483	3	MS/MS	H	3
IPTGQEYAAKIINTK	IPTGQEYAAK[754.2523]IINTK	K	K	15	3,4	10K(XO44-phosphonate)	Q13557	CAMK2D	Calcium/calmodulin-dependent protein kinase type II subunit delta	1	CAMK2D;K43	yes	no	+	2.06806e+06	13	MS/MS	A	1
IPTGQEYAAKIINTK	IPTGQEYAAK[754.2523]IINTK	K	K	15	3,4	10K(XO44-phosphonate)	Q13557	CAMK2D	Calcium/calmodulin-dependent protein kinase type II subunit delta	1	CAMK2D;K43	yes	no	+	4126978	11	MS/MS	A	2
IPTGQEYAAKIINTK	IPTGQEYAAK[754.2523]IINTK	K	K	15	3,4	10K(XO44-phosphonate)	Q13557	CAMK2D	Calcium/calmodulin-dependent protein kinase type II subunit delta	1	CAMK2D;K43	yes	no	+	3.7743e+06	8	MS/MS	A	3
IPTGQEYAAKIINTK	IPTGQEYAAK[754.2523]IINTK	K	K	15	3,4	10K(XO44-phosphonate)	Q13557	CAMK2D	Calcium/calmodulin-dependent protein kinase type II subunit delta	1	CAMK2D;K43	yes	no	+	3.14219e+06	9	MS/MS	B	1
IPTGQEYAAKIINTK	IPTGQEYAAK[754.2523]IINTK	K	K	15	3,4	10K(XO44-phosphonate)	Q13557	CAMK2D	Calcium/calmodulin-dependent protein kinase type II subunit delta	1	CAMK2D;K43	yes	no	+	347108	4	MS/MS	B	2
IPTGQEYAAKIINTK	IPTGQEYAAK[754.2523]IINTK	K	K	15	3,4	10K(XO44-phosphonate)	Q13557	CAMK2D	Calcium/calmodulin-dependent protein kinase type II subunit delta	1	CAMK2D;K43	yes	no	+	135574	7	MS/MS	B	3
IPTGQEYAAKIINTK	IPTGQEYAAK[754.2523]IINTK	K	K	15	3,4	10K(XO44-phosphonate)	Q13557	CAMK2D	Calcium/calmodulin-dependent protein kinase type II subunit delta	1	CAMK2D;K43	yes	no	+	6830917	16	MS/MS	C	1
IPTGQEYAAKIINTK	IPTGQEYAAK[754.2523]IINTK	K	K	15	3,4	10K(XO44-phosphonate)	Q13557	CAMK2D	Calcium/calmodulin-dependent protein kinase type II subunit delta	1	CAMK2D;K43	yes	no	+	2.13855e+06	9	MS/MS	C	2
IPTGQEYAAKIINTK	IPTGQEYAAK[754.2523]IINTK	K	K	15	3,4	10K(XO44-phosphonate)	Q13557	CAMK2D	Calcium/calmodulin-dependent protein kinase type II subunit delta	1	CAMK2D;K43	yes	no	+	3.64271e+06	9	MS/MS	C	3
IPTGQEYAAKIINTK	IPTGQEYAAK[754.2523]IINTK	K	K	15	3,4	10K(XO44-phosphonate)	Q13557	CAMK2D	Calcium/calmodulin-dependent protein kinase type II subunit delta	1	CAMK2D;K43	yes	no	+	3.51792e+06	10	MS/MS	D	1
IPTGQEYAAKIINTK	IPTGQEYAAK[754.2523]IINTK	K	K	15	3,4	10K(XO44-phosphonate)	Q13557	CAMK2D	Calcium/calmodulin-dependent protein kinase type II subunit delta	1	CAMK2D;K43	yes	no	+	5145892	14	MS/MS	D	2
IPTGQEYAAKIINTK	IPTGQEYAAK[754.2523]IINTK	K	K	15	3,4	10K(XO44-phosphonate)	Q13557	CAMK2D	Calcium/calmodulin-dependent protein kinase type II subunit delta	1	CAMK2D;K43	yes	no	+	1.2055e+06	5	MS/MS	D	3
IPTGQEYAAKIINTK	IPTGQEYAAK[754.2523]IINTK	K	K	15	3,4	10K(XO44-phosphonate)	Q13557	CAMK2D	Calcium/calmodulin-dependent protein kinase type II subunit delta	1	CAMK2D;K43	yes	no	+	2822425	13	MS/MS	E	1
IPTGQEYAAKIINTK	IPTGQEYAAK[754.2523]IINTK	K	K	15	3,4	10K(XO44-phosphonate)	Q13557	CAMK2D	Calcium/calmodulin-dependent protein kinase type II subunit delta	1	CAMK2D;K43	yes	no	+	4.59127e+06	15	MS/MS	E	2
IPTGQEYAAKIINTK	IPTGQEYAAK[754.2523]IINTK	K	K	15	3,4	10K(XO44-phosphonate)	Q13557	CAMK2D	Calcium/calmodulin-dependent protein kinase type II subunit delta	1	CAMK2D;K43	yes	no	+	4805118	11	MS/MS	E	3
IPTGQEYAAKIINTK	IPTGQEYAAK[754.2523]IINTK	K	K	15	3,4	10K(XO44-phosphonate)	Q13557	CAMK2D	Calcium/calmodulin-dependent protein kinase type II subunit delta	1	CAMK2D;K43	yes	no	+	4090713	15	MS/MS	F	1
IPTGQEYAAKIINTK	IPTGQEYAAK[754.2523]IINTK	K	K	15	3,4	10K(XO44-phosphonate)	Q13557	CAMK2D	Calcium/calmodulin-dependent protein kinase type II subunit delta	1	CAMK2D;K43	yes	no	+	5.81708e+06	13	MS/MS	F	2
IPTGQEYAAKIINTK	IPTGQEYAAK[754.2523]IINTK	K	K	15	3,4	10K(XO44-phosphonate)	Q13557	CAMK2D	Calcium/calmodulin-dependent protein kinase type II subunit delta	1	CAMK2D;K43	yes	no	+	1.96682e+06	15	MS/MS	F	3
IPTGQEYAAKIINTK	IPTGQEYAAK[754.2523]IINTK	K	K	15	3,4	10K(XO44-phosphonate)	Q13557	CAMK2D	Calcium/calmodulin-dependent protein kinase type II subunit delta	1	CAMK2D;K43	yes	no	+	2.64773e+06	14	MS/MS	G	1
IPTGQEYAAKIINTK	IPTGQEYAAK[754.2523]IINTK	K	K	15	3,4	10K(XO44-phosphonate)	Q13557	CAMK2D	Calcium/calmodulin-dependent protein kinase type II subunit delta	1	CAMK2D;K43	yes	no	+	6.90006e+06	15	MS/MS	G	2
IPTGQEYAAKIINTK	IPTGQEYAAK[754.2523]IINTK	K	K	15	3,4	10K(XO44-phosphonate)	Q13557	CAMK2D	Calcium/calmodulin-dependent protein kinase type II subunit delta	1	CAMK2D;K43	yes	no	+	4968253	15	MS/MS	G	3
IPTGQEYAAKIINTK	IPTGQEYAAK[754.2523]IINTK	K	K	15	3,4	10K(XO44-phosphonate)	Q13557	CAMK2D	Calcium/calmodulin-dependent protein kinase type II subunit delta	1	CAMK2D;K43	yes	no	+	2.71605e+06	6	MS/MS	H	1
IPTGQEYAAKIINTK	IPTGQEYAAK[754.2523]IINTK	K	K	15	3,4	10K(XO44-phosphonate)	Q13557	CAMK2D	Calcium/calmodulin-dependent protein kinase type II subunit delta	1	CAMK2D;K43	yes	no	+	1.87188e+06	11	MS/MS	H	2
IPTGQEYAAKIINTK	IPTGQEYAAK[754.2523]IINTK	K	K	15	3,4	10K(XO44-phosphonate)	Q13557	CAMK2D	Calcium/calmodulin-dependent protein kinase type II subunit delta	1	CAMK2D;K43	yes	no	+	3136534	10	MS/MS	H	3
IPTGQEYAAKIINTKK	IPTGQEYAAK[754.2523]IINTKK	K	L	16	3,4	10K(XO44-phosphonate)	Q13557	CAMK2D	Calcium/calmodulin-dependent protein kinase type II subunit delta	1	CAMK2D;K43	yes	no	+	34285.2	0	MBR	A	1
IPTGQEYAAKIINTKK	IPTGQEYAAK[754.2523]IINTKK	K	L	16	3,4	10K(XO44-phosphonate)	Q13557	CAMK2D	Calcium/calmodulin-dependent protein kinase type II subunit delta	1	CAMK2D;K43	yes	no	+	143723	0	MBR	A	2
IPTGQEYAAKIINTKK	IPTGQEYAAK[754.2523]IINTKK	K	L	16	3,4	10K(XO44-phosphonate)	Q13557	CAMK2D	Calcium/calmodulin-dependent protein kinase type II subunit delta	1	CAMK2D;K43	yes	no	+	NA	0	unmatched	A	3
IPTGQEYAAKIINTKK	IPTGQEYAAK[754.2523]IINTKK	K	L	16	3,4	10K(XO44-phosphonate)	Q13557	CAMK2D	Calcium/calmodulin-dependent protein kinase type II subunit delta	1	CAMK2D;K43	yes	no	+	NA	0	unmatched	B	1
IPTGQEYAAKIINTKK	IPTGQEYAAK[754.2523]IINTKK	K	L	16	3,4	10K(XO44-phosphonate)	Q13557	CAMK2D	Calcium/calmodulin-dependent protein kinase type II subunit delta	1	CAMK2D;K43	yes	no	+	NA	0	unmatched	B	2
IPTGQEYAAKIINTKK	IPTGQEYAAK[754.2523]IINTKK	K	L	16	3,4	10K(XO44-phosphonate)	Q13557	CAMK2D	Calcium/calmodulin-dependent protein kinase type II subunit delta	1	CAMK2D;K43	yes	no	+	NA	0	unmatched	B	3
IPTGQEYAAKIINTKK	IPTGQEYAAK[754.2523]IINTKK	K	L	16	3,4	10K(XO44-phosphonate)	Q13557	CAMK2D	Calcium/calmodulin-dependent protein kinase type II subunit delta	1	CAMK2D;K43	yes	no	+	62969.8	2	MS/MS	C	1
IPTGQEYAAKIINTKK	IPTGQEYAAK[754.2523]IINTKK	K	L	16	3,4	10K(XO44-phosphonate)	Q13557	CAMK2D	Calcium/calmodulin-dependent protein kinase type II subunit delta	1	CAMK2D;K43	yes	no	+	NA	0	unmatched	C	2
IPTGQEYAAKIINTKK	IPTGQEYAAK[754.2523]IINTKK	K	L	16	3,4	10K(XO44-phosphonate)	Q13557	CAMK2D	Calcium/calmodulin-dependent protein kinase type II subunit delta	1	CAMK2D;K43	yes	no	+	92540.3	1	MS/MS	C	3
IPTGQEYAAKIINTKK	IPTGQEYAAK[754.2523]IINTKK	K	L	16	3,4	10K(XO44-phosphonate)	Q13557	CAMK2D	Calcium/calmodulin-dependent protein kinase type II subunit delta	1	CAMK2D;K43	yes	no	+	NA	0	unmatched	D	1
IPTGQEYAAKIINTKK	IPTGQEYAAK[754.2523]IINTKK	K	L	16	3,4	10K(XO44-phosphonate)	Q13557	CAMK2D	Calcium/calmodulin-dependent protein kinase type II subunit delta	1	CAMK2D;K43	yes	no	+	54524.1	2	MS/MS	D	2
IPTGQEYAAKIINTKK	IPTGQEYAAK[754.2523]IINTKK	K	L	16	3,4	10K(XO44-phosphonate)	Q13557	CAMK2D	Calcium/calmodulin-dependent protein kinase type II subunit delta	1	CAMK2D;K43	yes	no	+	NA	0	unmatched	D	3
IPTGQEYAAKIINTKK	IPTGQEYAAK[754.2523]IINTKK	K	L	16	3,4	10K(XO44-phosphonate)	Q13557	CAMK2D	Calcium/calmodulin-dependent protein kinase type II subunit delta	1	CAMK2D;K43	yes	no	+	34770.5	1	MS/MS	E	1
IPTGQEYAAKIINTKK	IPTGQEYAAK[754.2523]IINTKK	K	L	16	3,4	10K(XO44-phosphonate)	Q13557	CAMK2D	Calcium/calmodulin-dependent protein kinase type II subunit delta	1	CAMK2D;K43	yes	no	+	NA	0	unmatched	E	2
IPTGQEYAAKIINTKK	IPTGQEYAAK[754.2523]IINTKK	K	L	16	3,4	10K(XO44-phosphonate)	Q13557	CAMK2D	Calcium/calmodulin-dependent protein kinase type II subunit delta	1	CAMK2D;K43	yes	no	+	48867.1	0	MBR	E	3
IPTGQEYAAKIINTKK	IPTGQEYAAK[754.2523]IINTKK	K	L	16	3,4	10K(XO44-phosphonate)	Q13557	CAMK2D	Calcium/calmodulin-dependent protein kinase type II subunit delta	1	CAMK2D;K43	yes	no	+	56903.5	1	MS/MS	F	1
IPTGQEYAAKIINTKK	IPTGQEYAAK[754.2523]IINTKK	K	L	16	3,4	10K(XO44-phosphonate)	Q13557	CAMK2D	Calcium/calmodulin-dependent protein kinase type II subunit delta	1	CAMK2D;K43	yes	no	+	60392.4	1	MS/MS	F	2
IPTGQEYAAKIINTKK	IPTGQEYAAK[754.2523]IINTKK	K	L	16	3,4	10K(XO44-phosphonate)	Q13557	CAMK2D	Calcium/calmodulin-dependent protein kinase type II subunit delta	1	CAMK2D;K43	yes	no	+	27429.3	1	MS/MS	F	3
IPTGQEYAAKIINTKK	IPTGQEYAAK[754.2523]IINTKK	K	L	16	3,4	10K(XO44-phosphonate)	Q13557	CAMK2D	Calcium/calmodulin-dependent protein kinase type II subunit delta	1	CAMK2D;K43	yes	no	+	15243.9	2	MS/MS	G	1
IPTGQEYAAKIINTKK	IPTGQEYAAK[754.2523]IINTKK	K	L	16	3,4	10K(XO44-phosphonate)	Q13557	CAMK2D	Calcium/calmodulin-dependent protein kinase type II subunit delta	1	CAMK2D;K43	yes	no	+	68136.9	1	MS/MS	G	2
IPTGQEYAAKIINTKK	IPTGQEYAAK[754.2523]IINTKK	K	L	16	3,4	10K(XO44-phosphonate)	Q13557	CAMK2D	Calcium/calmodulin-dependent protein kinase type II subunit delta	1	CAMK2D;K43	yes	no	+	64412.2	2	MS/MS	G	3
IPTGQEYAAKIINTKK	IPTGQEYAAK[754.2523]IINTKK	K	L	16	3,4	10K(XO44-phosphonate)	Q13557	CAMK2D	Calcium/calmodulin-dependent protein kinase type II subunit delta	1	CAMK2D;K43	yes	no	+	15208.7	0	MBR	H	1
IPTGQEYAAKIINTKK	IPTGQEYAAK[754.2523]IINTKK	K	L	16	3,4	10K(XO44-phosphonate)	Q13557	CAMK2D	Calcium/calmodulin-dependent protein kinase type II subunit delta	1	CAMK2D;K43	yes	no	+	19406.2	0	MBR	H	2
IPTGQEYAAKIINTKK	IPTGQEYAAK[754.2523]IINTKK	K	L	16	3,4	10K(XO44-phosphonate)	Q13557	CAMK2D	Calcium/calmodulin-dependent protein kinase type II subunit delta	1	CAMK2D;K43	yes	no	+	NA	0	unmatched	H	3
IPVAIKELR	IPVAIK[754.2523]ELR	K	E	9	3	6K(XO44-phosphonate)	P00533	EGFR	Epidermal growth factor receptor	1	EGFR;K745	yes	no	+	2.00822e+06	16	MS/MS	A	1
IPVAIKELR	IPVAIK[754.2523]ELR	K	E	9	3	6K(XO44-phosphonate)	P00533	EGFR	Epidermal growth factor receptor	1	EGFR;K745	yes	no	+	4.59337e+06	15	MS/MS	A	2
IPVAIKELR	IPVAIK[754.2523]ELR	K	E	9	3	6K(XO44-phosphonate)	P00533	EGFR	Epidermal growth factor receptor	1	EGFR;K745	yes	no	+	4415181	14	MS/MS	A	3
IPVAIKELR	IPVAIK[754.2523]ELR	K	E	9	3	6K(XO44-phosphonate)	P00533	EGFR	Epidermal growth factor receptor	1	EGFR;K745	yes	no	+	4.84824e+06	16	MS/MS	B	1
IPVAIKELR	IPVAIK[754.2523]ELR	K	E	9	3	6K(XO44-phosphonate)	P00533	EGFR	Epidermal growth factor receptor	1	EGFR;K745	yes	no	+	636849	7	MS/MS	B	2
IPVAIKELR	IPVAIK[754.2523]ELR	K	E	9	3	6K(XO44-phosphonate)	P00533	EGFR	Epidermal growth factor receptor	1	EGFR;K745	yes	no	+	94733.2	8	MS/MS	B	3
IPVAIKELR	IPVAIK[754.2523]ELR	K	E	9	3	6K(XO44-phosphonate)	P00533	EGFR	Epidermal growth factor receptor	1	EGFR;K745	yes	no	+	7535985	54	MS/MS	C	1
IPVAIKELR	IPVAIK[754.2523]ELR	K	E	9	3	6K(XO44-phosphonate)	P00533	EGFR	Epidermal growth factor receptor	1	EGFR;K745	yes	no	+	2.44764e+06	21	MS/MS	C	2
IPVAIKELR	IPVAIK[754.2523]ELR	K	E	9	3	6K(XO44-phosphonate)	P00533	EGFR	Epidermal growth factor receptor	1	EGFR;K745	yes	no	+	4267546	17	MS/MS	C	3
IPVAIKELR	IPVAIK[754.2523]ELR	K	E	9	3	6K(XO44-phosphonate)	P00533	EGFR	Epidermal growth factor receptor	1	EGFR;K745	yes	no	+	5.60202e+06	20	MS/MS	D	1
IPVAIKELR	IPVAIK[754.2523]ELR	K	E	9	3	6K(XO44-phosphonate)	P00533	EGFR	Epidermal growth factor receptor	1	EGFR;K745	yes	no	+	6.67296e+06	65	MS/MS	D	2
IPVAIKELR	IPVAIK[754.2523]ELR	K	E	9	3	6K(XO44-phosphonate)	P00533	EGFR	Epidermal growth factor receptor	1	EGFR;K745	yes	no	+	2.58194e+06	14	MS/MS	D	3
IPVAIKELR	IPVAIK[754.2523]ELR	K	E	9	3	6K(XO44-phosphonate)	P00533	EGFR	Epidermal growth factor receptor	1	EGFR;K745	yes	no	+	2.97755e+06	32	MS/MS	E	1
IPVAIKELR	IPVAIK[754.2523]ELR	K	E	9	3	6K(XO44-phosphonate)	P00533	EGFR	Epidermal growth factor receptor	1	EGFR;K745	yes	no	+	4.30367e+06	42	MS/MS	E	2
IPVAIKELR	IPVAIK[754.2523]ELR	K	E	9	3	6K(XO44-phosphonate)	P00533	EGFR	Epidermal growth factor receptor	1	EGFR;K745	yes	no	+	5.01012e+06	29	MS/MS	E	3
IPVAIKELR	IPVAIK[754.2523]ELR	K	E	9	3	6K(XO44-phosphonate)	P00533	EGFR	Epidermal growth factor receptor	1	EGFR;K745	yes	no	+	4722145	29	MS/MS	F	1
IPVAIKELR	IPVAIK[754.2523]ELR	K	E	9	3	6K(XO44-phosphonate)	P00533	EGFR	Epidermal growth factor receptor	1	EGFR;K745	yes	no	+	6.11474e+06	24	MS/MS	F	2
IPVAIKELR	IPVAIK[754.2523]ELR	K	E	9	3	6K(XO44-phosphonate)	P00533	EGFR	Epidermal growth factor receptor	1	EGFR;K745	yes	no	+	2.51491e+06	31	MS/MS	F	3
IPVAIKELR	IPVAIK[754.2523]ELR	K	E	9	3	6K(XO44-phosphonate)	P00533	EGFR	Epidermal growth factor receptor	1	EGFR;K745	yes	no	+	3.85221e+06	103	MS/MS	G	1
IPVAIKELR	IPVAIK[754.2523]ELR	K	E	9	3	6K(XO44-phosphonate)	P00533	EGFR	Epidermal growth factor receptor	1	EGFR;K745	yes	no	+	8585211	138	MS/MS	G	2
IPVAIKELR	IPVAIK[754.2523]ELR	K	E	9	3	6K(XO44-phosphonate)	P00533	EGFR	Epidermal growth factor receptor	1	EGFR;K745	yes	no	+	5223242	30	MS/MS	G	3
IPVAIKELR	IPVAIK[754.2523]ELR	K	E	9	3	6K(XO44-phosphonate)	P00533	EGFR	Epidermal growth factor receptor	1	EGFR;K745	yes	no	+	5543038	25	MS/MS	H	1
IPVAIKELR	IPVAIK[754.2523]ELR	K	E	9	3	6K(XO44-phosphonate)	P00533	EGFR	Epidermal growth factor receptor	1	EGFR;K745	yes	no	+	3.92655e+06	161	MS/MS	H	2
IPVAIKELR	IPVAIK[754.2523]ELR	K	E	9	3	6K(XO44-phosphonate)	P00533	EGFR	Epidermal growth factor receptor	1	EGFR;K745	yes	no	+	4.8101e+06	46	MS/MS	H	3
IQCAIKSLSR	IQC[57.0215]AIK[754.2523]SLSR	R	I	10	3	3C(Carbamidomethyl (C)),6K(XO44-phosphonate)	Q04912	MST1R	Macrophage-stimulating protein receptor	1	MST1R;K1114	yes	no	+	77818.6	2	MS/MS	A	1
IQCAIKSLSR	IQC[57.0215]AIK[754.2523]SLSR	R	I	10	3	3C(Carbamidomethyl (C)),6K(XO44-phosphonate)	Q04912	MST1R	Macrophage-stimulating protein receptor	1	MST1R;K1114	yes	no	+	280145	2	MS/MS	A	2
IQCAIKSLSR	IQC[57.0215]AIK[754.2523]SLSR	R	I	10	3	3C(Carbamidomethyl (C)),6K(XO44-phosphonate)	Q04912	MST1R	Macrophage-stimulating protein receptor	1	MST1R;K1114	yes	no	+	178127	1	MS/MS	A	3
IQCAIKSLSR	IQC[57.0215]AIK[754.2523]SLSR	R	I	10	3	3C(Carbamidomethyl (C)),6K(XO44-phosphonate)	Q04912	MST1R	Macrophage-stimulating protein receptor	1	MST1R;K1114	yes	no	+	203594	2	MS/MS	B	1
IQCAIKSLSR	IQC[57.0215]AIK[754.2523]SLSR	R	I	10	3	3C(Carbamidomethyl (C)),6K(XO44-phosphonate)	Q04912	MST1R	Macrophage-stimulating protein receptor	1	MST1R;K1114	yes	no	+	16983.9	1	MS/MS	B	2
IQCAIKSLSR	IQC[57.0215]AIK[754.2523]SLSR	R	I	10	3	3C(Carbamidomethyl (C)),6K(XO44-phosphonate)	Q04912	MST1R	Macrophage-stimulating protein receptor	1	MST1R;K1114	yes	no	+	NA	0	unmatched	B	3
IQCAIKSLSR	IQC[57.0215]AIK[754.2523]SLSR	R	I	10	3	3C(Carbamidomethyl (C)),6K(XO44-phosphonate)	Q04912	MST1R	Macrophage-stimulating protein receptor	1	MST1R;K1114	yes	no	+	337409	3	MS/MS	C	1
IQCAIKSLSR	IQC[57.0215]AIK[754.2523]SLSR	R	I	10	3	3C(Carbamidomethyl (C)),6K(XO44-phosphonate)	Q04912	MST1R	Macrophage-stimulating protein receptor	1	MST1R;K1114	yes	no	+	98846.8	1	MS/MS	C	2
IQCAIKSLSR	IQC[57.0215]AIK[754.2523]SLSR	R	I	10	3	3C(Carbamidomethyl (C)),6K(XO44-phosphonate)	Q04912	MST1R	Macrophage-stimulating protein receptor	1	MST1R;K1114	yes	no	+	199099	2	MS/MS	C	3
IQCAIKSLSR	IQC[57.0215]AIK[754.2523]SLSR	R	I	10	3	3C(Carbamidomethyl (C)),6K(XO44-phosphonate)	Q04912	MST1R	Macrophage-stimulating protein receptor	1	MST1R;K1114	yes	no	+	177301	1	MS/MS	D	1
IQCAIKSLSR	IQC[57.0215]AIK[754.2523]SLSR	R	I	10	3	3C(Carbamidomethyl (C)),6K(XO44-phosphonate)	Q04912	MST1R	Macrophage-stimulating protein receptor	1	MST1R;K1114	yes	no	+	442333	2	MS/MS	D	2
IQCAIKSLSR	IQC[57.0215]AIK[754.2523]SLSR	R	I	10	3	3C(Carbamidomethyl (C)),6K(XO44-phosphonate)	Q04912	MST1R	Macrophage-stimulating protein receptor	1	MST1R;K1114	yes	no	+	65091.3	1	MS/MS	D	3
IQCAIKSLSR	IQC[57.0215]AIK[754.2523]SLSR	R	I	10	3	3C(Carbamidomethyl (C)),6K(XO44-phosphonate)	Q04912	MST1R	Macrophage-stimulating protein receptor	1	MST1R;K1114	yes	no	+	142298	2	MS/MS	E	1
IQCAIKSLSR	IQC[57.0215]AIK[754.2523]SLSR	R	I	10	3	3C(Carbamidomethyl (C)),6K(XO44-phosphonate)	Q04912	MST1R	Macrophage-stimulating protein receptor	1	MST1R;K1114	yes	no	+	211976	2	MS/MS	E	2
IQCAIKSLSR	IQC[57.0215]AIK[754.2523]SLSR	R	I	10	3	3C(Carbamidomethyl (C)),6K(XO44-phosphonate)	Q04912	MST1R	Macrophage-stimulating protein receptor	1	MST1R;K1114	yes	no	+	220589	2	MS/MS	E	3
IQCAIKSLSR	IQC[57.0215]AIK[754.2523]SLSR	R	I	10	3	3C(Carbamidomethyl (C)),6K(XO44-phosphonate)	Q04912	MST1R	Macrophage-stimulating protein receptor	1	MST1R;K1114	yes	no	+	212360	1	MS/MS	F	1
IQCAIKSLSR	IQC[57.0215]AIK[754.2523]SLSR	R	I	10	3	3C(Carbamidomethyl (C)),6K(XO44-phosphonate)	Q04912	MST1R	Macrophage-stimulating protein receptor	1	MST1R;K1114	yes	no	+	226688	2	MS/MS	F	2
IQCAIKSLSR	IQC[57.0215]AIK[754.2523]SLSR	R	I	10	3	3C(Carbamidomethyl (C)),6K(XO44-phosphonate)	Q04912	MST1R	Macrophage-stimulating protein receptor	1	MST1R;K1114	yes	no	+	158983	2	MS/MS	F	3
IQCAIKSLSR	IQC[57.0215]AIK[754.2523]SLSR	R	I	10	3	3C(Carbamidomethyl (C)),6K(XO44-phosphonate)	Q04912	MST1R	Macrophage-stimulating protein receptor	1	MST1R;K1114	yes	no	+	215374	2	MS/MS	G	1
IQCAIKSLSR	IQC[57.0215]AIK[754.2523]SLSR	R	I	10	3	3C(Carbamidomethyl (C)),6K(XO44-phosphonate)	Q04912	MST1R	Macrophage-stimulating protein receptor	1	MST1R;K1114	yes	no	+	338334	2	MS/MS	G	2
IQCAIKSLSR	IQC[57.0215]AIK[754.2523]SLSR	R	I	10	3	3C(Carbamidomethyl (C)),6K(XO44-phosphonate)	Q04912	MST1R	Macrophage-stimulating protein receptor	1	MST1R;K1114	yes	no	+	238376	2	MS/MS	G	3
IQCAIKSLSR	IQC[57.0215]AIK[754.2523]SLSR	R	I	10	3	3C(Carbamidomethyl (C)),6K(XO44-phosphonate)	Q04912	MST1R	Macrophage-stimulating protein receptor	1	MST1R;K1114	yes	no	+	406252	3	MS/MS	H	1
IQCAIKSLSR	IQC[57.0215]AIK[754.2523]SLSR	R	I	10	3	3C(Carbamidomethyl (C)),6K(XO44-phosphonate)	Q04912	MST1R	Macrophage-stimulating protein receptor	1	MST1R;K1114	yes	no	+	306345	3	MS/MS	H	2
IQCAIKSLSR	IQC[57.0215]AIK[754.2523]SLSR	R	I	10	3	3C(Carbamidomethyl (C)),6K(XO44-phosphonate)	Q04912	MST1R	Macrophage-stimulating protein receptor	1	MST1R;K1114	yes	no	+	367061	2	MS/MS	H	3
KEVPVAIKTLK	KEVPVAIK[754.2523]TLK	K	A	11	3	8K(XO44-phosphonate)	P29317	EPHA2	Ephrin type-A receptor 2	1	EPHA2;K646	yes	no	+	20246.2	2	MS/MS	A	1
KEVPVAIKTLK	KEVPVAIK[754.2523]TLK	K	A	11	3	8K(XO44-phosphonate)	P29317	EPHA2	Ephrin type-A receptor 2	1	EPHA2;K646	yes	no	+	77009.9	1	MS/MS	A	2
KEVPVAIKTLK	KEVPVAIK[754.2523]TLK	K	A	11	3	8K(XO44-phosphonate)	P29317	EPHA2	Ephrin type-A receptor 2	1	EPHA2;K646	yes	no	+	105446	1	MS/MS	A	3
KEVPVAIKTLK	KEVPVAIK[754.2523]TLK	K	A	11	3	8K(XO44-phosphonate)	P29317	EPHA2	Ephrin type-A receptor 2	1	EPHA2;K646	yes	no	+	56441.9	1	MS/MS	B	1
KEVPVAIKTLK	KEVPVAIK[754.2523]TLK	K	A	11	3	8K(XO44-phosphonate)	P29317	EPHA2	Ephrin type-A receptor 2	1	EPHA2;K646	yes	no	+	NA	0	unmatched	B	2
KEVPVAIKTLK	KEVPVAIK[754.2523]TLK	K	A	11	3	8K(XO44-phosphonate)	P29317	EPHA2	Ephrin type-A receptor 2	1	EPHA2;K646	yes	no	+	NA	0	unmatched	B	3
KEVPVAIKTLK	KEVPVAIK[754.2523]TLK	K	A	11	3	8K(XO44-phosphonate)	P29317	EPHA2	Ephrin type-A receptor 2	1	EPHA2;K646	yes	no	+	36367.6	2	MS/MS	C	1
KEVPVAIKTLK	KEVPVAIK[754.2523]TLK	K	A	11	3	8K(XO44-phosphonate)	P29317	EPHA2	Ephrin type-A receptor 2	1	EPHA2;K646	yes	no	+	19244.2	0	MBR	C	2
KEVPVAIKTLK	KEVPVAIK[754.2523]TLK	K	A	11	3	8K(XO44-phosphonate)	P29317	EPHA2	Ephrin type-A receptor 2	1	EPHA2;K646	yes	no	+	49724.7	1	MS/MS	C	3
KEVPVAIKTLK	KEVPVAIK[754.2523]TLK	K	A	11	3	8K(XO44-phosphonate)	P29317	EPHA2	Ephrin type-A receptor 2	1	EPHA2;K646	yes	no	+	NA	0	unmatched	D	1
KEVPVAIKTLK	KEVPVAIK[754.2523]TLK	K	A	11	3	8K(XO44-phosphonate)	P29317	EPHA2	Ephrin type-A receptor 2	1	EPHA2;K646	yes	no	+	NA	0	unmatched	D	2
KEVPVAIKTLK	KEVPVAIK[754.2523]TLK	K	A	11	3	8K(XO44-phosphonate)	P29317	EPHA2	Ephrin type-A receptor 2	1	EPHA2;K646	yes	no	+	NA	0	unmatched	D	3
KEVPVAIKTLK	KEVPVAIK[754.2523]TLK	K	A	11	3	8K(XO44-phosphonate)	P29317	EPHA2	Ephrin type-A receptor 2	1	EPHA2;K646	yes	no	+	NA	0	unmatched	E	1
KEVPVAIKTLK	KEVPVAIK[754.2523]TLK	K	A	11	3	8K(XO44-phosphonate)	P29317	EPHA2	Ephrin type-A receptor 2	1	EPHA2;K646	yes	no	+	NA	0	unmatched	E	2
KEVPVAIKTLK	KEVPVAIK[754.2523]TLK	K	A	11	3	8K(XO44-phosphonate)	P29317	EPHA2	Ephrin type-A receptor 2	1	EPHA2;K646	yes	no	+	NA	0	unmatched	E	3
KEVPVAIKTLK	KEVPVAIK[754.2523]TLK	K	A	11	3	8K(XO44-phosphonate)	P29317	EPHA2	Ephrin type-A receptor 2	1	EPHA2;K646	yes	no	+	NA	0	unmatched	F	1
KEVPVAIKTLK	KEVPVAIK[754.2523]TLK	K	A	11	3	8K(XO44-phosphonate)	P29317	EPHA2	Ephrin type-A receptor 2	1	EPHA2;K646	yes	no	+	NA	0	unmatched	F	2
KEVPVAIKTLK	KEVPVAIK[754.2523]TLK	K	A	11	3	8K(XO44-phosphonate)	P29317	EPHA2	Ephrin type-A receptor 2	1	EPHA2;K646	yes	no	+	NA	0	unmatched	F	3
KEVPVAIKTLK	KEVPVAIK[754.2523]TLK	K	A	11	3	8K(XO44-phosphonate)	P29317	EPHA2	Ephrin type-A receptor 2	1	EPHA2;K646	yes	no	+	NA	0	unmatched	G	1
KEVPVAIKTLK	KEVPVAIK[754.2523]TLK	K	A	11	3	8K(XO44-phosphonate)	P29317	EPHA2	Ephrin type-A receptor 2	1	EPHA2;K646	yes	no	+	NA	0	unmatched	G	2
KEVPVAIKTLK	KEVPVAIK[754.2523]TLK	K	A	11	3	8K(XO44-phosphonate)	P29317	EPHA2	Ephrin type-A receptor 2	1	EPHA2;K646	yes	no	+	NA	0	unmatched	G	3
KEVPVAIKTLK	KEVPVAIK[754.2523]TLK	K	A	11	3	8K(XO44-phosphonate)	P29317	EPHA2	Ephrin type-A receptor 2	1	EPHA2;K646	yes	no	+	NA	0	unmatched	H	1
KEVPVAIKTLK	KEVPVAIK[754.2523]TLK	K	A	11	3	8K(XO44-phosphonate)	P29317	EPHA2	Ephrin type-A receptor 2	1	EPHA2;K646	yes	no	+	NA	0	unmatched	H	2
KEVPVAIKTLK	KEVPVAIK[754.2523]TLK	K	A	11	3	8K(XO44-phosphonate)	P29317	EPHA2	Ephrin type-A receptor 2	1	EPHA2;K646	yes	no	+	NA	0	unmatched	H	3
LDGQYYAIKK	LDGQYYAIK[754.2523]K	K	I	10	3	9K(XO44-phosphonate)	Q9BQI3	EIF2AK1	Eukaryotic translation initiation factor 2-alpha kinase 1	1	EIF2AK1;K196	yes	no	+	17623	1	MS/MS	A	1
LDGQYYAIKK	LDGQYYAIK[754.2523]K	K	I	10	3	9K(XO44-phosphonate)	Q9BQI3	EIF2AK1	Eukaryotic translation initiation factor 2-alpha kinase 1	1	EIF2AK1;K196	yes	no	+	NA	0	unmatched	A	2
LDGQYYAIKK	LDGQYYAIK[754.2523]K	K	I	10	3	9K(XO44-phosphonate)	Q9BQI3	EIF2AK1	Eukaryotic translation initiation factor 2-alpha kinase 1	1	EIF2AK1;K196	yes	no	+	51886.2	1	MS/MS	A	3
LDGQYYAIKK	LDGQYYAIK[754.2523]K	K	I	10	3	9K(XO44-phosphonate)	Q9BQI3	EIF2AK1	Eukaryotic translation initiation factor 2-alpha kinase 1	1	EIF2AK1;K196	yes	no	+	NA	0	unmatched	B	1
LDGQYYAIKK	LDGQYYAIK[754.2523]K	K	I	10	3	9K(XO44-phosphonate)	Q9BQI3	EIF2AK1	Eukaryotic translation initiation factor 2-alpha kinase 1	1	EIF2AK1;K196	yes	no	+	NA	0	unmatched	B	2
LDGQYYAIKK	LDGQYYAIK[754.2523]K	K	I	10	3	9K(XO44-phosphonate)	Q9BQI3	EIF2AK1	Eukaryotic translation initiation factor 2-alpha kinase 1	1	EIF2AK1;K196	yes	no	+	NA	0	unmatched	B	3
LDGQYYAIKK	LDGQYYAIK[754.2523]K	K	I	10	3	9K(XO44-phosphonate)	Q9BQI3	EIF2AK1	Eukaryotic translation initiation factor 2-alpha kinase 1	1	EIF2AK1;K196	yes	no	+	61066.2	2	MS/MS	C	1
LDGQYYAIKK	LDGQYYAIK[754.2523]K	K	I	10	3	9K(XO44-phosphonate)	Q9BQI3	EIF2AK1	Eukaryotic translation initiation factor 2-alpha kinase 1	1	EIF2AK1;K196	yes	no	+	25655.6	1	MS/MS	C	2
LDGQYYAIKK	LDGQYYAIK[754.2523]K	K	I	10	3	9K(XO44-phosphonate)	Q9BQI3	EIF2AK1	Eukaryotic translation initiation factor 2-alpha kinase 1	1	EIF2AK1;K196	yes	no	+	33269.2	1	MS/MS	C	3
LDGQYYAIKK	LDGQYYAIK[754.2523]K	K	I	10	3	9K(XO44-phosphonate)	Q9BQI3	EIF2AK1	Eukaryotic translation initiation factor 2-alpha kinase 1	1	EIF2AK1;K196	yes	no	+	42312.9	1	MS/MS	D	1
LDGQYYAIKK	LDGQYYAIK[754.2523]K	K	I	10	3	9K(XO44-phosphonate)	Q9BQI3	EIF2AK1	Eukaryotic translation initiation factor 2-alpha kinase 1	1	EIF2AK1;K196	yes	no	+	72882.5	1	MS/MS	D	2
LDGQYYAIKK	LDGQYYAIK[754.2523]K	K	I	10	3	9K(XO44-phosphonate)	Q9BQI3	EIF2AK1	Eukaryotic translation initiation factor 2-alpha kinase 1	1	EIF2AK1;K196	yes	no	+	NA	0	unmatched	D	3
LDGQYYAIKK	LDGQYYAIK[754.2523]K	K	I	10	3	9K(XO44-phosphonate)	Q9BQI3	EIF2AK1	Eukaryotic translation initiation factor 2-alpha kinase 1	1	EIF2AK1;K196	yes	no	+	32378.7	1	MS/MS	E	1
LDGQYYAIKK	LDGQYYAIK[754.2523]K	K	I	10	3	9K(XO44-phosphonate)	Q9BQI3	EIF2AK1	Eukaryotic translation initiation factor 2-alpha kinase 1	1	EIF2AK1;K196	yes	no	+	47466.6	2	MS/MS	E	2
LDGQYYAIKK	LDGQYYAIK[754.2523]K	K	I	10	3	9K(XO44-phosphonate)	Q9BQI3	EIF2AK1	Eukaryotic translation initiation factor 2-alpha kinase 1	1	EIF2AK1;K196	yes	no	+	40165.7	1	MS/MS	E	3
LDGQYYAIKK	LDGQYYAIK[754.2523]K	K	I	10	3	9K(XO44-phosphonate)	Q9BQI3	EIF2AK1	Eukaryotic translation initiation factor 2-alpha kinase 1	1	EIF2AK1;K196	yes	no	+	47308.2	1	MS/MS	F	1
LDGQYYAIKK	LDGQYYAIK[754.2523]K	K	I	10	3	9K(XO44-phosphonate)	Q9BQI3	EIF2AK1	Eukaryotic translation initiation factor 2-alpha kinase 1	1	EIF2AK1;K196	yes	no	+	52517.8	1	MS/MS	F	2
LDGQYYAIKK	LDGQYYAIK[754.2523]K	K	I	10	3	9K(XO44-phosphonate)	Q9BQI3	EIF2AK1	Eukaryotic translation initiation factor 2-alpha kinase 1	1	EIF2AK1;K196	yes	no	+	33102.2	2	MS/MS	F	3
LDGQYYAIKK	LDGQYYAIK[754.2523]K	K	I	10	3	9K(XO44-phosphonate)	Q9BQI3	EIF2AK1	Eukaryotic translation initiation factor 2-alpha kinase 1	1	EIF2AK1;K196	yes	no	+	NA	0	unmatched	G	1
LDGQYYAIKK	LDGQYYAIK[754.2523]K	K	I	10	3	9K(XO44-phosphonate)	Q9BQI3	EIF2AK1	Eukaryotic translation initiation factor 2-alpha kinase 1	1	EIF2AK1;K196	yes	no	+	47549.6	1	MS/MS	G	2
LDGQYYAIKK	LDGQYYAIK[754.2523]K	K	I	10	3	9K(XO44-phosphonate)	Q9BQI3	EIF2AK1	Eukaryotic translation initiation factor 2-alpha kinase 1	1	EIF2AK1;K196	yes	no	+	NA	0	unmatched	G	3
LDGQYYAIKK	LDGQYYAIK[754.2523]K	K	I	10	3	9K(XO44-phosphonate)	Q9BQI3	EIF2AK1	Eukaryotic translation initiation factor 2-alpha kinase 1	1	EIF2AK1;K196	yes	no	+	NA	0	unmatched	H	1
LDGQYYAIKK	LDGQYYAIK[754.2523]K	K	I	10	3	9K(XO44-phosphonate)	Q9BQI3	EIF2AK1	Eukaryotic translation initiation factor 2-alpha kinase 1	1	EIF2AK1;K196	yes	no	+	NA	0	unmatched	H	2
LDGQYYAIKK	LDGQYYAIK[754.2523]K	K	I	10	3	9K(XO44-phosphonate)	Q9BQI3	EIF2AK1	Eukaryotic translation initiation factor 2-alpha kinase 1	1	EIF2AK1;K196	yes	no	+	NA	0	unmatched	H	3
LFAVKCIPK	LFAVK[754.2523]C[57.0215]IPK	K	K	9	3	5K(XO44-phosphonate),6C(Carbamidomethyl (C))	Q8IU85	CAMK1D	Calcium/calmodulin-dependent protein kinase type 1D	1	CAMK1D;K52	yes	no		47095	2	MS/MS	A	1
LFAVKCIPK	LFAVK[754.2523]C[57.0215]IPK	K	K	9	3	5K(XO44-phosphonate),6C(Carbamidomethyl (C))	Q8IU85	CAMK1D	Calcium/calmodulin-dependent protein kinase type 1D	1	CAMK1D;K52	yes	no		133616	2	MS/MS	A	2
LFAVKCIPK	LFAVK[754.2523]C[57.0215]IPK	K	K	9	3	5K(XO44-phosphonate),6C(Carbamidomethyl (C))	Q8IU85	CAMK1D	Calcium/calmodulin-dependent protein kinase type 1D	1	CAMK1D;K52	yes	no		88479.9	1	MS/MS	A	3
LFAVKCIPK	LFAVK[754.2523]C[57.0215]IPK	K	K	9	3	5K(XO44-phosphonate),6C(Carbamidomethyl (C))	Q8IU85	CAMK1D	Calcium/calmodulin-dependent protein kinase type 1D	1	CAMK1D;K52	yes	no		75553	1	MS/MS	B	1
LFAVKCIPK	LFAVK[754.2523]C[57.0215]IPK	K	K	9	3	5K(XO44-phosphonate),6C(Carbamidomethyl (C))	Q8IU85	CAMK1D	Calcium/calmodulin-dependent protein kinase type 1D	1	CAMK1D;K52	yes	no		NA	0	unmatched	B	2
LFAVKCIPK	LFAVK[754.2523]C[57.0215]IPK	K	K	9	3	5K(XO44-phosphonate),6C(Carbamidomethyl (C))	Q8IU85	CAMK1D	Calcium/calmodulin-dependent protein kinase type 1D	1	CAMK1D;K52	yes	no		NA	0	unmatched	B	3
LFAVKCIPK	LFAVK[754.2523]C[57.0215]IPK	K	K	9	3	5K(XO44-phosphonate),6C(Carbamidomethyl (C))	Q8IU85	CAMK1D	Calcium/calmodulin-dependent protein kinase type 1D	1	CAMK1D;K52	yes	no		208450	4	MS/MS	C	1
LFAVKCIPK	LFAVK[754.2523]C[57.0215]IPK	K	K	9	3	5K(XO44-phosphonate),6C(Carbamidomethyl (C))	Q8IU85	CAMK1D	Calcium/calmodulin-dependent protein kinase type 1D	1	CAMK1D;K52	yes	no		53984.3	3	MS/MS	C	2
LFAVKCIPK	LFAVK[754.2523]C[57.0215]IPK	K	K	9	3	5K(XO44-phosphonate),6C(Carbamidomethyl (C))	Q8IU85	CAMK1D	Calcium/calmodulin-dependent protein kinase type 1D	1	CAMK1D;K52	yes	no		81922.8	1	MS/MS	C	3
LFAVKCIPK	LFAVK[754.2523]C[57.0215]IPK	K	K	9	3	5K(XO44-phosphonate),6C(Carbamidomethyl (C))	Q8IU85	CAMK1D	Calcium/calmodulin-dependent protein kinase type 1D	1	CAMK1D;K52	yes	no		94765.5	1	MS/MS	D	1
LFAVKCIPK	LFAVK[754.2523]C[57.0215]IPK	K	K	9	3	5K(XO44-phosphonate),6C(Carbamidomethyl (C))	Q8IU85	CAMK1D	Calcium/calmodulin-dependent protein kinase type 1D	1	CAMK1D;K52	yes	no		215687	3	MS/MS	D	2
LFAVKCIPK	LFAVK[754.2523]C[57.0215]IPK	K	K	9	3	5K(XO44-phosphonate),6C(Carbamidomethyl (C))	Q8IU85	CAMK1D	Calcium/calmodulin-dependent protein kinase type 1D	1	CAMK1D;K52	yes	no		NA	0	unmatched	D	3
LFAVKCIPK	LFAVK[754.2523]C[57.0215]IPK	K	K	9	3	5K(XO44-phosphonate),6C(Carbamidomethyl (C))	Q8IU85	CAMK1D	Calcium/calmodulin-dependent protein kinase type 1D	1	CAMK1D;K52	yes	no		74578.8	1	MS/MS	E	1
LFAVKCIPK	LFAVK[754.2523]C[57.0215]IPK	K	K	9	3	5K(XO44-phosphonate),6C(Carbamidomethyl (C))	Q8IU85	CAMK1D	Calcium/calmodulin-dependent protein kinase type 1D	1	CAMK1D;K52	yes	no		149463	2	MS/MS	E	2
LFAVKCIPK	LFAVK[754.2523]C[57.0215]IPK	K	K	9	3	5K(XO44-phosphonate),6C(Carbamidomethyl (C))	Q8IU85	CAMK1D	Calcium/calmodulin-dependent protein kinase type 1D	1	CAMK1D;K52	yes	no		145971	1	MS/MS	E	3
LFAVKCIPK	LFAVK[754.2523]C[57.0215]IPK	K	K	9	3	5K(XO44-phosphonate),6C(Carbamidomethyl (C))	Q8IU85	CAMK1D	Calcium/calmodulin-dependent protein kinase type 1D	1	CAMK1D;K52	yes	no		120438	4	MS/MS	F	1
LFAVKCIPK	LFAVK[754.2523]C[57.0215]IPK	K	K	9	3	5K(XO44-phosphonate),6C(Carbamidomethyl (C))	Q8IU85	CAMK1D	Calcium/calmodulin-dependent protein kinase type 1D	1	CAMK1D;K52	yes	no		102934	1	MS/MS	F	2
LFAVKCIPK	LFAVK[754.2523]C[57.0215]IPK	K	K	9	3	5K(XO44-phosphonate),6C(Carbamidomethyl (C))	Q8IU85	CAMK1D	Calcium/calmodulin-dependent protein kinase type 1D	1	CAMK1D;K52	yes	no		50207.7	1	MS/MS	F	3
LFAVKCIPK	LFAVK[754.2523]C[57.0215]IPK	K	K	9	3	5K(XO44-phosphonate),6C(Carbamidomethyl (C))	Q8IU85	CAMK1D	Calcium/calmodulin-dependent protein kinase type 1D	1	CAMK1D;K52	yes	no		88900.8	2	MS/MS	G	1
LFAVKCIPK	LFAVK[754.2523]C[57.0215]IPK	K	K	9	3	5K(XO44-phosphonate),6C(Carbamidomethyl (C))	Q8IU85	CAMK1D	Calcium/calmodulin-dependent protein kinase type 1D	1	CAMK1D;K52	yes	no		204082	3	MS/MS	G	2
LFAVKCIPK	LFAVK[754.2523]C[57.0215]IPK	K	K	9	3	5K(XO44-phosphonate),6C(Carbamidomethyl (C))	Q8IU85	CAMK1D	Calcium/calmodulin-dependent protein kinase type 1D	1	CAMK1D;K52	yes	no		161366	1	MS/MS	G	3
LFAVKCIPK	LFAVK[754.2523]C[57.0215]IPK	K	K	9	3	5K(XO44-phosphonate),6C(Carbamidomethyl (C))	Q8IU85	CAMK1D	Calcium/calmodulin-dependent protein kinase type 1D	1	CAMK1D;K52	yes	no		115097	1	MS/MS	H	1
LFAVKCIPK	LFAVK[754.2523]C[57.0215]IPK	K	K	9	3	5K(XO44-phosphonate),6C(Carbamidomethyl (C))	Q8IU85	CAMK1D	Calcium/calmodulin-dependent protein kinase type 1D	1	CAMK1D;K52	yes	no		72451.1	2	MS/MS	H	2
LFAVKCIPK	LFAVK[754.2523]C[57.0215]IPK	K	K	9	3	5K(XO44-phosphonate),6C(Carbamidomethyl (C))	Q8IU85	CAMK1D	Calcium/calmodulin-dependent protein kinase type 1D	1	CAMK1D;K52	yes	no		95888.3	3	MS/MS	H	3
LTDNLVALKEIR	LTDNLVALK[754.2523]EIR	K	L	12	3	9K(XO44-phosphonate)	Q00536	CDK16	Cyclin-dependent kinase 16	1	CDK16;K194	yes	no	+	94972.3	2	MS/MS	A	1
LTDNLVALKEIR	LTDNLVALK[754.2523]EIR	K	L	12	3	9K(XO44-phosphonate)	Q00536	CDK16	Cyclin-dependent kinase 16	1	CDK16;K194	yes	no	+	175223	4	MS/MS	A	2
LTDNLVALKEIR	LTDNLVALK[754.2523]EIR	K	L	12	3	9K(XO44-phosphonate)	Q00536	CDK16	Cyclin-dependent kinase 16	1	CDK16;K194	yes	no	+	62006.6	2	MS/MS	A	3
LTDNLVALKEIR	LTDNLVALK[754.2523]EIR	K	L	12	3	9K(XO44-phosphonate)	Q00536	CDK16	Cyclin-dependent kinase 16	1	CDK16;K194	yes	no	+	88242.6	1	MS/MS	B	1
LTDNLVALKEIR	LTDNLVALK[754.2523]EIR	K	L	12	3	9K(XO44-phosphonate)	Q00536	CDK16	Cyclin-dependent kinase 16	1	CDK16;K194	yes	no	+	NA	0	unmatched	B	2
LTDNLVALKEIR	LTDNLVALK[754.2523]EIR	K	L	12	3	9K(XO44-phosphonate)	Q00536	CDK16	Cyclin-dependent kinase 16	1	CDK16;K194	yes	no	+	NA	0	unmatched	B	3
LTDNLVALKEIR	LTDNLVALK[754.2523]EIR	K	L	12	3	9K(XO44-phosphonate)	Q00536	CDK16	Cyclin-dependent kinase 16	1	CDK16;K194	yes	no	+	206066	2	MS/MS	C	1
LTDNLVALKEIR	LTDNLVALK[754.2523]EIR	K	L	12	3	9K(XO44-phosphonate)	Q00536	CDK16	Cyclin-dependent kinase 16	1	CDK16;K194	yes	no	+	36753.7	1	MS/MS	C	2
LTDNLVALKEIR	LTDNLVALK[754.2523]EIR	K	L	12	3	9K(XO44-phosphonate)	Q00536	CDK16	Cyclin-dependent kinase 16	1	CDK16;K194	yes	no	+	57824	2	MS/MS	C	3
LTDNLVALKEIR	LTDNLVALK[754.2523]EIR	K	L	12	3	9K(XO44-phosphonate)	Q00536	CDK16	Cyclin-dependent kinase 16	1	CDK16;K194	yes	no	+	88308.6	1	MS/MS	D	1
LTDNLVALKEIR	LTDNLVALK[754.2523]EIR	K	L	12	3	9K(XO44-phosphonate)	Q00536	CDK16	Cyclin-dependent kinase 16	1	CDK16;K194	yes	no	+	112693	2	MS/MS	D	2
LTDNLVALKEIR	LTDNLVALK[754.2523]EIR	K	L	12	3	9K(XO44-phosphonate)	Q00536	CDK16	Cyclin-dependent kinase 16	1	CDK16;K194	yes	no	+	51296.6	1	MS/MS	D	3
LTDNLVALKEIR	LTDNLVALK[754.2523]EIR	K	L	12	3	9K(XO44-phosphonate)	Q00536	CDK16	Cyclin-dependent kinase 16	1	CDK16;K194	yes	no	+	104458	1	MS/MS	E	1
LTDNLVALKEIR	LTDNLVALK[754.2523]EIR	K	L	12	3	9K(XO44-phosphonate)	Q00536	CDK16	Cyclin-dependent kinase 16	1	CDK16;K194	yes	no	+	105813	3	MS/MS	E	2
LTDNLVALKEIR	LTDNLVALK[754.2523]EIR	K	L	12	3	9K(XO44-phosphonate)	Q00536	CDK16	Cyclin-dependent kinase 16	1	CDK16;K194	yes	no	+	109826	2	MS/MS	E	3
LTDNLVALKEIR	LTDNLVALK[754.2523]EIR	K	L	12	3	9K(XO44-phosphonate)	Q00536	CDK16	Cyclin-dependent kinase 16	1	CDK16;K194	yes	no	+	106908	2	MS/MS	F	1
LTDNLVALKEIR	LTDNLVALK[754.2523]EIR	K	L	12	3	9K(XO44-phosphonate)	Q00536	CDK16	Cyclin-dependent kinase 16	1	CDK16;K194	yes	no	+	79969.8	1	MS/MS	F	2
LTDNLVALKEIR	LTDNLVALK[754.2523]EIR	K	L	12	3	9K(XO44-phosphonate)	Q00536	CDK16	Cyclin-dependent kinase 16	1	CDK16;K194	yes	no	+	33756.7	2	MS/MS	F	3
LTDNLVALKEIR	LTDNLVALK[754.2523]EIR	K	L	12	3	9K(XO44-phosphonate)	Q00536	CDK16	Cyclin-dependent kinase 16	1	CDK16;K194	yes	no	+	98099.1	3	MS/MS	G	1
LTDNLVALKEIR	LTDNLVALK[754.2523]EIR	K	L	12	3	9K(XO44-phosphonate)	Q00536	CDK16	Cyclin-dependent kinase 16	1	CDK16;K194	yes	no	+	145270	2	MS/MS	G	2
LTDNLVALKEIR	LTDNLVALK[754.2523]EIR	K	L	12	3	9K(XO44-phosphonate)	Q00536	CDK16	Cyclin-dependent kinase 16	1	CDK16;K194	yes	no	+	127937	3	MS/MS	G	3
LTDNLVALKEIR	LTDNLVALK[754.2523]EIR	K	L	12	3	9K(XO44-phosphonate)	Q00536	CDK16	Cyclin-dependent kinase 16	1	CDK16;K194	yes	no	+	70396.3	1	MS/MS	H	1
LTDNLVALKEIR	LTDNLVALK[754.2523]EIR	K	L	12	3	9K(XO44-phosphonate)	Q00536	CDK16	Cyclin-dependent kinase 16	1	CDK16;K194	yes	no	+	26379.9	1	MS/MS	H	2
LTDNLVALKEIR	LTDNLVALK[754.2523]EIR	K	L	12	3	9K(XO44-phosphonate)	Q00536	CDK16	Cyclin-dependent kinase 16	1	CDK16;K194	yes	no	+	37229.1	2	MS/MS	H	3
NVNTGELAAIKVIK	NVNTGELAAIK[754.2523]VIK	R	L	14	3,4	11K(XO44-phosphonate)	Q8IVH8	MAP4K3	Mitogen-activated protein kinase kinase kinase kinase 3	1	MAP4K3;K45	yes	no	+	85357.3	4	MS/MS	A	1
NVNTGELAAIKVIK	NVNTGELAAIK[754.2523]VIK	R	L	14	3,4	11K(XO44-phosphonate)	Q8IVH8	MAP4K3	Mitogen-activated protein kinase kinase kinase kinase 3	1	MAP4K3;K45	yes	no	+	229049	2	MS/MS	A	2
NVNTGELAAIKVIK	NVNTGELAAIK[754.2523]VIK	R	L	14	3,4	11K(XO44-phosphonate)	Q8IVH8	MAP4K3	Mitogen-activated protein kinase kinase kinase kinase 3	1	MAP4K3;K45	yes	no	+	160679	3	MS/MS	A	3
NVNTGELAAIKVIK	NVNTGELAAIK[754.2523]VIK	R	L	14	3,4	11K(XO44-phosphonate)	Q8IVH8	MAP4K3	Mitogen-activated protein kinase kinase kinase kinase 3	1	MAP4K3;K45	yes	no	+	126683	4	MS/MS	B	1
NVNTGELAAIKVIK	NVNTGELAAIK[754.2523]VIK	R	L	14	3,4	11K(XO44-phosphonate)	Q8IVH8	MAP4K3	Mitogen-activated protein kinase kinase kinase kinase 3	1	MAP4K3;K45	yes	no	+	NA	0	unmatched	B	2
NVNTGELAAIKVIK	NVNTGELAAIK[754.2523]VIK	R	L	14	3,4	11K(XO44-phosphonate)	Q8IVH8	MAP4K3	Mitogen-activated protein kinase kinase kinase kinase 3	1	MAP4K3;K45	yes	no	+	NA	0	unmatched	B	3
NVNTGELAAIKVIK	NVNTGELAAIK[754.2523]VIK	R	L	14	3,4	11K(XO44-phosphonate)	Q8IVH8	MAP4K3	Mitogen-activated protein kinase kinase kinase kinase 3	1	MAP4K3;K45	yes	no	+	312953	3	MS/MS	C	1
NVNTGELAAIKVIK	NVNTGELAAIK[754.2523]VIK	R	L	14	3,4	11K(XO44-phosphonate)	Q8IVH8	MAP4K3	Mitogen-activated protein kinase kinase kinase kinase 3	1	MAP4K3;K45	yes	no	+	80115.6	3	MS/MS	C	2
NVNTGELAAIKVIK	NVNTGELAAIK[754.2523]VIK	R	L	14	3,4	11K(XO44-phosphonate)	Q8IVH8	MAP4K3	Mitogen-activated protein kinase kinase kinase kinase 3	1	MAP4K3;K45	yes	no	+	132117	2	MS/MS	C	3
NVNTGELAAIKVIK	NVNTGELAAIK[754.2523]VIK	R	L	14	3,4	11K(XO44-phosphonate)	Q8IVH8	MAP4K3	Mitogen-activated protein kinase kinase kinase kinase 3	1	MAP4K3;K45	yes	no	+	214663	5	MS/MS	D	1
NVNTGELAAIKVIK	NVNTGELAAIK[754.2523]VIK	R	L	14	3,4	11K(XO44-phosphonate)	Q8IVH8	MAP4K3	Mitogen-activated protein kinase kinase kinase kinase 3	1	MAP4K3;K45	yes	no	+	203502	4	MS/MS	D	2
NVNTGELAAIKVIK	NVNTGELAAIK[754.2523]VIK	R	L	14	3,4	11K(XO44-phosphonate)	Q8IVH8	MAP4K3	Mitogen-activated protein kinase kinase kinase kinase 3	1	MAP4K3;K45	yes	no	+	51807.5	1	MS/MS	D	3
NVNTGELAAIKVIK	NVNTGELAAIK[754.2523]VIK	R	L	14	3,4	11K(XO44-phosphonate)	Q8IVH8	MAP4K3	Mitogen-activated protein kinase kinase kinase kinase 3	1	MAP4K3;K45	yes	no	+	155972	4	MS/MS	E	1
NVNTGELAAIKVIK	NVNTGELAAIK[754.2523]VIK	R	L	14	3,4	11K(XO44-phosphonate)	Q8IVH8	MAP4K3	Mitogen-activated protein kinase kinase kinase kinase 3	1	MAP4K3;K45	yes	no	+	192234	4	MS/MS	E	2
NVNTGELAAIKVIK	NVNTGELAAIK[754.2523]VIK	R	L	14	3,4	11K(XO44-phosphonate)	Q8IVH8	MAP4K3	Mitogen-activated protein kinase kinase kinase kinase 3	1	MAP4K3;K45	yes	no	+	223066	5	MS/MS	E	3
NVNTGELAAIKVIK	NVNTGELAAIK[754.2523]VIK	R	L	14	3,4	11K(XO44-phosphonate)	Q8IVH8	MAP4K3	Mitogen-activated protein kinase kinase kinase kinase 3	1	MAP4K3;K45	yes	no	+	193158	4	MS/MS	F	1
NVNTGELAAIKVIK	NVNTGELAAIK[754.2523]VIK	R	L	14	3,4	11K(XO44-phosphonate)	Q8IVH8	MAP4K3	Mitogen-activated protein kinase kinase kinase kinase 3	1	MAP4K3;K45	yes	no	+	149668	1	MS/MS	F	2
NVNTGELAAIKVIK	NVNTGELAAIK[754.2523]VIK	R	L	14	3,4	11K(XO44-phosphonate)	Q8IVH8	MAP4K3	Mitogen-activated protein kinase kinase kinase kinase 3	1	MAP4K3;K45	yes	no	+	124579	3	MS/MS	F	3
NVNTGELAAIKVIK	NVNTGELAAIK[754.2523]VIK	R	L	14	3,4	11K(XO44-phosphonate)	Q8IVH8	MAP4K3	Mitogen-activated protein kinase kinase kinase kinase 3	1	MAP4K3;K45	yes	no	+	144160	5	MS/MS	G	1
NVNTGELAAIKVIK	NVNTGELAAIK[754.2523]VIK	R	L	14	3,4	11K(XO44-phosphonate)	Q8IVH8	MAP4K3	Mitogen-activated protein kinase kinase kinase kinase 3	1	MAP4K3;K45	yes	no	+	352037	6	MS/MS	G	2
NVNTGELAAIKVIK	NVNTGELAAIK[754.2523]VIK	R	L	14	3,4	11K(XO44-phosphonate)	Q8IVH8	MAP4K3	Mitogen-activated protein kinase kinase kinase kinase 3	1	MAP4K3;K45	yes	no	+	267989	6	MS/MS	G	3
NVNTGELAAIKVIK	NVNTGELAAIK[754.2523]VIK	R	L	14	3,4	11K(XO44-phosphonate)	Q8IVH8	MAP4K3	Mitogen-activated protein kinase kinase kinase kinase 3	1	MAP4K3;K45	yes	no	+	144160	3	MS/MS	H	1
NVNTGELAAIKVIK	NVNTGELAAIK[754.2523]VIK	R	L	14	3,4	11K(XO44-phosphonate)	Q8IVH8	MAP4K3	Mitogen-activated protein kinase kinase kinase kinase 3	1	MAP4K3;K45	yes	no	+	89919.4	3	MS/MS	H	2
NVNTGELAAIKVIK	NVNTGELAAIK[754.2523]VIK	R	L	14	3,4	11K(XO44-phosphonate)	Q8IVH8	MAP4K3	Mitogen-activated protein kinase kinase kinase kinase 3	1	MAP4K3;K45	yes	no	+	178447	5	MS/MS	H	3
PSGQIMAVKR	PSGQIMAVK[754.2523]R	K	I	10	3	9K(XO44-phosphonate)	P45985	MAP2K4	Dual specificity mitogen-activated protein kinase kinase 4	1	MAP2K4;K131	yes	no		104825	2	MS/MS	A	1
PSGQIMAVKR	PSGQIMAVK[754.2523]R	K	I	10	3	9K(XO44-phosphonate)	P45985	MAP2K4	Dual specificity mitogen-activated protein kinase kinase 4	1	MAP2K4;K131	yes	no		NA	0	unmatched	A	2
PSGQIMAVKR	PSGQIMAVK[754.2523]R	K	I	10	3	9K(XO44-phosphonate)	P45985	MAP2K4	Dual specificity mitogen-activated protein kinase kinase 4	1	MAP2K4;K131	yes	no		186911	2	MS/MS	A	3
PSGQIMAVKR	PSGQIMAVK[754.2523]R	K	I	10	3	9K(XO44-phosphonate)	P45985	MAP2K4	Dual specificity mitogen-activated protein kinase kinase 4	1	MAP2K4;K131	yes	no		157463	1	MS/MS	B	1
PSGQIMAVKR	PSGQIMAVK[754.2523]R	K	I	10	3	9K(XO44-phosphonate)	P45985	MAP2K4	Dual specificity mitogen-activated protein kinase kinase 4	1	MAP2K4;K131	yes	no		NA	0	unmatched	B	2
PSGQIMAVKR	PSGQIMAVK[754.2523]R	K	I	10	3	9K(XO44-phosphonate)	P45985	MAP2K4	Dual specificity mitogen-activated protein kinase kinase 4	1	MAP2K4;K131	yes	no		NA	0	unmatched	B	3
PSGQIMAVKR	PSGQIMAVK[754.2523]R	K	I	10	3	9K(XO44-phosphonate)	P45985	MAP2K4	Dual specificity mitogen-activated protein kinase kinase 4	1	MAP2K4;K131	yes	no		490306	3	MS/MS	C	1
PSGQIMAVKR	PSGQIMAVK[754.2523]R	K	I	10	3	9K(XO44-phosphonate)	P45985	MAP2K4	Dual specificity mitogen-activated protein kinase kinase 4	1	MAP2K4;K131	yes	no		125076	0	MBR	C	2
PSGQIMAVKR	PSGQIMAVK[754.2523]R	K	I	10	3	9K(XO44-phosphonate)	P45985	MAP2K4	Dual specificity mitogen-activated protein kinase kinase 4	1	MAP2K4;K131	yes	no		218505	2	MS/MS	C	3
PSGQIMAVKR	PSGQIMAVK[754.2523]R	K	I	10	3	9K(XO44-phosphonate)	P45985	MAP2K4	Dual specificity mitogen-activated protein kinase kinase 4	1	MAP2K4;K131	yes	no		127641	1	MS/MS	D	1
PSGQIMAVKR	PSGQIMAVK[754.2523]R	K	I	10	3	9K(XO44-phosphonate)	P45985	MAP2K4	Dual specificity mitogen-activated protein kinase kinase 4	1	MAP2K4;K131	yes	no		463261	1	MS/MS	D	2
PSGQIMAVKR	PSGQIMAVK[754.2523]R	K	I	10	3	9K(XO44-phosphonate)	P45985	MAP2K4	Dual specificity mitogen-activated protein kinase kinase 4	1	MAP2K4;K131	yes	no		96854.3	0	MBR	D	3
PSGQIMAVKR	PSGQIMAVK[754.2523]R	K	I	10	3	9K(XO44-phosphonate)	P45985	MAP2K4	Dual specificity mitogen-activated protein kinase kinase 4	1	MAP2K4;K131	yes	no		185565	1	MS/MS	E	1
PSGQIMAVKR	PSGQIMAVK[754.2523]R	K	I	10	3	9K(XO44-phosphonate)	P45985	MAP2K4	Dual specificity mitogen-activated protein kinase kinase 4	1	MAP2K4;K131	yes	no		337157	3	MS/MS	E	2
PSGQIMAVKR	PSGQIMAVK[754.2523]R	K	I	10	3	9K(XO44-phosphonate)	P45985	MAP2K4	Dual specificity mitogen-activated protein kinase kinase 4	1	MAP2K4;K131	yes	no		283214	2	MS/MS	E	3
PSGQIMAVKR	PSGQIMAVK[754.2523]R	K	I	10	3	9K(XO44-phosphonate)	P45985	MAP2K4	Dual specificity mitogen-activated protein kinase kinase 4	1	MAP2K4;K131	yes	no		147280	1	MS/MS	F	1
PSGQIMAVKR	PSGQIMAVK[754.2523]R	K	I	10	3	9K(XO44-phosphonate)	P45985	MAP2K4	Dual specificity mitogen-activated protein kinase kinase 4	1	MAP2K4;K131	yes	no		316846	3	MS/MS	F	2
PSGQIMAVKR	PSGQIMAVK[754.2523]R	K	I	10	3	9K(XO44-phosphonate)	P45985	MAP2K4	Dual specificity mitogen-activated protein kinase kinase 4	1	MAP2K4;K131	yes	no		278905	1	MS/MS	F	3
PSGQIMAVKR	PSGQIMAVK[754.2523]R	K	I	10	3	9K(XO44-phosphonate)	P45985	MAP2K4	Dual specificity mitogen-activated protein kinase kinase 4	1	MAP2K4;K131	yes	no		155660	1	MS/MS	G	1
PSGQIMAVKR	PSGQIMAVK[754.2523]R	K	I	10	3	9K(XO44-phosphonate)	P45985	MAP2K4	Dual specificity mitogen-activated protein kinase kinase 4	1	MAP2K4;K131	yes	no		383673	2	MS/MS	G	2
PSGQIMAVKR	PSGQIMAVK[754.2523]R	K	I	10	3	9K(XO44-phosphonate)	P45985	MAP2K4	Dual specificity mitogen-activated protein kinase kinase 4	1	MAP2K4;K131	yes	no		358705	2	MS/MS	G	3
PSGQIMAVKR	PSGQIMAVK[754.2523]R	K	I	10	3	9K(XO44-phosphonate)	P45985	MAP2K4	Dual specificity mitogen-activated protein kinase kinase 4	1	MAP2K4;K131	yes	no		86572.3	0	MBR	H	1
PSGQIMAVKR	PSGQIMAVK[754.2523]R	K	I	10	3	9K(XO44-phosphonate)	P45985	MAP2K4	Dual specificity mitogen-activated protein kinase kinase 4	1	MAP2K4;K131	yes	no		136516	3	MS/MS	H	2
PSGQIMAVKR	PSGQIMAVK[754.2523]R	K	I	10	3	9K(XO44-phosphonate)	P45985	MAP2K4	Dual specificity mitogen-activated protein kinase kinase 4	1	MAP2K4;K131	yes	no		231468	0	MBR	H	3
PSGQIMAVKR	PSGQIM[15.9949]AVK[754.2523]R	K	I	10	3	6M(Oxidation (M)),9K(XO44-phosphonate)	P45985	MAP2K4	Dual specificity mitogen-activated protein kinase kinase 4	1	MAP2K4;K131	yes	no		158666	1	MS/MS	A	1
PSGQIMAVKR	PSGQIM[15.9949]AVK[754.2523]R	K	I	10	3	6M(Oxidation (M)),9K(XO44-phosphonate)	P45985	MAP2K4	Dual specificity mitogen-activated protein kinase kinase 4	1	MAP2K4;K131	yes	no		536456	1	MS/MS	A	2
PSGQIMAVKR	PSGQIM[15.9949]AVK[754.2523]R	K	I	10	3	6M(Oxidation (M)),9K(XO44-phosphonate)	P45985	MAP2K4	Dual specificity mitogen-activated protein kinase kinase 4	1	MAP2K4;K131	yes	no		421266	2	MS/MS	A	3
PSGQIMAVKR	PSGQIM[15.9949]AVK[754.2523]R	K	I	10	3	6M(Oxidation (M)),9K(XO44-phosphonate)	P45985	MAP2K4	Dual specificity mitogen-activated protein kinase kinase 4	1	MAP2K4;K131	yes	no		270142	1	MS/MS	B	1
PSGQIMAVKR	PSGQIM[15.9949]AVK[754.2523]R	K	I	10	3	6M(Oxidation (M)),9K(XO44-phosphonate)	P45985	MAP2K4	Dual specificity mitogen-activated protein kinase kinase 4	1	MAP2K4;K131	yes	no		45211.8	2	MS/MS	B	2
PSGQIMAVKR	PSGQIM[15.9949]AVK[754.2523]R	K	I	10	3	6M(Oxidation (M)),9K(XO44-phosphonate)	P45985	MAP2K4	Dual specificity mitogen-activated protein kinase kinase 4	1	MAP2K4;K131	yes	no		NA	0	unmatched	B	3
PSGQIMAVKR	PSGQIM[15.9949]AVK[754.2523]R	K	I	10	3	6M(Oxidation (M)),9K(XO44-phosphonate)	P45985	MAP2K4	Dual specificity mitogen-activated protein kinase kinase 4	1	MAP2K4;K131	yes	no		536128	1	MS/MS	C	1
PSGQIMAVKR	PSGQIM[15.9949]AVK[754.2523]R	K	I	10	3	6M(Oxidation (M)),9K(XO44-phosphonate)	P45985	MAP2K4	Dual specificity mitogen-activated protein kinase kinase 4	1	MAP2K4;K131	yes	no		173047	2	MS/MS	C	2
PSGQIMAVKR	PSGQIM[15.9949]AVK[754.2523]R	K	I	10	3	6M(Oxidation (M)),9K(XO44-phosphonate)	P45985	MAP2K4	Dual specificity mitogen-activated protein kinase kinase 4	1	MAP2K4;K131	yes	no		362948	1	MS/MS	C	3
PSGQIMAVKR	PSGQIM[15.9949]AVK[754.2523]R	K	I	10	3	6M(Oxidation (M)),9K(XO44-phosphonate)	P45985	MAP2K4	Dual specificity mitogen-activated protein kinase kinase 4	1	MAP2K4;K131	yes	no		368882	2	MS/MS	D	1
PSGQIMAVKR	PSGQIM[15.9949]AVK[754.2523]R	K	I	10	3	6M(Oxidation (M)),9K(XO44-phosphonate)	P45985	MAP2K4	Dual specificity mitogen-activated protein kinase kinase 4	1	MAP2K4;K131	yes	no		663926	0	MBR	D	2
PSGQIMAVKR	PSGQIM[15.9949]AVK[754.2523]R	K	I	10	3	6M(Oxidation (M)),9K(XO44-phosphonate)	P45985	MAP2K4	Dual specificity mitogen-activated protein kinase kinase 4	1	MAP2K4;K131	yes	no		189344	1	MS/MS	D	3
PSGQIMAVKR	PSGQIM[15.9949]AVK[754.2523]R	K	I	10	3	6M(Oxidation (M)),9K(XO44-phosphonate)	P45985	MAP2K4	Dual specificity mitogen-activated protein kinase kinase 4	1	MAP2K4;K131	yes	no		230863	1	MS/MS	E	1
PSGQIMAVKR	PSGQIM[15.9949]AVK[754.2523]R	K	I	10	3	6M(Oxidation (M)),9K(XO44-phosphonate)	P45985	MAP2K4	Dual specificity mitogen-activated protein kinase kinase 4	1	MAP2K4;K131	yes	no		385506	2	MS/MS	E	2
PSGQIMAVKR	PSGQIM[15.9949]AVK[754.2523]R	K	I	10	3	6M(Oxidation (M)),9K(XO44-phosphonate)	P45985	MAP2K4	Dual specificity mitogen-activated protein kinase kinase 4	1	MAP2K4;K131	yes	no		307371	3	MS/MS	E	3
PSGQIMAVKR	PSGQIM[15.9949]AVK[754.2523]R	K	I	10	3	6M(Oxidation (M)),9K(XO44-phosphonate)	P45985	MAP2K4	Dual specificity mitogen-activated protein kinase kinase 4	1	MAP2K4;K131	yes	no		495248	3	MS/MS	F	1
PSGQIMAVKR	PSGQIM[15.9949]AVK[754.2523]R	K	I	10	3	6M(Oxidation (M)),9K(XO44-phosphonate)	P45985	MAP2K4	Dual specificity mitogen-activated protein kinase kinase 4	1	MAP2K4;K131	yes	no		453215	2	MS/MS	F	2
PSGQIMAVKR	PSGQIM[15.9949]AVK[754.2523]R	K	I	10	3	6M(Oxidation (M)),9K(XO44-phosphonate)	P45985	MAP2K4	Dual specificity mitogen-activated protein kinase kinase 4	1	MAP2K4;K131	yes	no		461263	1	MS/MS	F	3
PSGQIMAVKR	PSGQIM[15.9949]AVK[754.2523]R	K	I	10	3	6M(Oxidation (M)),9K(XO44-phosphonate)	P45985	MAP2K4	Dual specificity mitogen-activated protein kinase kinase 4	1	MAP2K4;K131	yes	no		197379	2	MS/MS	G	1
PSGQIMAVKR	PSGQIM[15.9949]AVK[754.2523]R	K	I	10	3	6M(Oxidation (M)),9K(XO44-phosphonate)	P45985	MAP2K4	Dual specificity mitogen-activated protein kinase kinase 4	1	MAP2K4;K131	yes	no		406037	2	MS/MS	G	2
PSGQIMAVKR	PSGQIM[15.9949]AVK[754.2523]R	K	I	10	3	6M(Oxidation (M)),9K(XO44-phosphonate)	P45985	MAP2K4	Dual specificity mitogen-activated protein kinase kinase 4	1	MAP2K4;K131	yes	no		352112	2	MS/MS	G	3
PSGQIMAVKR	PSGQIM[15.9949]AVK[754.2523]R	K	I	10	3	6M(Oxidation (M)),9K(XO44-phosphonate)	P45985	MAP2K4	Dual specificity mitogen-activated protein kinase kinase 4	1	MAP2K4;K131	yes	no		158810	0	MBR	H	1
PSGQIMAVKR	PSGQIM[15.9949]AVK[754.2523]R	K	I	10	3	6M(Oxidation (M)),9K(XO44-phosphonate)	P45985	MAP2K4	Dual specificity mitogen-activated protein kinase kinase 4	1	MAP2K4;K131	yes	no		161102	1	MS/MS	H	2
PSGQIMAVKR	PSGQIM[15.9949]AVK[754.2523]R	K	I	10	3	6M(Oxidation (M)),9K(XO44-phosphonate)	P45985	MAP2K4	Dual specificity mitogen-activated protein kinase kinase 4	1	MAP2K4;K131	yes	no		318287	1	MS/MS	H	3
SVPVAVKSLR	SVPVAVK[754.2523]SLR	K	V	10	3	7K(XO44-phosphonate)	Q13470	TNK1	Non-receptor tyrosine-protein kinase TNK1	1	TNK1;K148	yes	no	+	23885.1	1	MS/MS	A	1
SVPVAVKSLR	SVPVAVK[754.2523]SLR	K	V	10	3	7K(XO44-phosphonate)	Q13470	TNK1	Non-receptor tyrosine-protein kinase TNK1	1	TNK1;K148	yes	no	+	64838.3	2	MS/MS	A	2
SVPVAVKSLR	SVPVAVK[754.2523]SLR	K	V	10	3	7K(XO44-phosphonate)	Q13470	TNK1	Non-receptor tyrosine-protein kinase TNK1	1	TNK1;K148	yes	no	+	50872.1	0	MBR	A	3
SVPVAVKSLR	SVPVAVK[754.2523]SLR	K	V	10	3	7K(XO44-phosphonate)	Q13470	TNK1	Non-receptor tyrosine-protein kinase TNK1	1	TNK1;K148	yes	no	+	47239.1	1	MS/MS	B	1
SVPVAVKSLR	SVPVAVK[754.2523]SLR	K	V	10	3	7K(XO44-phosphonate)	Q13470	TNK1	Non-receptor tyrosine-protein kinase TNK1	1	TNK1;K148	yes	no	+	NA	0	unmatched	B	2
SVPVAVKSLR	SVPVAVK[754.2523]SLR	K	V	10	3	7K(XO44-phosphonate)	Q13470	TNK1	Non-receptor tyrosine-protein kinase TNK1	1	TNK1;K148	yes	no	+	NA	0	unmatched	B	3
SVPVAVKSLR	SVPVAVK[754.2523]SLR	K	V	10	3	7K(XO44-phosphonate)	Q13470	TNK1	Non-receptor tyrosine-protein kinase TNK1	1	TNK1;K148	yes	no	+	92234.8	1	MS/MS	C	1
SVPVAVKSLR	SVPVAVK[754.2523]SLR	K	V	10	3	7K(XO44-phosphonate)	Q13470	TNK1	Non-receptor tyrosine-protein kinase TNK1	1	TNK1;K148	yes	no	+	30368	1	MS/MS	C	2
SVPVAVKSLR	SVPVAVK[754.2523]SLR	K	V	10	3	7K(XO44-phosphonate)	Q13470	TNK1	Non-receptor tyrosine-protein kinase TNK1	1	TNK1;K148	yes	no	+	42298.4	1	MS/MS	C	3
SVPVAVKSLR	SVPVAVK[754.2523]SLR	K	V	10	3	7K(XO44-phosphonate)	Q13470	TNK1	Non-receptor tyrosine-protein kinase TNK1	1	TNK1;K148	yes	no	+	NA	1	MS/MS	D	1
SVPVAVKSLR	SVPVAVK[754.2523]SLR	K	V	10	3	7K(XO44-phosphonate)	Q13470	TNK1	Non-receptor tyrosine-protein kinase TNK1	1	TNK1;K148	yes	no	+	124981	1	MS/MS	D	2
SVPVAVKSLR	SVPVAVK[754.2523]SLR	K	V	10	3	7K(XO44-phosphonate)	Q13470	TNK1	Non-receptor tyrosine-protein kinase TNK1	1	TNK1;K148	yes	no	+	NA	0	unmatched	D	3
SVPVAVKSLR	SVPVAVK[754.2523]SLR	K	V	10	3	7K(XO44-phosphonate)	Q13470	TNK1	Non-receptor tyrosine-protein kinase TNK1	1	TNK1;K148	yes	no	+	36772.8	2	MS/MS	E	1
SVPVAVKSLR	SVPVAVK[754.2523]SLR	K	V	10	3	7K(XO44-phosphonate)	Q13470	TNK1	Non-receptor tyrosine-protein kinase TNK1	1	TNK1;K148	yes	no	+	58752	0	MBR	E	2
SVPVAVKSLR	SVPVAVK[754.2523]SLR	K	V	10	3	7K(XO44-phosphonate)	Q13470	TNK1	Non-receptor tyrosine-protein kinase TNK1	1	TNK1;K148	yes	no	+	48907.8	1	MS/MS	E	3
SVPVAVKSLR	SVPVAVK[754.2523]SLR	K	V	10	3	7K(XO44-phosphonate)	Q13470	TNK1	Non-receptor tyrosine-protein kinase TNK1	1	TNK1;K148	yes	no	+	60098.4	1	MS/MS	F	1
SVPVAVKSLR	SVPVAVK[754.2523]SLR	K	V	10	3	7K(XO44-phosphonate)	Q13470	TNK1	Non-receptor tyrosine-protein kinase TNK1	1	TNK1;K148	yes	no	+	57884.2	1	MS/MS	F	2
SVPVAVKSLR	SVPVAVK[754.2523]SLR	K	V	10	3	7K(XO44-phosphonate)	Q13470	TNK1	Non-receptor tyrosine-protein kinase TNK1	1	TNK1;K148	yes	no	+	39745.5	2	MS/MS	F	3
SVPVAVKSLR	SVPVAVK[754.2523]SLR	K	V	10	3	7K(XO44-phosphonate)	Q13470	TNK1	Non-receptor tyrosine-protein kinase TNK1	1	TNK1;K148	yes	no	+	51216.9	1	MS/MS	G	1
SVPVAVKSLR	SVPVAVK[754.2523]SLR	K	V	10	3	7K(XO44-phosphonate)	Q13470	TNK1	Non-receptor tyrosine-protein kinase TNK1	1	TNK1;K148	yes	no	+	107389	2	MS/MS	G	2
SVPVAVKSLR	SVPVAVK[754.2523]SLR	K	V	10	3	7K(XO44-phosphonate)	Q13470	TNK1	Non-receptor tyrosine-protein kinase TNK1	1	TNK1;K148	yes	no	+	62497.3	1	MS/MS	G	3
SVPVAVKSLR	SVPVAVK[754.2523]SLR	K	V	10	3	7K(XO44-phosphonate)	Q13470	TNK1	Non-receptor tyrosine-protein kinase TNK1	1	TNK1;K148	yes	no	+	72359.3	1	MS/MS	H	1
SVPVAVKSLR	SVPVAVK[754.2523]SLR	K	V	10	3	7K(XO44-phosphonate)	Q13470	TNK1	Non-receptor tyrosine-protein kinase TNK1	1	TNK1;K148	yes	no	+	76265.4	2	MS/MS	H	2
SVPVAVKSLR	SVPVAVK[754.2523]SLR	K	V	10	3	7K(XO44-phosphonate)	Q13470	TNK1	Non-receptor tyrosine-protein kinase TNK1	1	TNK1;K148	yes	no	+	67532.1	1	MS/MS	H	3
TNEVVAIKK	TNEVVAIKK[754.2523]	R	M	9	3	9K(XO44-phosphonate)	Q7L7X3	TAOK1	Serine/threonine-protein kinase TAO1	1	TAOK1;K58	no	no	+	23983.5	1	MS/MS	A	1
TNEVVAIKK	TNEVVAIKK[754.2523]	R	M	9	3	9K(XO44-phosphonate)	Q7L7X3	TAOK1	Serine/threonine-protein kinase TAO1	1	TAOK1;K58	no	no	+	69134.9	2	MS/MS	A	2
TNEVVAIKK	TNEVVAIKK[754.2523]	R	M	9	3	9K(XO44-phosphonate)	Q7L7X3	TAOK1	Serine/threonine-protein kinase TAO1	1	TAOK1;K58	no	no	+	62826.7	1	MS/MS	A	3
TNEVVAIKK	TNEVVAIKK[754.2523]	R	M	9	3	9K(XO44-phosphonate)	Q7L7X3	TAOK1	Serine/threonine-protein kinase TAO1	1	TAOK1;K58	no	no	+	53002.7	1	MS/MS	B	1
TNEVVAIKK	TNEVVAIKK[754.2523]	R	M	9	3	9K(XO44-phosphonate)	Q7L7X3	TAOK1	Serine/threonine-protein kinase TAO1	1	TAOK1;K58	no	no	+	NA	0	unmatched	B	2
TNEVVAIKK	TNEVVAIKK[754.2523]	R	M	9	3	9K(XO44-phosphonate)	Q7L7X3	TAOK1	Serine/threonine-protein kinase TAO1	1	TAOK1;K58	no	no	+	NA	0	unmatched	B	3
TNEVVAIKK	TNEVVAIKK[754.2523]	R	M	9	3	9K(XO44-phosphonate)	Q7L7X3	TAOK1	Serine/threonine-protein kinase TAO1	1	TAOK1;K58	no	no	+	94181.4	2	MS/MS	C	1
TNEVVAIKK	TNEVVAIKK[754.2523]	R	M	9	3	9K(XO44-phosphonate)	Q7L7X3	TAOK1	Serine/threonine-protein kinase TAO1	1	TAOK1;K58	no	no	+	30181.9	1	MS/MS	C	2
TNEVVAIKK	TNEVVAIKK[754.2523]	R	M	9	3	9K(XO44-phosphonate)	Q7L7X3	TAOK1	Serine/threonine-protein kinase TAO1	1	TAOK1;K58	no	no	+	51246.2	3	MS/MS	C	3
TNEVVAIKK	TNEVVAIKK[754.2523]	R	M	9	3	9K(XO44-phosphonate)	Q7L7X3	TAOK1	Serine/threonine-protein kinase TAO1	1	TAOK1;K58	no	no	+	68371.4	2	MS/MS	D	1
TNEVVAIKK	TNEVVAIKK[754.2523]	R	M	9	3	9K(XO44-phosphonate)	Q7L7X3	TAOK1	Serine/threonine-protein kinase TAO1	1	TAOK1;K58	no	no	+	116038	1	MS/MS	D	2
TNEVVAIKK	TNEVVAIKK[754.2523]	R	M	9	3	9K(XO44-phosphonate)	Q7L7X3	TAOK1	Serine/threonine-protein kinase TAO1	1	TAOK1;K58	no	no	+	29839	1	MS/MS	D	3
TNEVVAIKK	TNEVVAIKK[754.2523]	R	M	9	3	9K(XO44-phosphonate)	Q7L7X3	TAOK1	Serine/threonine-protein kinase TAO1	1	TAOK1;K58	no	no	+	39469.1	1	MS/MS	E	1
TNEVVAIKK	TNEVVAIKK[754.2523]	R	M	9	3	9K(XO44-phosphonate)	Q7L7X3	TAOK1	Serine/threonine-protein kinase TAO1	1	TAOK1;K58	no	no	+	58514.7	2	MS/MS	E	2
TNEVVAIKK	TNEVVAIKK[754.2523]	R	M	9	3	9K(XO44-phosphonate)	Q7L7X3	TAOK1	Serine/threonine-protein kinase TAO1	1	TAOK1;K58	no	no	+	45586	1	MS/MS	E	3
TNEVVAIKK	TNEVVAIKK[754.2523]	R	M	9	3	9K(XO44-phosphonate)	Q7L7X3	TAOK1	Serine/threonine-protein kinase TAO1	1	TAOK1;K58	no	no	+	46248.1	1	MS/MS	F	1
TNEVVAIKK	TNEVVAIKK[754.2523]	R	M	9	3	9K(XO44-phosphonate)	Q7L7X3	TAOK1	Serine/threonine-protein kinase TAO1	1	TAOK1;K58	no	no	+	63816.1	0	MBR	F	2
TNEVVAIKK	TNEVVAIKK[754.2523]	R	M	9	3	9K(XO44-phosphonate)	Q7L7X3	TAOK1	Serine/threonine-protein kinase TAO1	1	TAOK1;K58	no	no	+	55863.1	2	MS/MS	F	3
TNEVVAIKK	TNEVVAIKK[754.2523]	R	M	9	3	9K(XO44-phosphonate)	Q7L7X3	TAOK1	Serine/threonine-protein kinase TAO1	1	TAOK1;K58	no	no	+	29839	1	MS/MS	G	1
TNEVVAIKK	TNEVVAIKK[754.2523]	R	M	9	3	9K(XO44-phosphonate)	Q7L7X3	TAOK1	Serine/threonine-protein kinase TAO1	1	TAOK1;K58	no	no	+	48813.9	1	MS/MS	G	2
TNEVVAIKK	TNEVVAIKK[754.2523]	R	M	9	3	9K(XO44-phosphonate)	Q7L7X3	TAOK1	Serine/threonine-protein kinase TAO1	1	TAOK1;K58	no	no	+	51346.1	1	MS/MS	G	3
TNEVVAIKK	TNEVVAIKK[754.2523]	R	M	9	3	9K(XO44-phosphonate)	Q7L7X3	TAOK1	Serine/threonine-protein kinase TAO1	1	TAOK1;K58	no	no	+	NA	0	unmatched	H	1
TNEVVAIKK	TNEVVAIKK[754.2523]	R	M	9	3	9K(XO44-phosphonate)	Q7L7X3	TAOK1	Serine/threonine-protein kinase TAO1	1	TAOK1;K58	no	no	+	35750.3	2	MS/MS	H	2
TNEVVAIKK	TNEVVAIKK[754.2523]	R	M	9	3	9K(XO44-phosphonate)	Q7L7X3	TAOK1	Serine/threonine-protein kinase TAO1	1	TAOK1;K58	no	no	+	44639.5	2	MS/MS	H	3
TSTQEYAAKIINTK	TSTQEYAAK[754.2523]IINTK	K	K	14	3,4	9K(XO44-phosphonate)	Q13555	CAMK2G	Calcium/calmodulin-dependent protein kinase type II subunit gamma	1	CAMK2G;K43	yes	no	+	238642	5	MS/MS	A	1
TSTQEYAAKIINTK	TSTQEYAAK[754.2523]IINTK	K	K	14	3,4	9K(XO44-phosphonate)	Q13555	CAMK2G	Calcium/calmodulin-dependent protein kinase type II subunit gamma	1	CAMK2G;K43	yes	no	+	695792	1	MS/MS	A	2
TSTQEYAAKIINTK	TSTQEYAAK[754.2523]IINTK	K	K	14	3,4	9K(XO44-phosphonate)	Q13555	CAMK2G	Calcium/calmodulin-dependent protein kinase type II subunit gamma	1	CAMK2G;K43	yes	no	+	791064	5	MS/MS	A	3
TSTQEYAAKIINTK	TSTQEYAAK[754.2523]IINTK	K	K	14	3,4	9K(XO44-phosphonate)	Q13555	CAMK2G	Calcium/calmodulin-dependent protein kinase type II subunit gamma	1	CAMK2G;K43	yes	no	+	535508	2	MS/MS	B	1
TSTQEYAAKIINTK	TSTQEYAAK[754.2523]IINTK	K	K	14	3,4	9K(XO44-phosphonate)	Q13555	CAMK2G	Calcium/calmodulin-dependent protein kinase type II subunit gamma	1	CAMK2G;K43	yes	no	+	45674	2	MS/MS	B	2
TSTQEYAAKIINTK	TSTQEYAAK[754.2523]IINTK	K	K	14	3,4	9K(XO44-phosphonate)	Q13555	CAMK2G	Calcium/calmodulin-dependent protein kinase type II subunit gamma	1	CAMK2G;K43	yes	no	+	2534.87	1	MS/MS	B	3
TSTQEYAAKIINTK	TSTQEYAAK[754.2523]IINTK	K	K	14	3,4	9K(XO44-phosphonate)	Q13555	CAMK2G	Calcium/calmodulin-dependent protein kinase type II subunit gamma	1	CAMK2G;K43	yes	no	+	688804	4	MS/MS	C	1
TSTQEYAAKIINTK	TSTQEYAAK[754.2523]IINTK	K	K	14	3,4	9K(XO44-phosphonate)	Q13555	CAMK2G	Calcium/calmodulin-dependent protein kinase type II subunit gamma	1	CAMK2G;K43	yes	no	+	275530	4	MS/MS	C	2
TSTQEYAAKIINTK	TSTQEYAAK[754.2523]IINTK	K	K	14	3,4	9K(XO44-phosphonate)	Q13555	CAMK2G	Calcium/calmodulin-dependent protein kinase type II subunit gamma	1	CAMK2G;K43	yes	no	+	664817	5	MS/MS	C	3
TSTQEYAAKIINTK	TSTQEYAAK[754.2523]IINTK	K	K	14	3,4	9K(XO44-phosphonate)	Q13555	CAMK2G	Calcium/calmodulin-dependent protein kinase type II subunit gamma	1	CAMK2G;K43	yes	no	+	622012	3	MS/MS	D	1
TSTQEYAAKIINTK	TSTQEYAAK[754.2523]IINTK	K	K	14	3,4	9K(XO44-phosphonate)	Q13555	CAMK2G	Calcium/calmodulin-dependent protein kinase type II subunit gamma	1	CAMK2G;K43	yes	no	+	585201	4	MS/MS	D	2
TSTQEYAAKIINTK	TSTQEYAAK[754.2523]IINTK	K	K	14	3,4	9K(XO44-phosphonate)	Q13555	CAMK2G	Calcium/calmodulin-dependent protein kinase type II subunit gamma	1	CAMK2G;K43	yes	no	+	261611	1	MS/MS	D	3
TSTQEYAAKIINTK	TSTQEYAAK[754.2523]IINTK	K	K	14	3,4	9K(XO44-phosphonate)	Q13555	CAMK2G	Calcium/calmodulin-dependent protein kinase type II subunit gamma	1	CAMK2G;K43	yes	no	+	280154	3	MS/MS	E	1
TSTQEYAAKIINTK	TSTQEYAAK[754.2523]IINTK	K	K	14	3,4	9K(XO44-phosphonate)	Q13555	CAMK2G	Calcium/calmodulin-dependent protein kinase type II subunit gamma	1	CAMK2G;K43	yes	no	+	437944	6	MS/MS	E	2
TSTQEYAAKIINTK	TSTQEYAAK[754.2523]IINTK	K	K	14	3,4	9K(XO44-phosphonate)	Q13555	CAMK2G	Calcium/calmodulin-dependent protein kinase type II subunit gamma	1	CAMK2G;K43	yes	no	+	496550	3	MS/MS	E	3
TSTQEYAAKIINTK	TSTQEYAAK[754.2523]IINTK	K	K	14	3,4	9K(XO44-phosphonate)	Q13555	CAMK2G	Calcium/calmodulin-dependent protein kinase type II subunit gamma	1	CAMK2G;K43	yes	no	+	442117	3	MS/MS	F	1
TSTQEYAAKIINTK	TSTQEYAAK[754.2523]IINTK	K	K	14	3,4	9K(XO44-phosphonate)	Q13555	CAMK2G	Calcium/calmodulin-dependent protein kinase type II subunit gamma	1	CAMK2G;K43	yes	no	+	664071	3	MS/MS	F	2
TSTQEYAAKIINTK	TSTQEYAAK[754.2523]IINTK	K	K	14	3,4	9K(XO44-phosphonate)	Q13555	CAMK2G	Calcium/calmodulin-dependent protein kinase type II subunit gamma	1	CAMK2G;K43	yes	no	+	286924	5	MS/MS	F	3
TSTQEYAAKIINTK	TSTQEYAAK[754.2523]IINTK	K	K	14	3,4	9K(XO44-phosphonate)	Q13555	CAMK2G	Calcium/calmodulin-dependent protein kinase type II subunit gamma	1	CAMK2G;K43	yes	no	+	247942	3	MS/MS	G	1
TSTQEYAAKIINTK	TSTQEYAAK[754.2523]IINTK	K	K	14	3,4	9K(XO44-phosphonate)	Q13555	CAMK2G	Calcium/calmodulin-dependent protein kinase type II subunit gamma	1	CAMK2G;K43	yes	no	+	638586	5	MS/MS	G	2
TSTQEYAAKIINTK	TSTQEYAAK[754.2523]IINTK	K	K	14	3,4	9K(XO44-phosphonate)	Q13555	CAMK2G	Calcium/calmodulin-dependent protein kinase type II subunit gamma	1	CAMK2G;K43	yes	no	+	641812	5	MS/MS	G	3
TSTQEYAAKIINTK	TSTQEYAAK[754.2523]IINTK	K	K	14	3,4	9K(XO44-phosphonate)	Q13555	CAMK2G	Calcium/calmodulin-dependent protein kinase type II subunit gamma	1	CAMK2G;K43	yes	no	+	371003	1	MS/MS	H	1
TSTQEYAAKIINTK	TSTQEYAAK[754.2523]IINTK	K	K	14	3,4	9K(XO44-phosphonate)	Q13555	CAMK2G	Calcium/calmodulin-dependent protein kinase type II subunit gamma	1	CAMK2G;K43	yes	no	+	248432	7	MS/MS	H	2
TSTQEYAAKIINTK	TSTQEYAAK[754.2523]IINTK	K	K	14	3,4	9K(XO44-phosphonate)	Q13555	CAMK2G	Calcium/calmodulin-dependent protein kinase type II subunit gamma	1	CAMK2G;K43	yes	no	+	468626	4	MS/MS	H	3
TSVAVKTCK	TSVAVK[754.2523]TC[57.0215]K	K	E	9	3	6K(XO44-phosphonate),8C(Carbamidomethyl (C))	P16591	FER	Tyrosine-protein kinase Fer	1	FER;K591	yes	no	+	27580.3	1	MS/MS	A	1
TSVAVKTCK	TSVAVK[754.2523]TC[57.0215]K	K	E	9	3	6K(XO44-phosphonate),8C(Carbamidomethyl (C))	P16591	FER	Tyrosine-protein kinase Fer	1	FER;K591	yes	no	+	51858.7	2	MS/MS	A	2
TSVAVKTCK	TSVAVK[754.2523]TC[57.0215]K	K	E	9	3	6K(XO44-phosphonate),8C(Carbamidomethyl (C))	P16591	FER	Tyrosine-protein kinase Fer	1	FER;K591	yes	no	+	57785	1	MS/MS	A	3
TSVAVKTCK	TSVAVK[754.2523]TC[57.0215]K	K	E	9	3	6K(XO44-phosphonate),8C(Carbamidomethyl (C))	P16591	FER	Tyrosine-protein kinase Fer	1	FER;K591	yes	no	+	41582.7	1	MS/MS	B	1
TSVAVKTCK	TSVAVK[754.2523]TC[57.0215]K	K	E	9	3	6K(XO44-phosphonate),8C(Carbamidomethyl (C))	P16591	FER	Tyrosine-protein kinase Fer	1	FER;K591	yes	no	+	NA	0	unmatched	B	2
TSVAVKTCK	TSVAVK[754.2523]TC[57.0215]K	K	E	9	3	6K(XO44-phosphonate),8C(Carbamidomethyl (C))	P16591	FER	Tyrosine-protein kinase Fer	1	FER;K591	yes	no	+	NA	0	unmatched	B	3
TSVAVKTCK	TSVAVK[754.2523]TC[57.0215]K	K	E	9	3	6K(XO44-phosphonate),8C(Carbamidomethyl (C))	P16591	FER	Tyrosine-protein kinase Fer	1	FER;K591	yes	no	+	79432.2	2	MS/MS	C	1
TSVAVKTCK	TSVAVK[754.2523]TC[57.0215]K	K	E	9	3	6K(XO44-phosphonate),8C(Carbamidomethyl (C))	P16591	FER	Tyrosine-protein kinase Fer	1	FER;K591	yes	no	+	31577.5	2	MS/MS	C	2
TSVAVKTCK	TSVAVK[754.2523]TC[57.0215]K	K	E	9	3	6K(XO44-phosphonate),8C(Carbamidomethyl (C))	P16591	FER	Tyrosine-protein kinase Fer	1	FER;K591	yes	no	+	NA	0	unmatched	C	3
TSVAVKTCK	TSVAVK[754.2523]TC[57.0215]K	K	E	9	3	6K(XO44-phosphonate),8C(Carbamidomethyl (C))	P16591	FER	Tyrosine-protein kinase Fer	1	FER;K591	yes	no	+	50950.5	1	MS/MS	D	1
TSVAVKTCK	TSVAVK[754.2523]TC[57.0215]K	K	E	9	3	6K(XO44-phosphonate),8C(Carbamidomethyl (C))	P16591	FER	Tyrosine-protein kinase Fer	1	FER;K591	yes	no	+	209612	2	MS/MS	D	2
TSVAVKTCK	TSVAVK[754.2523]TC[57.0215]K	K	E	9	3	6K(XO44-phosphonate),8C(Carbamidomethyl (C))	P16591	FER	Tyrosine-protein kinase Fer	1	FER;K591	yes	no	+	NA	0	unmatched	D	3
TSVAVKTCK	TSVAVK[754.2523]TC[57.0215]K	K	E	9	3	6K(XO44-phosphonate),8C(Carbamidomethyl (C))	P16591	FER	Tyrosine-protein kinase Fer	1	FER;K591	yes	no	+	49138.9	2	MS/MS	E	1
TSVAVKTCK	TSVAVK[754.2523]TC[57.0215]K	K	E	9	3	6K(XO44-phosphonate),8C(Carbamidomethyl (C))	P16591	FER	Tyrosine-protein kinase Fer	1	FER;K591	yes	no	+	86238.9	1	MS/MS	E	2
TSVAVKTCK	TSVAVK[754.2523]TC[57.0215]K	K	E	9	3	6K(XO44-phosphonate),8C(Carbamidomethyl (C))	P16591	FER	Tyrosine-protein kinase Fer	1	FER;K591	yes	no	+	62434.3	1	MS/MS	E	3
TSVAVKTCK	TSVAVK[754.2523]TC[57.0215]K	K	E	9	3	6K(XO44-phosphonate),8C(Carbamidomethyl (C))	P16591	FER	Tyrosine-protein kinase Fer	1	FER;K591	yes	no	+	74615.2	1	MS/MS	F	1
TSVAVKTCK	TSVAVK[754.2523]TC[57.0215]K	K	E	9	3	6K(XO44-phosphonate),8C(Carbamidomethyl (C))	P16591	FER	Tyrosine-protein kinase Fer	1	FER;K591	yes	no	+	73845.2	1	MS/MS	F	2
TSVAVKTCK	TSVAVK[754.2523]TC[57.0215]K	K	E	9	3	6K(XO44-phosphonate),8C(Carbamidomethyl (C))	P16591	FER	Tyrosine-protein kinase Fer	1	FER;K591	yes	no	+	114982	2	MS/MS	F	3
TSVAVKTCK	TSVAVK[754.2523]TC[57.0215]K	K	E	9	3	6K(XO44-phosphonate),8C(Carbamidomethyl (C))	P16591	FER	Tyrosine-protein kinase Fer	1	FER;K591	yes	no	+	56162.7	1	MS/MS	G	1
TSVAVKTCK	TSVAVK[754.2523]TC[57.0215]K	K	E	9	3	6K(XO44-phosphonate),8C(Carbamidomethyl (C))	P16591	FER	Tyrosine-protein kinase Fer	1	FER;K591	yes	no	+	104284	1	MS/MS	G	2
TSVAVKTCK	TSVAVK[754.2523]TC[57.0215]K	K	E	9	3	6K(XO44-phosphonate),8C(Carbamidomethyl (C))	P16591	FER	Tyrosine-protein kinase Fer	1	FER;K591	yes	no	+	69119.6	1	MS/MS	G	3
TSVAVKTCK	TSVAVK[754.2523]TC[57.0215]K	K	E	9	3	6K(XO44-phosphonate),8C(Carbamidomethyl (C))	P16591	FER	Tyrosine-protein kinase Fer	1	FER;K591	yes	no	+	135304	4	MS/MS	H	1
TSVAVKTCK	TSVAVK[754.2523]TC[57.0215]K	K	E	9	3	6K(XO44-phosphonate),8C(Carbamidomethyl (C))	P16591	FER	Tyrosine-protein kinase Fer	1	FER;K591	yes	no	+	179963	3	MS/MS	H	2
TSVAVKTCK	TSVAVK[754.2523]TC[57.0215]K	K	E	9	3	6K(XO44-phosphonate),8C(Carbamidomethyl (C))	P16591	FER	Tyrosine-protein kinase Fer	1	FER;K591	yes	no	+	257530	2	MS/MS	H	3
TVAVKVQHPK	TVAVK[754.2523]VQHPK	R	V	10	3	5K(XO44-phosphonate)	Q86TW2	ADCK1	AarF domain-containing protein kinase 1	1	ADCK1;K183	yes	no	+	40311.9	1	MS/MS	A	1
TVAVKVQHPK	TVAVK[754.2523]VQHPK	R	V	10	3	5K(XO44-phosphonate)	Q86TW2	ADCK1	AarF domain-containing protein kinase 1	1	ADCK1;K183	yes	no	+	118225	1	MS/MS	A	2
TVAVKVQHPK	TVAVK[754.2523]VQHPK	R	V	10	3	5K(XO44-phosphonate)	Q86TW2	ADCK1	AarF domain-containing protein kinase 1	1	ADCK1;K183	yes	no	+	92924.5	1	MS/MS	A	3
TVAVKVQHPK	TVAVK[754.2523]VQHPK	R	V	10	3	5K(XO44-phosphonate)	Q86TW2	ADCK1	AarF domain-containing protein kinase 1	1	ADCK1;K183	yes	no	+	76796.9	1	MS/MS	B	1
TVAVKVQHPK	TVAVK[754.2523]VQHPK	R	V	10	3	5K(XO44-phosphonate)	Q86TW2	ADCK1	AarF domain-containing protein kinase 1	1	ADCK1;K183	yes	no	+	NA	0	unmatched	B	2
TVAVKVQHPK	TVAVK[754.2523]VQHPK	R	V	10	3	5K(XO44-phosphonate)	Q86TW2	ADCK1	AarF domain-containing protein kinase 1	1	ADCK1;K183	yes	no	+	NA	0	unmatched	B	3
TVAVKVQHPK	TVAVK[754.2523]VQHPK	R	V	10	3	5K(XO44-phosphonate)	Q86TW2	ADCK1	AarF domain-containing protein kinase 1	1	ADCK1;K183	yes	no	+	143558	1	MS/MS	C	1
TVAVKVQHPK	TVAVK[754.2523]VQHPK	R	V	10	3	5K(XO44-phosphonate)	Q86TW2	ADCK1	AarF domain-containing protein kinase 1	1	ADCK1;K183	yes	no	+	44999.4	2	MS/MS	C	2
TVAVKVQHPK	TVAVK[754.2523]VQHPK	R	V	10	3	5K(XO44-phosphonate)	Q86TW2	ADCK1	AarF domain-containing protein kinase 1	1	ADCK1;K183	yes	no	+	70110.2	1	MS/MS	C	3
TVAVKVQHPK	TVAVK[754.2523]VQHPK	R	V	10	3	5K(XO44-phosphonate)	Q86TW2	ADCK1	AarF domain-containing protein kinase 1	1	ADCK1;K183	yes	no	+	92747.8	1	MS/MS	D	1
TVAVKVQHPK	TVAVK[754.2523]VQHPK	R	V	10	3	5K(XO44-phosphonate)	Q86TW2	ADCK1	AarF domain-containing protein kinase 1	1	ADCK1;K183	yes	no	+	179205	2	MS/MS	D	2
TVAVKVQHPK	TVAVK[754.2523]VQHPK	R	V	10	3	5K(XO44-phosphonate)	Q86TW2	ADCK1	AarF domain-containing protein kinase 1	1	ADCK1;K183	yes	no	+	50136.7	3	MS/MS	D	3
TVAVKVQHPK	TVAVK[754.2523]VQHPK	R	V	10	3	5K(XO44-phosphonate)	Q86TW2	ADCK1	AarF domain-containing protein kinase 1	1	ADCK1;K183	yes	no	+	64582.7	1	MS/MS	E	1
TVAVKVQHPK	TVAVK[754.2523]VQHPK	R	V	10	3	5K(XO44-phosphonate)	Q86TW2	ADCK1	AarF domain-containing protein kinase 1	1	ADCK1;K183	yes	no	+	95482.1	1	MS/MS	E	2
TVAVKVQHPK	TVAVK[754.2523]VQHPK	R	V	10	3	5K(XO44-phosphonate)	Q86TW2	ADCK1	AarF domain-containing protein kinase 1	1	ADCK1;K183	yes	no	+	75477.6	1	MS/MS	E	3
TVAVKVQHPK	TVAVK[754.2523]VQHPK	R	V	10	3	5K(XO44-phosphonate)	Q86TW2	ADCK1	AarF domain-containing protein kinase 1	1	ADCK1;K183	yes	no	+	113268	2	MS/MS	F	1
TVAVKVQHPK	TVAVK[754.2523]VQHPK	R	V	10	3	5K(XO44-phosphonate)	Q86TW2	ADCK1	AarF domain-containing protein kinase 1	1	ADCK1;K183	yes	no	+	136088	1	MS/MS	F	2
TVAVKVQHPK	TVAVK[754.2523]VQHPK	R	V	10	3	5K(XO44-phosphonate)	Q86TW2	ADCK1	AarF domain-containing protein kinase 1	1	ADCK1;K183	yes	no	+	135959	2	MS/MS	F	3
TVAVKVQHPK	TVAVK[754.2523]VQHPK	R	V	10	3	5K(XO44-phosphonate)	Q86TW2	ADCK1	AarF domain-containing protein kinase 1	1	ADCK1;K183	yes	no	+	72097.1	2	MS/MS	G	1
TVAVKVQHPK	TVAVK[754.2523]VQHPK	R	V	10	3	5K(XO44-phosphonate)	Q86TW2	ADCK1	AarF domain-containing protein kinase 1	1	ADCK1;K183	yes	no	+	174975	1	MS/MS	G	2
TVAVKVQHPK	TVAVK[754.2523]VQHPK	R	V	10	3	5K(XO44-phosphonate)	Q86TW2	ADCK1	AarF domain-containing protein kinase 1	1	ADCK1;K183	yes	no	+	132597	2	MS/MS	G	3
TVAVKVQHPK	TVAVK[754.2523]VQHPK	R	V	10	3	5K(XO44-phosphonate)	Q86TW2	ADCK1	AarF domain-containing protein kinase 1	1	ADCK1;K183	yes	no	+	137819	2	MS/MS	H	1
TVAVKVQHPK	TVAVK[754.2523]VQHPK	R	V	10	3	5K(XO44-phosphonate)	Q86TW2	ADCK1	AarF domain-containing protein kinase 1	1	ADCK1;K183	yes	no	+	95577.2	1	MS/MS	H	2
TVAVKVQHPK	TVAVK[754.2523]VQHPK	R	V	10	3	5K(XO44-phosphonate)	Q86TW2	ADCK1	AarF domain-containing protein kinase 1	1	ADCK1;K183	yes	no	+	174646	1	MS/MS	H	3
TYVIKR	TYVIK[754.2523]R	K	V	6	3	5K(XO44-phosphonate)	P19525	EIF2AK2	Interferon-induced, double-stranded RNA-activated protein kinase	1	EIF2AK2;K296	yes	no		114304	0	MBR	A	1
TYVIKR	TYVIK[754.2523]R	K	V	6	3	5K(XO44-phosphonate)	P19525	EIF2AK2	Interferon-induced, double-stranded RNA-activated protein kinase	1	EIF2AK2;K296	yes	no		226751	1	MS/MS	A	2
TYVIKR	TYVIK[754.2523]R	K	V	6	3	5K(XO44-phosphonate)	P19525	EIF2AK2	Interferon-induced, double-stranded RNA-activated protein kinase	1	EIF2AK2;K296	yes	no		385402	2	MS/MS	A	3
TYVIKR	TYVIK[754.2523]R	K	V	6	3	5K(XO44-phosphonate)	P19525	EIF2AK2	Interferon-induced, double-stranded RNA-activated protein kinase	1	EIF2AK2;K296	yes	no		489164	0	MBR	B	1
TYVIKR	TYVIK[754.2523]R	K	V	6	3	5K(XO44-phosphonate)	P19525	EIF2AK2	Interferon-induced, double-stranded RNA-activated protein kinase	1	EIF2AK2;K296	yes	no		25166	1	MS/MS	B	2
TYVIKR	TYVIK[754.2523]R	K	V	6	3	5K(XO44-phosphonate)	P19525	EIF2AK2	Interferon-induced, double-stranded RNA-activated protein kinase	1	EIF2AK2;K296	yes	no		NA	0	unmatched	B	3
TYVIKR	TYVIK[754.2523]R	K	V	6	3	5K(XO44-phosphonate)	P19525	EIF2AK2	Interferon-induced, double-stranded RNA-activated protein kinase	1	EIF2AK2;K296	yes	no		563259	3	MS/MS	C	1
TYVIKR	TYVIK[754.2523]R	K	V	6	3	5K(XO44-phosphonate)	P19525	EIF2AK2	Interferon-induced, double-stranded RNA-activated protein kinase	1	EIF2AK2;K296	yes	no		256760	2	MS/MS	C	2
TYVIKR	TYVIK[754.2523]R	K	V	6	3	5K(XO44-phosphonate)	P19525	EIF2AK2	Interferon-induced, double-stranded RNA-activated protein kinase	1	EIF2AK2;K296	yes	no		223818	1	MS/MS	C	3
TYVIKR	TYVIK[754.2523]R	K	V	6	3	5K(XO44-phosphonate)	P19525	EIF2AK2	Interferon-induced, double-stranded RNA-activated protein kinase	1	EIF2AK2;K296	yes	no		327962	0	MBR	D	1
TYVIKR	TYVIK[754.2523]R	K	V	6	3	5K(XO44-phosphonate)	P19525	EIF2AK2	Interferon-induced, double-stranded RNA-activated protein kinase	1	EIF2AK2;K296	yes	no		1.58887e+06	5	MS/MS	D	2
TYVIKR	TYVIK[754.2523]R	K	V	6	3	5K(XO44-phosphonate)	P19525	EIF2AK2	Interferon-induced, double-stranded RNA-activated protein kinase	1	EIF2AK2;K296	yes	no		87398.9	1	MS/MS	D	3
TYVIKR	TYVIK[754.2523]R	K	V	6	3	5K(XO44-phosphonate)	P19525	EIF2AK2	Interferon-induced, double-stranded RNA-activated protein kinase	1	EIF2AK2;K296	yes	no		268646	0	MBR	E	1
TYVIKR	TYVIK[754.2523]R	K	V	6	3	5K(XO44-phosphonate)	P19525	EIF2AK2	Interferon-induced, double-stranded RNA-activated protein kinase	1	EIF2AK2;K296	yes	no		440682	2	MS/MS	E	2
TYVIKR	TYVIK[754.2523]R	K	V	6	3	5K(XO44-phosphonate)	P19525	EIF2AK2	Interferon-induced, double-stranded RNA-activated protein kinase	1	EIF2AK2;K296	yes	no		324139	1	MS/MS	E	3
TYVIKR	TYVIK[754.2523]R	K	V	6	3	5K(XO44-phosphonate)	P19525	EIF2AK2	Interferon-induced, double-stranded RNA-activated protein kinase	1	EIF2AK2;K296	yes	no		438449	0	MBR	F	1
TYVIKR	TYVIK[754.2523]R	K	V	6	3	5K(XO44-phosphonate)	P19525	EIF2AK2	Interferon-induced, double-stranded RNA-activated protein kinase	1	EIF2AK2;K296	yes	no		384876	2	MS/MS	F	2
TYVIKR	TYVIK[754.2523]R	K	V	6	3	5K(XO44-phosphonate)	P19525	EIF2AK2	Interferon-induced, double-stranded RNA-activated protein kinase	1	EIF2AK2;K296	yes	no		357138	1	MS/MS	F	3
TYVIKR	TYVIK[754.2523]R	K	V	6	3	5K(XO44-phosphonate)	P19525	EIF2AK2	Interferon-induced, double-stranded RNA-activated protein kinase	1	EIF2AK2;K296	yes	no		388201	1	MS/MS	G	1
TYVIKR	TYVIK[754.2523]R	K	V	6	3	5K(XO44-phosphonate)	P19525	EIF2AK2	Interferon-induced, double-stranded RNA-activated protein kinase	1	EIF2AK2;K296	yes	no		685394	3	MS/MS	G	2
TYVIKR	TYVIK[754.2523]R	K	V	6	3	5K(XO44-phosphonate)	P19525	EIF2AK2	Interferon-induced, double-stranded RNA-activated protein kinase	1	EIF2AK2;K296	yes	no		360829	1	MS/MS	G	3
TYVIKR	TYVIK[754.2523]R	K	V	6	3	5K(XO44-phosphonate)	P19525	EIF2AK2	Interferon-induced, double-stranded RNA-activated protein kinase	1	EIF2AK2;K296	yes	no		819363	0	MBR	H	1
TYVIKR	TYVIK[754.2523]R	K	V	6	3	5K(XO44-phosphonate)	P19525	EIF2AK2	Interferon-induced, double-stranded RNA-activated protein kinase	1	EIF2AK2;K296	yes	no		1.03373e+06	5	MS/MS	H	2
TYVIKR	TYVIK[754.2523]R	K	V	6	3	5K(XO44-phosphonate)	P19525	EIF2AK2	Interferon-induced, double-stranded RNA-activated protein kinase	1	EIF2AK2;K296	yes	no		1.11522e+06	3	MS/MS	H	3
VAIKTLKPGTMSPEAFLQEAQVMK	VAIK[754.2523]TLKPGTMSPEAFLQEAQVM[15.9949]K	R	K	24	3,4	23M(Oxidation (M)),4K(XO44-phosphonate)	P12931	SRC	Proto-oncogene tyrosine-protein kinase Src	1	SRC;K298	yes	no	+	373789	10	MS/MS	A	1
VAIKTLKPGTMSPEAFLQEAQVMK	VAIK[754.2523]TLKPGTMSPEAFLQEAQVM[15.9949]K	R	K	24	3,4	23M(Oxidation (M)),4K(XO44-phosphonate)	P12931	SRC	Proto-oncogene tyrosine-protein kinase Src	1	SRC;K298	yes	no	+	428411	5	MS/MS	A	2
VAIKTLKPGTMSPEAFLQEAQVMK	VAIK[754.2523]TLKPGTMSPEAFLQEAQVM[15.9949]K	R	K	24	3,4	23M(Oxidation (M)),4K(XO44-phosphonate)	P12931	SRC	Proto-oncogene tyrosine-protein kinase Src	1	SRC;K298	yes	no	+	NA	0	unmatched	A	3
VAIKTLKPGTMSPEAFLQEAQVMK	VAIK[754.2523]TLKPGTMSPEAFLQEAQVM[15.9949]K	R	K	24	3,4	23M(Oxidation (M)),4K(XO44-phosphonate)	P12931	SRC	Proto-oncogene tyrosine-protein kinase Src	1	SRC;K298	yes	no	+	395670	9	MS/MS	B	1
VAIKTLKPGTMSPEAFLQEAQVMK	VAIK[754.2523]TLKPGTMSPEAFLQEAQVM[15.9949]K	R	K	24	3,4	23M(Oxidation (M)),4K(XO44-phosphonate)	P12931	SRC	Proto-oncogene tyrosine-protein kinase Src	1	SRC;K298	yes	no	+	NA	1	MS/MS	B	2
VAIKTLKPGTMSPEAFLQEAQVMK	VAIK[754.2523]TLKPGTMSPEAFLQEAQVM[15.9949]K	R	K	24	3,4	23M(Oxidation (M)),4K(XO44-phosphonate)	P12931	SRC	Proto-oncogene tyrosine-protein kinase Src	1	SRC;K298	yes	no	+	NA	0	unmatched	B	3
VAIKTLKPGTMSPEAFLQEAQVMK	VAIK[754.2523]TLKPGTMSPEAFLQEAQVM[15.9949]K	R	K	24	3,4	23M(Oxidation (M)),4K(XO44-phosphonate)	P12931	SRC	Proto-oncogene tyrosine-protein kinase Src	1	SRC;K298	yes	no	+	1.26847e+06	11	MS/MS	C	1
VAIKTLKPGTMSPEAFLQEAQVMK	VAIK[754.2523]TLKPGTMSPEAFLQEAQVM[15.9949]K	R	K	24	3,4	23M(Oxidation (M)),4K(XO44-phosphonate)	P12931	SRC	Proto-oncogene tyrosine-protein kinase Src	1	SRC;K298	yes	no	+	159291	7	MS/MS	C	2
VAIKTLKPGTMSPEAFLQEAQVMK	VAIK[754.2523]TLKPGTMSPEAFLQEAQVM[15.9949]K	R	K	24	3,4	23M(Oxidation (M)),4K(XO44-phosphonate)	P12931	SRC	Proto-oncogene tyrosine-protein kinase Src	1	SRC;K298	yes	no	+	30857.3	3	MS/MS	C	3
VAIKTLKPGTMSPEAFLQEAQVMK	VAIK[754.2523]TLKPGTMSPEAFLQEAQVM[15.9949]K	R	K	24	3,4	23M(Oxidation (M)),4K(XO44-phosphonate)	P12931	SRC	Proto-oncogene tyrosine-protein kinase Src	1	SRC;K298	yes	no	+	219253	9	MS/MS	D	1
VAIKTLKPGTMSPEAFLQEAQVMK	VAIK[754.2523]TLKPGTMSPEAFLQEAQVM[15.9949]K	R	K	24	3,4	23M(Oxidation (M)),4K(XO44-phosphonate)	P12931	SRC	Proto-oncogene tyrosine-protein kinase Src	1	SRC;K298	yes	no	+	514625	10	MS/MS	D	2
VAIKTLKPGTMSPEAFLQEAQVMK	VAIK[754.2523]TLKPGTMSPEAFLQEAQVM[15.9949]K	R	K	24	3,4	23M(Oxidation (M)),4K(XO44-phosphonate)	P12931	SRC	Proto-oncogene tyrosine-protein kinase Src	1	SRC;K298	yes	no	+	214671	4	MS/MS	D	3
VAIKTLKPGTMSPEAFLQEAQVMK	VAIK[754.2523]TLKPGTMSPEAFLQEAQVM[15.9949]K	R	K	24	3,4	23M(Oxidation (M)),4K(XO44-phosphonate)	P12931	SRC	Proto-oncogene tyrosine-protein kinase Src	1	SRC;K298	yes	no	+	583789	9	MS/MS	E	1
VAIKTLKPGTMSPEAFLQEAQVMK	VAIK[754.2523]TLKPGTMSPEAFLQEAQVM[15.9949]K	R	K	24	3,4	23M(Oxidation (M)),4K(XO44-phosphonate)	P12931	SRC	Proto-oncogene tyrosine-protein kinase Src	1	SRC;K298	yes	no	+	467059	12	MS/MS	E	2
VAIKTLKPGTMSPEAFLQEAQVMK	VAIK[754.2523]TLKPGTMSPEAFLQEAQVM[15.9949]K	R	K	24	3,4	23M(Oxidation (M)),4K(XO44-phosphonate)	P12931	SRC	Proto-oncogene tyrosine-protein kinase Src	1	SRC;K298	yes	no	+	829535	8	MS/MS	E	3
VAIKTLKPGTMSPEAFLQEAQVMK	VAIK[754.2523]TLKPGTMSPEAFLQEAQVM[15.9949]K	R	K	24	3,4	23M(Oxidation (M)),4K(XO44-phosphonate)	P12931	SRC	Proto-oncogene tyrosine-protein kinase Src	1	SRC;K298	yes	no	+	453872	10	MS/MS	F	1
VAIKTLKPGTMSPEAFLQEAQVMK	VAIK[754.2523]TLKPGTMSPEAFLQEAQVM[15.9949]K	R	K	24	3,4	23M(Oxidation (M)),4K(XO44-phosphonate)	P12931	SRC	Proto-oncogene tyrosine-protein kinase Src	1	SRC;K298	yes	no	+	521600	12	MS/MS	F	2
VAIKTLKPGTMSPEAFLQEAQVMK	VAIK[754.2523]TLKPGTMSPEAFLQEAQVM[15.9949]K	R	K	24	3,4	23M(Oxidation (M)),4K(XO44-phosphonate)	P12931	SRC	Proto-oncogene tyrosine-protein kinase Src	1	SRC;K298	yes	no	+	206973	9	MS/MS	F	3
VAIKTLKPGTMSPEAFLQEAQVMK	VAIK[754.2523]TLKPGTMSPEAFLQEAQVM[15.9949]K	R	K	24	3,4	23M(Oxidation (M)),4K(XO44-phosphonate)	P12931	SRC	Proto-oncogene tyrosine-protein kinase Src	1	SRC;K298	yes	no	+	563810	14	MS/MS	G	1
VAIKTLKPGTMSPEAFLQEAQVMK	VAIK[754.2523]TLKPGTMSPEAFLQEAQVM[15.9949]K	R	K	24	3,4	23M(Oxidation (M)),4K(XO44-phosphonate)	P12931	SRC	Proto-oncogene tyrosine-protein kinase Src	1	SRC;K298	yes	no	+	1.50748e+06	17	MS/MS	G	2
VAIKTLKPGTMSPEAFLQEAQVMK	VAIK[754.2523]TLKPGTMSPEAFLQEAQVM[15.9949]K	R	K	24	3,4	23M(Oxidation (M)),4K(XO44-phosphonate)	P12931	SRC	Proto-oncogene tyrosine-protein kinase Src	1	SRC;K298	yes	no	+	687714	8	MS/MS	G	3
VAIKTLKPGTMSPEAFLQEAQVMK	VAIK[754.2523]TLKPGTMSPEAFLQEAQVM[15.9949]K	R	K	24	3,4	23M(Oxidation (M)),4K(XO44-phosphonate)	P12931	SRC	Proto-oncogene tyrosine-protein kinase Src	1	SRC;K298	yes	no	+	73870.4	6	MS/MS	H	1
VAIKTLKPGTMSPEAFLQEAQVMK	VAIK[754.2523]TLKPGTMSPEAFLQEAQVM[15.9949]K	R	K	24	3,4	23M(Oxidation (M)),4K(XO44-phosphonate)	P12931	SRC	Proto-oncogene tyrosine-protein kinase Src	1	SRC;K298	yes	no	+	95904.6	7	MS/MS	H	2
VAIKTLKPGTMSPEAFLQEAQVMK	VAIK[754.2523]TLKPGTMSPEAFLQEAQVM[15.9949]K	R	K	24	3,4	23M(Oxidation (M)),4K(XO44-phosphonate)	P12931	SRC	Proto-oncogene tyrosine-protein kinase Src	1	SRC;K298	yes	no	+	282735	17	MS/MS	H	3
VAIKTLKPGTMSPEAFLQEAQVMK	VAIK[754.2523]TLKPGTM[15.9949]SPEAFLQEAQVMK	R	K	24	3,4	11M(Oxidation (M)),4K(XO44-phosphonate)	P12931	SRC	Proto-oncogene tyrosine-protein kinase Src	1	SRC;K298	yes	no	+	195180	5	MS/MS	A	1
VAIKTLKPGTMSPEAFLQEAQVMK	VAIK[754.2523]TLKPGTM[15.9949]SPEAFLQEAQVMK	R	K	24	3,4	11M(Oxidation (M)),4K(XO44-phosphonate)	P12931	SRC	Proto-oncogene tyrosine-protein kinase Src	1	SRC;K298	yes	no	+	225806	8	MS/MS	A	2
VAIKTLKPGTMSPEAFLQEAQVMK	VAIK[754.2523]TLKPGTM[15.9949]SPEAFLQEAQVMK	R	K	24	3,4	11M(Oxidation (M)),4K(XO44-phosphonate)	P12931	SRC	Proto-oncogene tyrosine-protein kinase Src	1	SRC;K298	yes	no	+	NA	0	unmatched	A	3
VAIKTLKPGTMSPEAFLQEAQVMK	VAIK[754.2523]TLKPGTM[15.9949]SPEAFLQEAQVMK	R	K	24	3,4	11M(Oxidation (M)),4K(XO44-phosphonate)	P12931	SRC	Proto-oncogene tyrosine-protein kinase Src	1	SRC;K298	yes	no	+	174665	10	MS/MS	B	1
VAIKTLKPGTMSPEAFLQEAQVMK	VAIK[754.2523]TLKPGTM[15.9949]SPEAFLQEAQVMK	R	K	24	3,4	11M(Oxidation (M)),4K(XO44-phosphonate)	P12931	SRC	Proto-oncogene tyrosine-protein kinase Src	1	SRC;K298	yes	no	+	NA	0	unmatched	B	2
VAIKTLKPGTMSPEAFLQEAQVMK	VAIK[754.2523]TLKPGTM[15.9949]SPEAFLQEAQVMK	R	K	24	3,4	11M(Oxidation (M)),4K(XO44-phosphonate)	P12931	SRC	Proto-oncogene tyrosine-protein kinase Src	1	SRC;K298	yes	no	+	NA	0	unmatched	B	3
VAIKTLKPGTMSPEAFLQEAQVMK	VAIK[754.2523]TLKPGTM[15.9949]SPEAFLQEAQVMK	R	K	24	3,4	11M(Oxidation (M)),4K(XO44-phosphonate)	P12931	SRC	Proto-oncogene tyrosine-protein kinase Src	1	SRC;K298	yes	no	+	845205	9	MS/MS	C	1
VAIKTLKPGTMSPEAFLQEAQVMK	VAIK[754.2523]TLKPGTM[15.9949]SPEAFLQEAQVMK	R	K	24	3,4	11M(Oxidation (M)),4K(XO44-phosphonate)	P12931	SRC	Proto-oncogene tyrosine-protein kinase Src	1	SRC;K298	yes	no	+	78035.9	9	MS/MS	C	2
VAIKTLKPGTMSPEAFLQEAQVMK	VAIK[754.2523]TLKPGTM[15.9949]SPEAFLQEAQVMK	R	K	24	3,4	11M(Oxidation (M)),4K(XO44-phosphonate)	P12931	SRC	Proto-oncogene tyrosine-protein kinase Src	1	SRC;K298	yes	no	+	NA	2	MS/MS	C	3
VAIKTLKPGTMSPEAFLQEAQVMK	VAIK[754.2523]TLKPGTM[15.9949]SPEAFLQEAQVMK	R	K	24	3,4	11M(Oxidation (M)),4K(XO44-phosphonate)	P12931	SRC	Proto-oncogene tyrosine-protein kinase Src	1	SRC;K298	yes	no	+	54934.4	2	MS/MS	D	1
VAIKTLKPGTMSPEAFLQEAQVMK	VAIK[754.2523]TLKPGTM[15.9949]SPEAFLQEAQVMK	R	K	24	3,4	11M(Oxidation (M)),4K(XO44-phosphonate)	P12931	SRC	Proto-oncogene tyrosine-protein kinase Src	1	SRC;K298	yes	no	+	450452	8	MS/MS	D	2
VAIKTLKPGTMSPEAFLQEAQVMK	VAIK[754.2523]TLKPGTM[15.9949]SPEAFLQEAQVMK	R	K	24	3,4	11M(Oxidation (M)),4K(XO44-phosphonate)	P12931	SRC	Proto-oncogene tyrosine-protein kinase Src	1	SRC;K298	yes	no	+	NA	3	MS/MS	D	3
VAIKTLKPGTMSPEAFLQEAQVMK	VAIK[754.2523]TLKPGTM[15.9949]SPEAFLQEAQVMK	R	K	24	3,4	11M(Oxidation (M)),4K(XO44-phosphonate)	P12931	SRC	Proto-oncogene tyrosine-protein kinase Src	1	SRC;K298	yes	no	+	395214	9	MS/MS	E	1
VAIKTLKPGTMSPEAFLQEAQVMK	VAIK[754.2523]TLKPGTM[15.9949]SPEAFLQEAQVMK	R	K	24	3,4	11M(Oxidation (M)),4K(XO44-phosphonate)	P12931	SRC	Proto-oncogene tyrosine-protein kinase Src	1	SRC;K298	yes	no	+	356402	9	MS/MS	E	2
VAIKTLKPGTMSPEAFLQEAQVMK	VAIK[754.2523]TLKPGTM[15.9949]SPEAFLQEAQVMK	R	K	24	3,4	11M(Oxidation (M)),4K(XO44-phosphonate)	P12931	SRC	Proto-oncogene tyrosine-protein kinase Src	1	SRC;K298	yes	no	+	355582	5	MS/MS	E	3
VAIKTLKPGTMSPEAFLQEAQVMK	VAIK[754.2523]TLKPGTM[15.9949]SPEAFLQEAQVMK	R	K	24	3,4	11M(Oxidation (M)),4K(XO44-phosphonate)	P12931	SRC	Proto-oncogene tyrosine-protein kinase Src	1	SRC;K298	yes	no	+	189198	7	MS/MS	F	1
VAIKTLKPGTMSPEAFLQEAQVMK	VAIK[754.2523]TLKPGTM[15.9949]SPEAFLQEAQVMK	R	K	24	3,4	11M(Oxidation (M)),4K(XO44-phosphonate)	P12931	SRC	Proto-oncogene tyrosine-protein kinase Src	1	SRC;K298	yes	no	+	234497	9	MS/MS	F	2
VAIKTLKPGTMSPEAFLQEAQVMK	VAIK[754.2523]TLKPGTM[15.9949]SPEAFLQEAQVMK	R	K	24	3,4	11M(Oxidation (M)),4K(XO44-phosphonate)	P12931	SRC	Proto-oncogene tyrosine-protein kinase Src	1	SRC;K298	yes	no	+	141508	7	MS/MS	F	3
VAIKTLKPGTMSPEAFLQEAQVMK	VAIK[754.2523]TLKPGTM[15.9949]SPEAFLQEAQVMK	R	K	24	3,4	11M(Oxidation (M)),4K(XO44-phosphonate)	P12931	SRC	Proto-oncogene tyrosine-protein kinase Src	1	SRC;K298	yes	no	+	402113	10	MS/MS	G	1
VAIKTLKPGTMSPEAFLQEAQVMK	VAIK[754.2523]TLKPGTM[15.9949]SPEAFLQEAQVMK	R	K	24	3,4	11M(Oxidation (M)),4K(XO44-phosphonate)	P12931	SRC	Proto-oncogene tyrosine-protein kinase Src	1	SRC;K298	yes	no	+	1.51337e+06	13	MS/MS	G	2
VAIKTLKPGTMSPEAFLQEAQVMK	VAIK[754.2523]TLKPGTM[15.9949]SPEAFLQEAQVMK	R	K	24	3,4	11M(Oxidation (M)),4K(XO44-phosphonate)	P12931	SRC	Proto-oncogene tyrosine-protein kinase Src	1	SRC;K298	yes	no	+	395060	10	MS/MS	G	3
VAIKTLKPGTMSPEAFLQEAQVMK	VAIK[754.2523]TLKPGTM[15.9949]SPEAFLQEAQVMK	R	K	24	3,4	11M(Oxidation (M)),4K(XO44-phosphonate)	P12931	SRC	Proto-oncogene tyrosine-protein kinase Src	1	SRC;K298	yes	no	+	13344.8	4	MS/MS	H	1
VAIKTLKPGTMSPEAFLQEAQVMK	VAIK[754.2523]TLKPGTM[15.9949]SPEAFLQEAQVMK	R	K	24	3,4	11M(Oxidation (M)),4K(XO44-phosphonate)	P12931	SRC	Proto-oncogene tyrosine-protein kinase Src	1	SRC;K298	yes	no	+	59926.9	5	MS/MS	H	2
VAIKTLKPGTMSPEAFLQEAQVMK	VAIK[754.2523]TLKPGTM[15.9949]SPEAFLQEAQVMK	R	K	24	3,4	11M(Oxidation (M)),4K(XO44-phosphonate)	P12931	SRC	Proto-oncogene tyrosine-protein kinase Src	1	SRC;K298	yes	no	+	160420	7	MS/MS	H	3
VAIKTLKPGTMSPEAFLQEAQVMK	VAIK[754.2523]TLKPGTM[15.9949]SPEAFLQEAQVM[15.9949]K	R	K	24	4	11M(Oxidation (M)),23M(Oxidation (M)),4K(XO44-phosphonate)	P12931	SRC	Proto-oncogene tyrosine-protein kinase Src	1	SRC;K298	yes	no	+	301112	6	MS/MS	A	1
VAIKTLKPGTMSPEAFLQEAQVMK	VAIK[754.2523]TLKPGTM[15.9949]SPEAFLQEAQVM[15.9949]K	R	K	24	4	11M(Oxidation (M)),23M(Oxidation (M)),4K(XO44-phosphonate)	P12931	SRC	Proto-oncogene tyrosine-protein kinase Src	1	SRC;K298	yes	no	+	950074	9	MS/MS	A	2
VAIKTLKPGTMSPEAFLQEAQVMK	VAIK[754.2523]TLKPGTM[15.9949]SPEAFLQEAQVM[15.9949]K	R	K	24	4	11M(Oxidation (M)),23M(Oxidation (M)),4K(XO44-phosphonate)	P12931	SRC	Proto-oncogene tyrosine-protein kinase Src	1	SRC;K298	yes	no	+	457943	12	MS/MS	A	3
VAIKTLKPGTMSPEAFLQEAQVMK	VAIK[754.2523]TLKPGTM[15.9949]SPEAFLQEAQVM[15.9949]K	R	K	24	4	11M(Oxidation (M)),23M(Oxidation (M)),4K(XO44-phosphonate)	P12931	SRC	Proto-oncogene tyrosine-protein kinase Src	1	SRC;K298	yes	no	+	459785	8	MS/MS	B	1
VAIKTLKPGTMSPEAFLQEAQVMK	VAIK[754.2523]TLKPGTM[15.9949]SPEAFLQEAQVM[15.9949]K	R	K	24	4	11M(Oxidation (M)),23M(Oxidation (M)),4K(XO44-phosphonate)	P12931	SRC	Proto-oncogene tyrosine-protein kinase Src	1	SRC;K298	yes	no	+	NA	3	MS/MS	B	2
VAIKTLKPGTMSPEAFLQEAQVMK	VAIK[754.2523]TLKPGTM[15.9949]SPEAFLQEAQVM[15.9949]K	R	K	24	4	11M(Oxidation (M)),23M(Oxidation (M)),4K(XO44-phosphonate)	P12931	SRC	Proto-oncogene tyrosine-protein kinase Src	1	SRC;K298	yes	no	+	1944.46	1	MS/MS	B	3
VAIKTLKPGTMSPEAFLQEAQVMK	VAIK[754.2523]TLKPGTM[15.9949]SPEAFLQEAQVM[15.9949]K	R	K	24	4	11M(Oxidation (M)),23M(Oxidation (M)),4K(XO44-phosphonate)	P12931	SRC	Proto-oncogene tyrosine-protein kinase Src	1	SRC;K298	yes	no	+	1.00742e+06	14	MS/MS	C	1
VAIKTLKPGTMSPEAFLQEAQVMK	VAIK[754.2523]TLKPGTM[15.9949]SPEAFLQEAQVM[15.9949]K	R	K	24	4	11M(Oxidation (M)),23M(Oxidation (M)),4K(XO44-phosphonate)	P12931	SRC	Proto-oncogene tyrosine-protein kinase Src	1	SRC;K298	yes	no	+	265952	12	MS/MS	C	2
VAIKTLKPGTMSPEAFLQEAQVMK	VAIK[754.2523]TLKPGTM[15.9949]SPEAFLQEAQVM[15.9949]K	R	K	24	4	11M(Oxidation (M)),23M(Oxidation (M)),4K(XO44-phosphonate)	P12931	SRC	Proto-oncogene tyrosine-protein kinase Src	1	SRC;K298	yes	no	+	550255	10	MS/MS	C	3
VAIKTLKPGTMSPEAFLQEAQVMK	VAIK[754.2523]TLKPGTM[15.9949]SPEAFLQEAQVM[15.9949]K	R	K	24	4	11M(Oxidation (M)),23M(Oxidation (M)),4K(XO44-phosphonate)	P12931	SRC	Proto-oncogene tyrosine-protein kinase Src	1	SRC;K298	yes	no	+	305109	5	MS/MS	D	1
VAIKTLKPGTMSPEAFLQEAQVMK	VAIK[754.2523]TLKPGTM[15.9949]SPEAFLQEAQVM[15.9949]K	R	K	24	4	11M(Oxidation (M)),23M(Oxidation (M)),4K(XO44-phosphonate)	P12931	SRC	Proto-oncogene tyrosine-protein kinase Src	1	SRC;K298	yes	no	+	852619	6	MS/MS	D	2
VAIKTLKPGTMSPEAFLQEAQVMK	VAIK[754.2523]TLKPGTM[15.9949]SPEAFLQEAQVM[15.9949]K	R	K	24	4	11M(Oxidation (M)),23M(Oxidation (M)),4K(XO44-phosphonate)	P12931	SRC	Proto-oncogene tyrosine-protein kinase Src	1	SRC;K298	yes	no	+	87875.8	5	MS/MS	D	3
VAIKTLKPGTMSPEAFLQEAQVMK	VAIK[754.2523]TLKPGTM[15.9949]SPEAFLQEAQVM[15.9949]K	R	K	24	4	11M(Oxidation (M)),23M(Oxidation (M)),4K(XO44-phosphonate)	P12931	SRC	Proto-oncogene tyrosine-protein kinase Src	1	SRC;K298	yes	no	+	395494	7	MS/MS	E	1
VAIKTLKPGTMSPEAFLQEAQVMK	VAIK[754.2523]TLKPGTM[15.9949]SPEAFLQEAQVM[15.9949]K	R	K	24	4	11M(Oxidation (M)),23M(Oxidation (M)),4K(XO44-phosphonate)	P12931	SRC	Proto-oncogene tyrosine-protein kinase Src	1	SRC;K298	yes	no	+	404508	8	MS/MS	E	2
VAIKTLKPGTMSPEAFLQEAQVMK	VAIK[754.2523]TLKPGTM[15.9949]SPEAFLQEAQVM[15.9949]K	R	K	24	4	11M(Oxidation (M)),23M(Oxidation (M)),4K(XO44-phosphonate)	P12931	SRC	Proto-oncogene tyrosine-protein kinase Src	1	SRC;K298	yes	no	+	584021	9	MS/MS	E	3
VAIKTLKPGTMSPEAFLQEAQVMK	VAIK[754.2523]TLKPGTM[15.9949]SPEAFLQEAQVM[15.9949]K	R	K	24	4	11M(Oxidation (M)),23M(Oxidation (M)),4K(XO44-phosphonate)	P12931	SRC	Proto-oncogene tyrosine-protein kinase Src	1	SRC;K298	yes	no	+	575350	8	MS/MS	F	1
VAIKTLKPGTMSPEAFLQEAQVMK	VAIK[754.2523]TLKPGTM[15.9949]SPEAFLQEAQVM[15.9949]K	R	K	24	4	11M(Oxidation (M)),23M(Oxidation (M)),4K(XO44-phosphonate)	P12931	SRC	Proto-oncogene tyrosine-protein kinase Src	1	SRC;K298	yes	no	+	565436	8	MS/MS	F	2
VAIKTLKPGTMSPEAFLQEAQVMK	VAIK[754.2523]TLKPGTM[15.9949]SPEAFLQEAQVM[15.9949]K	R	K	24	4	11M(Oxidation (M)),23M(Oxidation (M)),4K(XO44-phosphonate)	P12931	SRC	Proto-oncogene tyrosine-protein kinase Src	1	SRC;K298	yes	no	+	276027	5	MS/MS	F	3
VAIKTLKPGTMSPEAFLQEAQVMK	VAIK[754.2523]TLKPGTM[15.9949]SPEAFLQEAQVM[15.9949]K	R	K	24	4	11M(Oxidation (M)),23M(Oxidation (M)),4K(XO44-phosphonate)	P12931	SRC	Proto-oncogene tyrosine-protein kinase Src	1	SRC;K298	yes	no	+	358451	6	MS/MS	G	1
VAIKTLKPGTMSPEAFLQEAQVMK	VAIK[754.2523]TLKPGTM[15.9949]SPEAFLQEAQVM[15.9949]K	R	K	24	4	11M(Oxidation (M)),23M(Oxidation (M)),4K(XO44-phosphonate)	P12931	SRC	Proto-oncogene tyrosine-protein kinase Src	1	SRC;K298	yes	no	+	1.582e+06	16	MS/MS	G	2
VAIKTLKPGTMSPEAFLQEAQVMK	VAIK[754.2523]TLKPGTM[15.9949]SPEAFLQEAQVM[15.9949]K	R	K	24	4	11M(Oxidation (M)),23M(Oxidation (M)),4K(XO44-phosphonate)	P12931	SRC	Proto-oncogene tyrosine-protein kinase Src	1	SRC;K298	yes	no	+	465407	6	MS/MS	G	3
VAIKTLKPGTMSPEAFLQEAQVMK	VAIK[754.2523]TLKPGTM[15.9949]SPEAFLQEAQVM[15.9949]K	R	K	24	4	11M(Oxidation (M)),23M(Oxidation (M)),4K(XO44-phosphonate)	P12931	SRC	Proto-oncogene tyrosine-protein kinase Src	1	SRC;K298	yes	no	+	205605	7	MS/MS	H	1
VAIKTLKPGTMSPEAFLQEAQVMK	VAIK[754.2523]TLKPGTM[15.9949]SPEAFLQEAQVM[15.9949]K	R	K	24	4	11M(Oxidation (M)),23M(Oxidation (M)),4K(XO44-phosphonate)	P12931	SRC	Proto-oncogene tyrosine-protein kinase Src	1	SRC;K298	yes	no	+	234570	5	MS/MS	H	2
VAIKTLKPGTMSPEAFLQEAQVMK	VAIK[754.2523]TLKPGTM[15.9949]SPEAFLQEAQVM[15.9949]K	R	K	24	4	11M(Oxidation (M)),23M(Oxidation (M)),4K(XO44-phosphonate)	P12931	SRC	Proto-oncogene tyrosine-protein kinase Src	1	SRC;K298	yes	no	+	667953	10	MS/MS	H	3
VAIKTVNEAASMR	VAIK[754.2523]TVNEAASMR	R	E	13	3,4	4K(XO44-phosphonate)	P08069	IGF1R	Insulin-like growth factor 1 receptor	1	IGF1R;K1033	yes	no	+	272430	2	MS/MS	A	1
VAIKTVNEAASMR	VAIK[754.2523]TVNEAASMR	R	E	13	3,4	4K(XO44-phosphonate)	P08069	IGF1R	Insulin-like growth factor 1 receptor	1	IGF1R;K1033	yes	no	+	543346	3	MS/MS	A	2
VAIKTVNEAASMR	VAIK[754.2523]TVNEAASMR	R	E	13	3,4	4K(XO44-phosphonate)	P08069	IGF1R	Insulin-like growth factor 1 receptor	1	IGF1R;K1033	yes	no	+	391032	3	MS/MS	A	3
VAIKTVNEAASMR	VAIK[754.2523]TVNEAASMR	R	E	13	3,4	4K(XO44-phosphonate)	P08069	IGF1R	Insulin-like growth factor 1 receptor	1	IGF1R;K1033	yes	no	+	402075	2	MS/MS	B	1
VAIKTVNEAASMR	VAIK[754.2523]TVNEAASMR	R	E	13	3,4	4K(XO44-phosphonate)	P08069	IGF1R	Insulin-like growth factor 1 receptor	1	IGF1R;K1033	yes	no	+	41895	1	MS/MS	B	2
VAIKTVNEAASMR	VAIK[754.2523]TVNEAASMR	R	E	13	3,4	4K(XO44-phosphonate)	P08069	IGF1R	Insulin-like growth factor 1 receptor	1	IGF1R;K1033	yes	no	+	NA	2	MS/MS	B	3
VAIKTVNEAASMR	VAIK[754.2523]TVNEAASMR	R	E	13	3,4	4K(XO44-phosphonate)	P08069	IGF1R	Insulin-like growth factor 1 receptor	1	IGF1R;K1033	yes	no	+	1012940	3	MS/MS	C	1
VAIKTVNEAASMR	VAIK[754.2523]TVNEAASMR	R	E	13	3,4	4K(XO44-phosphonate)	P08069	IGF1R	Insulin-like growth factor 1 receptor	1	IGF1R;K1033	yes	no	+	278730	2	MS/MS	C	2
VAIKTVNEAASMR	VAIK[754.2523]TVNEAASMR	R	E	13	3,4	4K(XO44-phosphonate)	P08069	IGF1R	Insulin-like growth factor 1 receptor	1	IGF1R;K1033	yes	no	+	526053	3	MS/MS	C	3
VAIKTVNEAASMR	VAIK[754.2523]TVNEAASMR	R	E	13	3,4	4K(XO44-phosphonate)	P08069	IGF1R	Insulin-like growth factor 1 receptor	1	IGF1R;K1033	yes	no	+	564691	3	MS/MS	D	1
VAIKTVNEAASMR	VAIK[754.2523]TVNEAASMR	R	E	13	3,4	4K(XO44-phosphonate)	P08069	IGF1R	Insulin-like growth factor 1 receptor	1	IGF1R;K1033	yes	no	+	849934	9	MS/MS	D	2
VAIKTVNEAASMR	VAIK[754.2523]TVNEAASMR	R	E	13	3,4	4K(XO44-phosphonate)	P08069	IGF1R	Insulin-like growth factor 1 receptor	1	IGF1R;K1033	yes	no	+	248020	2	MS/MS	D	3
VAIKTVNEAASMR	VAIK[754.2523]TVNEAASMR	R	E	13	3,4	4K(XO44-phosphonate)	P08069	IGF1R	Insulin-like growth factor 1 receptor	1	IGF1R;K1033	yes	no	+	451806	3	MS/MS	E	1
VAIKTVNEAASMR	VAIK[754.2523]TVNEAASMR	R	E	13	3,4	4K(XO44-phosphonate)	P08069	IGF1R	Insulin-like growth factor 1 receptor	1	IGF1R;K1033	yes	no	+	608124	4	MS/MS	E	2
VAIKTVNEAASMR	VAIK[754.2523]TVNEAASMR	R	E	13	3,4	4K(XO44-phosphonate)	P08069	IGF1R	Insulin-like growth factor 1 receptor	1	IGF1R;K1033	yes	no	+	723670	3	MS/MS	E	3
VAIKTVNEAASMR	VAIK[754.2523]TVNEAASMR	R	E	13	3,4	4K(XO44-phosphonate)	P08069	IGF1R	Insulin-like growth factor 1 receptor	1	IGF1R;K1033	yes	no	+	467246	2	MS/MS	F	1
VAIKTVNEAASMR	VAIK[754.2523]TVNEAASMR	R	E	13	3,4	4K(XO44-phosphonate)	P08069	IGF1R	Insulin-like growth factor 1 receptor	1	IGF1R;K1033	yes	no	+	802595	3	MS/MS	F	2
VAIKTVNEAASMR	VAIK[754.2523]TVNEAASMR	R	E	13	3,4	4K(XO44-phosphonate)	P08069	IGF1R	Insulin-like growth factor 1 receptor	1	IGF1R;K1033	yes	no	+	397030	3	MS/MS	F	3
VAIKTVNEAASMR	VAIK[754.2523]TVNEAASMR	R	E	13	3,4	4K(XO44-phosphonate)	P08069	IGF1R	Insulin-like growth factor 1 receptor	1	IGF1R;K1033	yes	no	+	552700	6	MS/MS	G	1
VAIKTVNEAASMR	VAIK[754.2523]TVNEAASMR	R	E	13	3,4	4K(XO44-phosphonate)	P08069	IGF1R	Insulin-like growth factor 1 receptor	1	IGF1R;K1033	yes	no	+	1.19881e+06	7	MS/MS	G	2
VAIKTVNEAASMR	VAIK[754.2523]TVNEAASMR	R	E	13	3,4	4K(XO44-phosphonate)	P08069	IGF1R	Insulin-like growth factor 1 receptor	1	IGF1R;K1033	yes	no	+	934419	5	MS/MS	G	3
VAIKTVNEAASMR	VAIK[754.2523]TVNEAASMR	R	E	13	3,4	4K(XO44-phosphonate)	P08069	IGF1R	Insulin-like growth factor 1 receptor	1	IGF1R;K1033	yes	no	+	706266	2	MS/MS	H	1
VAIKTVNEAASMR	VAIK[754.2523]TVNEAASMR	R	E	13	3,4	4K(XO44-phosphonate)	P08069	IGF1R	Insulin-like growth factor 1 receptor	1	IGF1R;K1033	yes	no	+	629588	5	MS/MS	H	2
VAIKTVNEAASMR	VAIK[754.2523]TVNEAASMR	R	E	13	3,4	4K(XO44-phosphonate)	P08069	IGF1R	Insulin-like growth factor 1 receptor	1	IGF1R;K1033	yes	no	+	653223	6	MS/MS	H	3
VAIKTVNEAASMR	VAIK[754.2523]TVNEAASM[15.9949]R	R	E	13	3,4	12M(Oxidation (M)),4K(XO44-phosphonate)	P08069	IGF1R	Insulin-like growth factor 1 receptor	1	IGF1R;K1033	yes	no	+	447019	7	MS/MS	A	1
VAIKTVNEAASMR	VAIK[754.2523]TVNEAASM[15.9949]R	R	E	13	3,4	12M(Oxidation (M)),4K(XO44-phosphonate)	P08069	IGF1R	Insulin-like growth factor 1 receptor	1	IGF1R;K1033	yes	no	+	1.37809e+06	3	MS/MS	A	2
VAIKTVNEAASMR	VAIK[754.2523]TVNEAASM[15.9949]R	R	E	13	3,4	12M(Oxidation (M)),4K(XO44-phosphonate)	P08069	IGF1R	Insulin-like growth factor 1 receptor	1	IGF1R;K1033	yes	no	+	1.23342e+06	7	MS/MS	A	3
VAIKTVNEAASMR	VAIK[754.2523]TVNEAASM[15.9949]R	R	E	13	3,4	12M(Oxidation (M)),4K(XO44-phosphonate)	P08069	IGF1R	Insulin-like growth factor 1 receptor	1	IGF1R;K1033	yes	no	+	748406	3	MS/MS	B	1
VAIKTVNEAASMR	VAIK[754.2523]TVNEAASM[15.9949]R	R	E	13	3,4	12M(Oxidation (M)),4K(XO44-phosphonate)	P08069	IGF1R	Insulin-like growth factor 1 receptor	1	IGF1R;K1033	yes	no	+	134700	2	MS/MS	B	2
VAIKTVNEAASMR	VAIK[754.2523]TVNEAASM[15.9949]R	R	E	13	3,4	12M(Oxidation (M)),4K(XO44-phosphonate)	P08069	IGF1R	Insulin-like growth factor 1 receptor	1	IGF1R;K1033	yes	no	+	7465.24	2	MS/MS	B	3
VAIKTVNEAASMR	VAIK[754.2523]TVNEAASM[15.9949]R	R	E	13	3,4	12M(Oxidation (M)),4K(XO44-phosphonate)	P08069	IGF1R	Insulin-like growth factor 1 receptor	1	IGF1R;K1033	yes	no	+	1066202	6	MS/MS	C	1
VAIKTVNEAASMR	VAIK[754.2523]TVNEAASM[15.9949]R	R	E	13	3,4	12M(Oxidation (M)),4K(XO44-phosphonate)	P08069	IGF1R	Insulin-like growth factor 1 receptor	1	IGF1R;K1033	yes	no	+	444416	3	MS/MS	C	2
VAIKTVNEAASMR	VAIK[754.2523]TVNEAASM[15.9949]R	R	E	13	3,4	12M(Oxidation (M)),4K(XO44-phosphonate)	P08069	IGF1R	Insulin-like growth factor 1 receptor	1	IGF1R;K1033	yes	no	+	892714	4	MS/MS	C	3
VAIKTVNEAASMR	VAIK[754.2523]TVNEAASM[15.9949]R	R	E	13	3,4	12M(Oxidation (M)),4K(XO44-phosphonate)	P08069	IGF1R	Insulin-like growth factor 1 receptor	1	IGF1R;K1033	yes	no	+	1132265	7	MS/MS	D	1
VAIKTVNEAASMR	VAIK[754.2523]TVNEAASM[15.9949]R	R	E	13	3,4	12M(Oxidation (M)),4K(XO44-phosphonate)	P08069	IGF1R	Insulin-like growth factor 1 receptor	1	IGF1R;K1033	yes	no	+	1.46555e+06	11	MS/MS	D	2
VAIKTVNEAASMR	VAIK[754.2523]TVNEAASM[15.9949]R	R	E	13	3,4	12M(Oxidation (M)),4K(XO44-phosphonate)	P08069	IGF1R	Insulin-like growth factor 1 receptor	1	IGF1R;K1033	yes	no	+	512159	2	MS/MS	D	3
VAIKTVNEAASMR	VAIK[754.2523]TVNEAASM[15.9949]R	R	E	13	3,4	12M(Oxidation (M)),4K(XO44-phosphonate)	P08069	IGF1R	Insulin-like growth factor 1 receptor	1	IGF1R;K1033	yes	no	+	520909	10	MS/MS	E	1
VAIKTVNEAASMR	VAIK[754.2523]TVNEAASM[15.9949]R	R	E	13	3,4	12M(Oxidation (M)),4K(XO44-phosphonate)	P08069	IGF1R	Insulin-like growth factor 1 receptor	1	IGF1R;K1033	yes	no	+	789456	7	MS/MS	E	2
VAIKTVNEAASMR	VAIK[754.2523]TVNEAASM[15.9949]R	R	E	13	3,4	12M(Oxidation (M)),4K(XO44-phosphonate)	P08069	IGF1R	Insulin-like growth factor 1 receptor	1	IGF1R;K1033	yes	no	+	825057	9	MS/MS	E	3
VAIKTVNEAASMR	VAIK[754.2523]TVNEAASM[15.9949]R	R	E	13	3,4	12M(Oxidation (M)),4K(XO44-phosphonate)	P08069	IGF1R	Insulin-like growth factor 1 receptor	1	IGF1R;K1033	yes	no	+	1.30175e+06	10	MS/MS	F	1
VAIKTVNEAASMR	VAIK[754.2523]TVNEAASM[15.9949]R	R	E	13	3,4	12M(Oxidation (M)),4K(XO44-phosphonate)	P08069	IGF1R	Insulin-like growth factor 1 receptor	1	IGF1R;K1033	yes	no	+	1.32946e+06	4	MS/MS	F	2
VAIKTVNEAASMR	VAIK[754.2523]TVNEAASM[15.9949]R	R	E	13	3,4	12M(Oxidation (M)),4K(XO44-phosphonate)	P08069	IGF1R	Insulin-like growth factor 1 receptor	1	IGF1R;K1033	yes	no	+	780250	5	MS/MS	F	3
VAIKTVNEAASMR	VAIK[754.2523]TVNEAASM[15.9949]R	R	E	13	3,4	12M(Oxidation (M)),4K(XO44-phosphonate)	P08069	IGF1R	Insulin-like growth factor 1 receptor	1	IGF1R;K1033	yes	no	+	655978	9	MS/MS	G	1
VAIKTVNEAASMR	VAIK[754.2523]TVNEAASM[15.9949]R	R	E	13	3,4	12M(Oxidation (M)),4K(XO44-phosphonate)	P08069	IGF1R	Insulin-like growth factor 1 receptor	1	IGF1R;K1033	yes	no	+	1.53532e+06	6	MS/MS	G	2
VAIKTVNEAASMR	VAIK[754.2523]TVNEAASM[15.9949]R	R	E	13	3,4	12M(Oxidation (M)),4K(XO44-phosphonate)	P08069	IGF1R	Insulin-like growth factor 1 receptor	1	IGF1R;K1033	yes	no	+	945042	7	MS/MS	G	3
VAIKTVNEAASMR	VAIK[754.2523]TVNEAASM[15.9949]R	R	E	13	3,4	12M(Oxidation (M)),4K(XO44-phosphonate)	P08069	IGF1R	Insulin-like growth factor 1 receptor	1	IGF1R;K1033	yes	no	+	985844	3	MS/MS	H	1
VAIKTVNEAASMR	VAIK[754.2523]TVNEAASM[15.9949]R	R	E	13	3,4	12M(Oxidation (M)),4K(XO44-phosphonate)	P08069	IGF1R	Insulin-like growth factor 1 receptor	1	IGF1R;K1033	yes	no	+	827838	11	MS/MS	H	2
VAIKTVNEAASMR	VAIK[754.2523]TVNEAASM[15.9949]R	R	E	13	3,4	12M(Oxidation (M)),4K(XO44-phosphonate)	P08069	IGF1R	Insulin-like growth factor 1 receptor	1	IGF1R;K1033	yes	no	+	1.26418e+06	7	MS/MS	H	3
VAVKCIK	VAVK[754.2523]C[57.0215]IK	K	N	7	3	4K(XO44-phosphonate),5C(Carbamidomethyl (C))	P41240	CSK	Tyrosine-protein kinase CSK	1	CSK;K222	yes	no	+	371170	4	MS/MS	A	1
VAVKCIK	VAVK[754.2523]C[57.0215]IK	K	N	7	3	4K(XO44-phosphonate),5C(Carbamidomethyl (C))	P41240	CSK	Tyrosine-protein kinase CSK	1	CSK;K222	yes	no	+	1004019	4	MS/MS	A	2
VAVKCIK	VAVK[754.2523]C[57.0215]IK	K	N	7	3	4K(XO44-phosphonate),5C(Carbamidomethyl (C))	P41240	CSK	Tyrosine-protein kinase CSK	1	CSK;K222	yes	no	+	1.4528e+06	3	MS/MS	A	3
VAVKCIK	VAVK[754.2523]C[57.0215]IK	K	N	7	3	4K(XO44-phosphonate),5C(Carbamidomethyl (C))	P41240	CSK	Tyrosine-protein kinase CSK	1	CSK;K222	yes	no	+	1.0217e+06	0	MBR	B	1
VAVKCIK	VAVK[754.2523]C[57.0215]IK	K	N	7	3	4K(XO44-phosphonate),5C(Carbamidomethyl (C))	P41240	CSK	Tyrosine-protein kinase CSK	1	CSK;K222	yes	no	+	83016.5	1	MS/MS	B	2
VAVKCIK	VAVK[754.2523]C[57.0215]IK	K	N	7	3	4K(XO44-phosphonate),5C(Carbamidomethyl (C))	P41240	CSK	Tyrosine-protein kinase CSK	1	CSK;K222	yes	no	+	NA	0	unmatched	B	3
VAVKCIK	VAVK[754.2523]C[57.0215]IK	K	N	7	3	4K(XO44-phosphonate),5C(Carbamidomethyl (C))	P41240	CSK	Tyrosine-protein kinase CSK	1	CSK;K222	yes	no	+	1.78154e+06	5	MS/MS	C	1
VAVKCIK	VAVK[754.2523]C[57.0215]IK	K	N	7	3	4K(XO44-phosphonate),5C(Carbamidomethyl (C))	P41240	CSK	Tyrosine-protein kinase CSK	1	CSK;K222	yes	no	+	547148	4	MS/MS	C	2
VAVKCIK	VAVK[754.2523]C[57.0215]IK	K	N	7	3	4K(XO44-phosphonate),5C(Carbamidomethyl (C))	P41240	CSK	Tyrosine-protein kinase CSK	1	CSK;K222	yes	no	+	1.0151e+06	4	MS/MS	C	3
VAVKCIK	VAVK[754.2523]C[57.0215]IK	K	N	7	3	4K(XO44-phosphonate),5C(Carbamidomethyl (C))	P41240	CSK	Tyrosine-protein kinase CSK	1	CSK;K222	yes	no	+	1.10435e+06	1	MS/MS	D	1
VAVKCIK	VAVK[754.2523]C[57.0215]IK	K	N	7	3	4K(XO44-phosphonate),5C(Carbamidomethyl (C))	P41240	CSK	Tyrosine-protein kinase CSK	1	CSK;K222	yes	no	+	2284129	5	MS/MS	D	2
VAVKCIK	VAVK[754.2523]C[57.0215]IK	K	N	7	3	4K(XO44-phosphonate),5C(Carbamidomethyl (C))	P41240	CSK	Tyrosine-protein kinase CSK	1	CSK;K222	yes	no	+	530975	1	MS/MS	D	3
VAVKCIK	VAVK[754.2523]C[57.0215]IK	K	N	7	3	4K(XO44-phosphonate),5C(Carbamidomethyl (C))	P41240	CSK	Tyrosine-protein kinase CSK	1	CSK;K222	yes	no	+	661204	4	MS/MS	E	1
VAVKCIK	VAVK[754.2523]C[57.0215]IK	K	N	7	3	4K(XO44-phosphonate),5C(Carbamidomethyl (C))	P41240	CSK	Tyrosine-protein kinase CSK	1	CSK;K222	yes	no	+	1.16343e+06	6	MS/MS	E	2
VAVKCIK	VAVK[754.2523]C[57.0215]IK	K	N	7	3	4K(XO44-phosphonate),5C(Carbamidomethyl (C))	P41240	CSK	Tyrosine-protein kinase CSK	1	CSK;K222	yes	no	+	1.02789e+06	4	MS/MS	E	3
VAVKCIK	VAVK[754.2523]C[57.0215]IK	K	N	7	3	4K(XO44-phosphonate),5C(Carbamidomethyl (C))	P41240	CSK	Tyrosine-protein kinase CSK	1	CSK;K222	yes	no	+	1160431	3	MS/MS	F	1
VAVKCIK	VAVK[754.2523]C[57.0215]IK	K	N	7	3	4K(XO44-phosphonate),5C(Carbamidomethyl (C))	P41240	CSK	Tyrosine-protein kinase CSK	1	CSK;K222	yes	no	+	1.35951e+06	3	MS/MS	F	2
VAVKCIK	VAVK[754.2523]C[57.0215]IK	K	N	7	3	4K(XO44-phosphonate),5C(Carbamidomethyl (C))	P41240	CSK	Tyrosine-protein kinase CSK	1	CSK;K222	yes	no	+	1.19642e+06	4	MS/MS	F	3
VAVKCIK	VAVK[754.2523]C[57.0215]IK	K	N	7	3	4K(XO44-phosphonate),5C(Carbamidomethyl (C))	P41240	CSK	Tyrosine-protein kinase CSK	1	CSK;K222	yes	no	+	583310	2	MS/MS	G	1
VAVKCIK	VAVK[754.2523]C[57.0215]IK	K	N	7	3	4K(XO44-phosphonate),5C(Carbamidomethyl (C))	P41240	CSK	Tyrosine-protein kinase CSK	1	CSK;K222	yes	no	+	1.1663e+06	3	MS/MS	G	2
VAVKCIK	VAVK[754.2523]C[57.0215]IK	K	N	7	3	4K(XO44-phosphonate),5C(Carbamidomethyl (C))	P41240	CSK	Tyrosine-protein kinase CSK	1	CSK;K222	yes	no	+	931866	4	MS/MS	G	3
VAVKCIK	VAVK[754.2523]C[57.0215]IK	K	N	7	3	4K(XO44-phosphonate),5C(Carbamidomethyl (C))	P41240	CSK	Tyrosine-protein kinase CSK	1	CSK;K222	yes	no	+	553821	1	MS/MS	H	1
VAVKCIK	VAVK[754.2523]C[57.0215]IK	K	N	7	3	4K(XO44-phosphonate),5C(Carbamidomethyl (C))	P41240	CSK	Tyrosine-protein kinase CSK	1	CSK;K222	yes	no	+	506382	3	MS/MS	H	2
VAVKCIK	VAVK[754.2523]C[57.0215]IK	K	N	7	3	4K(XO44-phosphonate),5C(Carbamidomethyl (C))	P41240	CSK	Tyrosine-protein kinase CSK	1	CSK;K222	yes	no	+	951965	4	MS/MS	H	3
VAVKTVNESASLR	VAVK[754.2523]TVNESASLR	R	E	13	3,4	4K(XO44-phosphonate)	P06213	INSR	Insulin receptor	1	INSR;K1057	yes	no	+	127246	2	MS/MS	A	1
VAVKTVNESASLR	VAVK[754.2523]TVNESASLR	R	E	13	3,4	4K(XO44-phosphonate)	P06213	INSR	Insulin receptor	1	INSR;K1057	yes	no	+	363391	1	MS/MS	A	2
VAVKTVNESASLR	VAVK[754.2523]TVNESASLR	R	E	13	3,4	4K(XO44-phosphonate)	P06213	INSR	Insulin receptor	1	INSR;K1057	yes	no	+	358697	3	MS/MS	A	3
VAVKTVNESASLR	VAVK[754.2523]TVNESASLR	R	E	13	3,4	4K(XO44-phosphonate)	P06213	INSR	Insulin receptor	1	INSR;K1057	yes	no	+	200480	1	MS/MS	B	1
VAVKTVNESASLR	VAVK[754.2523]TVNESASLR	R	E	13	3,4	4K(XO44-phosphonate)	P06213	INSR	Insulin receptor	1	INSR;K1057	yes	no	+	24405.2	1	MS/MS	B	2
VAVKTVNESASLR	VAVK[754.2523]TVNESASLR	R	E	13	3,4	4K(XO44-phosphonate)	P06213	INSR	Insulin receptor	1	INSR;K1057	yes	no	+	NA	0	unmatched	B	3
VAVKTVNESASLR	VAVK[754.2523]TVNESASLR	R	E	13	3,4	4K(XO44-phosphonate)	P06213	INSR	Insulin receptor	1	INSR;K1057	yes	no	+	419126	2	MS/MS	C	1
VAVKTVNESASLR	VAVK[754.2523]TVNESASLR	R	E	13	3,4	4K(XO44-phosphonate)	P06213	INSR	Insulin receptor	1	INSR;K1057	yes	no	+	141348	3	MS/MS	C	2
VAVKTVNESASLR	VAVK[754.2523]TVNESASLR	R	E	13	3,4	4K(XO44-phosphonate)	P06213	INSR	Insulin receptor	1	INSR;K1057	yes	no	+	233165	2	MS/MS	C	3
VAVKTVNESASLR	VAVK[754.2523]TVNESASLR	R	E	13	3,4	4K(XO44-phosphonate)	P06213	INSR	Insulin receptor	1	INSR;K1057	yes	no	+	276564	1	MS/MS	D	1
VAVKTVNESASLR	VAVK[754.2523]TVNESASLR	R	E	13	3,4	4K(XO44-phosphonate)	P06213	INSR	Insulin receptor	1	INSR;K1057	yes	no	+	517397	3	MS/MS	D	2
VAVKTVNESASLR	VAVK[754.2523]TVNESASLR	R	E	13	3,4	4K(XO44-phosphonate)	P06213	INSR	Insulin receptor	1	INSR;K1057	yes	no	+	119870	1	MS/MS	D	3
VAVKTVNESASLR	VAVK[754.2523]TVNESASLR	R	E	13	3,4	4K(XO44-phosphonate)	P06213	INSR	Insulin receptor	1	INSR;K1057	yes	no	+	208139	3	MS/MS	E	1
VAVKTVNESASLR	VAVK[754.2523]TVNESASLR	R	E	13	3,4	4K(XO44-phosphonate)	P06213	INSR	Insulin receptor	1	INSR;K1057	yes	no	+	281311	2	MS/MS	E	2
VAVKTVNESASLR	VAVK[754.2523]TVNESASLR	R	E	13	3,4	4K(XO44-phosphonate)	P06213	INSR	Insulin receptor	1	INSR;K1057	yes	no	+	260457	2	MS/MS	E	3
VAVKTVNESASLR	VAVK[754.2523]TVNESASLR	R	E	13	3,4	4K(XO44-phosphonate)	P06213	INSR	Insulin receptor	1	INSR;K1057	yes	no	+	301680	2	MS/MS	F	1
VAVKTVNESASLR	VAVK[754.2523]TVNESASLR	R	E	13	3,4	4K(XO44-phosphonate)	P06213	INSR	Insulin receptor	1	INSR;K1057	yes	no	+	357217	2	MS/MS	F	2
VAVKTVNESASLR	VAVK[754.2523]TVNESASLR	R	E	13	3,4	4K(XO44-phosphonate)	P06213	INSR	Insulin receptor	1	INSR;K1057	yes	no	+	237075	3	MS/MS	F	3
VAVKTVNESASLR	VAVK[754.2523]TVNESASLR	R	E	13	3,4	4K(XO44-phosphonate)	P06213	INSR	Insulin receptor	1	INSR;K1057	yes	no	+	285177	3	MS/MS	G	1
VAVKTVNESASLR	VAVK[754.2523]TVNESASLR	R	E	13	3,4	4K(XO44-phosphonate)	P06213	INSR	Insulin receptor	1	INSR;K1057	yes	no	+	544428	2	MS/MS	G	2
VAVKTVNESASLR	VAVK[754.2523]TVNESASLR	R	E	13	3,4	4K(XO44-phosphonate)	P06213	INSR	Insulin receptor	1	INSR;K1057	yes	no	+	385879	2	MS/MS	G	3
VAVKTVNESASLR	VAVK[754.2523]TVNESASLR	R	E	13	3,4	4K(XO44-phosphonate)	P06213	INSR	Insulin receptor	1	INSR;K1057	yes	no	+	353779	3	MS/MS	H	1
VAVKTVNESASLR	VAVK[754.2523]TVNESASLR	R	E	13	3,4	4K(XO44-phosphonate)	P06213	INSR	Insulin receptor	1	INSR;K1057	yes	no	+	314256	9	MS/MS	H	2
VAVKTVNESASLR	VAVK[754.2523]TVNESASLR	R	E	13	3,4	4K(XO44-phosphonate)	P06213	INSR	Insulin receptor	1	INSR;K1057	yes	no	+	443841	3	MS/MS	H	3
VDDCNYAIKR	VDDC[57.0215]NYAIK[754.2523]R	K	I	10	3	4C(Carbamidomethyl (C)),9K(XO44-phosphonate)	Q9NZJ5	EIF2AK3	Eukaryotic translation initiation factor 2-alpha kinase 3	1	EIF2AK3;K622	yes	no		62456.5	2	MS/MS	A	1
VDDCNYAIKR	VDDC[57.0215]NYAIK[754.2523]R	K	I	10	3	4C(Carbamidomethyl (C)),9K(XO44-phosphonate)	Q9NZJ5	EIF2AK3	Eukaryotic translation initiation factor 2-alpha kinase 3	1	EIF2AK3;K622	yes	no		163973	2	MS/MS	A	2
VDDCNYAIKR	VDDC[57.0215]NYAIK[754.2523]R	K	I	10	3	4C(Carbamidomethyl (C)),9K(XO44-phosphonate)	Q9NZJ5	EIF2AK3	Eukaryotic translation initiation factor 2-alpha kinase 3	1	EIF2AK3;K622	yes	no		156837	1	MS/MS	A	3
VDDCNYAIKR	VDDC[57.0215]NYAIK[754.2523]R	K	I	10	3	4C(Carbamidomethyl (C)),9K(XO44-phosphonate)	Q9NZJ5	EIF2AK3	Eukaryotic translation initiation factor 2-alpha kinase 3	1	EIF2AK3;K622	yes	no		156537	2	MS/MS	B	1
VDDCNYAIKR	VDDC[57.0215]NYAIK[754.2523]R	K	I	10	3	4C(Carbamidomethyl (C)),9K(XO44-phosphonate)	Q9NZJ5	EIF2AK3	Eukaryotic translation initiation factor 2-alpha kinase 3	1	EIF2AK3;K622	yes	no		17663.6	0	MBR	B	2
VDDCNYAIKR	VDDC[57.0215]NYAIK[754.2523]R	K	I	10	3	4C(Carbamidomethyl (C)),9K(XO44-phosphonate)	Q9NZJ5	EIF2AK3	Eukaryotic translation initiation factor 2-alpha kinase 3	1	EIF2AK3;K622	yes	no		NA	0	unmatched	B	3
VDDCNYAIKR	VDDC[57.0215]NYAIK[754.2523]R	K	I	10	3	4C(Carbamidomethyl (C)),9K(XO44-phosphonate)	Q9NZJ5	EIF2AK3	Eukaryotic translation initiation factor 2-alpha kinase 3	1	EIF2AK3;K622	yes	no		260970	1	MS/MS	C	1
VDDCNYAIKR	VDDC[57.0215]NYAIK[754.2523]R	K	I	10	3	4C(Carbamidomethyl (C)),9K(XO44-phosphonate)	Q9NZJ5	EIF2AK3	Eukaryotic translation initiation factor 2-alpha kinase 3	1	EIF2AK3;K622	yes	no		84271.5	2	MS/MS	C	2
VDDCNYAIKR	VDDC[57.0215]NYAIK[754.2523]R	K	I	10	3	4C(Carbamidomethyl (C)),9K(XO44-phosphonate)	Q9NZJ5	EIF2AK3	Eukaryotic translation initiation factor 2-alpha kinase 3	1	EIF2AK3;K622	yes	no		100507	1	MS/MS	C	3
VDDCNYAIKR	VDDC[57.0215]NYAIK[754.2523]R	K	I	10	3	4C(Carbamidomethyl (C)),9K(XO44-phosphonate)	Q9NZJ5	EIF2AK3	Eukaryotic translation initiation factor 2-alpha kinase 3	1	EIF2AK3;K622	yes	no		165917	3	MS/MS	D	1
VDDCNYAIKR	VDDC[57.0215]NYAIK[754.2523]R	K	I	10	3	4C(Carbamidomethyl (C)),9K(XO44-phosphonate)	Q9NZJ5	EIF2AK3	Eukaryotic translation initiation factor 2-alpha kinase 3	1	EIF2AK3;K622	yes	no		366932	3	MS/MS	D	2
VDDCNYAIKR	VDDC[57.0215]NYAIK[754.2523]R	K	I	10	3	4C(Carbamidomethyl (C)),9K(XO44-phosphonate)	Q9NZJ5	EIF2AK3	Eukaryotic translation initiation factor 2-alpha kinase 3	1	EIF2AK3;K622	yes	no		56810.9	1	MS/MS	D	3
VDDCNYAIKR	VDDC[57.0215]NYAIK[754.2523]R	K	I	10	3	4C(Carbamidomethyl (C)),9K(XO44-phosphonate)	Q9NZJ5	EIF2AK3	Eukaryotic translation initiation factor 2-alpha kinase 3	1	EIF2AK3;K622	yes	no		119370	4	MS/MS	E	1
VDDCNYAIKR	VDDC[57.0215]NYAIK[754.2523]R	K	I	10	3	4C(Carbamidomethyl (C)),9K(XO44-phosphonate)	Q9NZJ5	EIF2AK3	Eukaryotic translation initiation factor 2-alpha kinase 3	1	EIF2AK3;K622	yes	no		163519	1	MS/MS	E	2
VDDCNYAIKR	VDDC[57.0215]NYAIK[754.2523]R	K	I	10	3	4C(Carbamidomethyl (C)),9K(XO44-phosphonate)	Q9NZJ5	EIF2AK3	Eukaryotic translation initiation factor 2-alpha kinase 3	1	EIF2AK3;K622	yes	no		160411	1	MS/MS	E	3
VDDCNYAIKR	VDDC[57.0215]NYAIK[754.2523]R	K	I	10	3	4C(Carbamidomethyl (C)),9K(XO44-phosphonate)	Q9NZJ5	EIF2AK3	Eukaryotic translation initiation factor 2-alpha kinase 3	1	EIF2AK3;K622	yes	no		220011	3	MS/MS	F	1
VDDCNYAIKR	VDDC[57.0215]NYAIK[754.2523]R	K	I	10	3	4C(Carbamidomethyl (C)),9K(XO44-phosphonate)	Q9NZJ5	EIF2AK3	Eukaryotic translation initiation factor 2-alpha kinase 3	1	EIF2AK3;K622	yes	no		262127	2	MS/MS	F	2
VDDCNYAIKR	VDDC[57.0215]NYAIK[754.2523]R	K	I	10	3	4C(Carbamidomethyl (C)),9K(XO44-phosphonate)	Q9NZJ5	EIF2AK3	Eukaryotic translation initiation factor 2-alpha kinase 3	1	EIF2AK3;K622	yes	no		212579	3	MS/MS	F	3
VDDCNYAIKR	VDDC[57.0215]NYAIK[754.2523]R	K	I	10	3	4C(Carbamidomethyl (C)),9K(XO44-phosphonate)	Q9NZJ5	EIF2AK3	Eukaryotic translation initiation factor 2-alpha kinase 3	1	EIF2AK3;K622	yes	no		163959	3	MS/MS	G	1
VDDCNYAIKR	VDDC[57.0215]NYAIK[754.2523]R	K	I	10	3	4C(Carbamidomethyl (C)),9K(XO44-phosphonate)	Q9NZJ5	EIF2AK3	Eukaryotic translation initiation factor 2-alpha kinase 3	1	EIF2AK3;K622	yes	no		380206	3	MS/MS	G	2
VDDCNYAIKR	VDDC[57.0215]NYAIK[754.2523]R	K	I	10	3	4C(Carbamidomethyl (C)),9K(XO44-phosphonate)	Q9NZJ5	EIF2AK3	Eukaryotic translation initiation factor 2-alpha kinase 3	1	EIF2AK3;K622	yes	no		240387	3	MS/MS	G	3
VDDCNYAIKR	VDDC[57.0215]NYAIK[754.2523]R	K	I	10	3	4C(Carbamidomethyl (C)),9K(XO44-phosphonate)	Q9NZJ5	EIF2AK3	Eukaryotic translation initiation factor 2-alpha kinase 3	1	EIF2AK3;K622	yes	no		239491	3	MS/MS	H	1
VDDCNYAIKR	VDDC[57.0215]NYAIK[754.2523]R	K	I	10	3	4C(Carbamidomethyl (C)),9K(XO44-phosphonate)	Q9NZJ5	EIF2AK3	Eukaryotic translation initiation factor 2-alpha kinase 3	1	EIF2AK3;K622	yes	no		184623	4	MS/MS	H	2
VDDCNYAIKR	VDDC[57.0215]NYAIK[754.2523]R	K	I	10	3	4C(Carbamidomethyl (C)),9K(XO44-phosphonate)	Q9NZJ5	EIF2AK3	Eukaryotic translation initiation factor 2-alpha kinase 3	1	EIF2AK3;K622	yes	no		309023	4	MS/MS	H	3
VLEDDPEATYTTSGGK	VLEDDPEATYTTSGGK[754.2523]	R	I	16	3	16K(XO44-phosphonate)	P29317	EPHA2	Ephrin type-A receptor 2	1	EPHA2;K778	no	no	+	27543.9	1	MS/MS	A	1
VLEDDPEATYTTSGGK	VLEDDPEATYTTSGGK[754.2523]	R	I	16	3	16K(XO44-phosphonate)	P29317	EPHA2	Ephrin type-A receptor 2	1	EPHA2;K778	no	no	+	NA	0	unmatched	A	2
VLEDDPEATYTTSGGK	VLEDDPEATYTTSGGK[754.2523]	R	I	16	3	16K(XO44-phosphonate)	P29317	EPHA2	Ephrin type-A receptor 2	1	EPHA2;K778	no	no	+	123674	1	MS/MS	A	3
VLEDDPEATYTTSGGK	VLEDDPEATYTTSGGK[754.2523]	R	I	16	3	16K(XO44-phosphonate)	P29317	EPHA2	Ephrin type-A receptor 2	1	EPHA2;K778	no	no	+	NA	0	unmatched	B	1
VLEDDPEATYTTSGGK	VLEDDPEATYTTSGGK[754.2523]	R	I	16	3	16K(XO44-phosphonate)	P29317	EPHA2	Ephrin type-A receptor 2	1	EPHA2;K778	no	no	+	NA	0	unmatched	B	2
VLEDDPEATYTTSGGK	VLEDDPEATYTTSGGK[754.2523]	R	I	16	3	16K(XO44-phosphonate)	P29317	EPHA2	Ephrin type-A receptor 2	1	EPHA2;K778	no	no	+	NA	0	unmatched	B	3
VLEDDPEATYTTSGGK	VLEDDPEATYTTSGGK[754.2523]	R	I	16	3	16K(XO44-phosphonate)	P29317	EPHA2	Ephrin type-A receptor 2	1	EPHA2;K778	no	no	+	NA	0	unmatched	C	1
VLEDDPEATYTTSGGK	VLEDDPEATYTTSGGK[754.2523]	R	I	16	3	16K(XO44-phosphonate)	P29317	EPHA2	Ephrin type-A receptor 2	1	EPHA2;K778	no	no	+	NA	0	unmatched	C	2
VLEDDPEATYTTSGGK	VLEDDPEATYTTSGGK[754.2523]	R	I	16	3	16K(XO44-phosphonate)	P29317	EPHA2	Ephrin type-A receptor 2	1	EPHA2;K778	no	no	+	NA	0	unmatched	C	3
VLEDDPEATYTTSGGK	VLEDDPEATYTTSGGK[754.2523]	R	I	16	3	16K(XO44-phosphonate)	P29317	EPHA2	Ephrin type-A receptor 2	1	EPHA2;K778	no	no	+	NA	0	unmatched	D	1
VLEDDPEATYTTSGGK	VLEDDPEATYTTSGGK[754.2523]	R	I	16	3	16K(XO44-phosphonate)	P29317	EPHA2	Ephrin type-A receptor 2	1	EPHA2;K778	no	no	+	NA	0	unmatched	D	2
VLEDDPEATYTTSGGK	VLEDDPEATYTTSGGK[754.2523]	R	I	16	3	16K(XO44-phosphonate)	P29317	EPHA2	Ephrin type-A receptor 2	1	EPHA2;K778	no	no	+	NA	0	unmatched	D	3
VLEDDPEATYTTSGGK	VLEDDPEATYTTSGGK[754.2523]	R	I	16	3	16K(XO44-phosphonate)	P29317	EPHA2	Ephrin type-A receptor 2	1	EPHA2;K778	no	no	+	NA	0	unmatched	E	1
VLEDDPEATYTTSGGK	VLEDDPEATYTTSGGK[754.2523]	R	I	16	3	16K(XO44-phosphonate)	P29317	EPHA2	Ephrin type-A receptor 2	1	EPHA2;K778	no	no	+	NA	0	unmatched	E	2
VLEDDPEATYTTSGGK	VLEDDPEATYTTSGGK[754.2523]	R	I	16	3	16K(XO44-phosphonate)	P29317	EPHA2	Ephrin type-A receptor 2	1	EPHA2;K778	no	no	+	NA	0	unmatched	E	3
VLEDDPEATYTTSGGK	VLEDDPEATYTTSGGK[754.2523]	R	I	16	3	16K(XO44-phosphonate)	P29317	EPHA2	Ephrin type-A receptor 2	1	EPHA2;K778	no	no	+	NA	0	unmatched	F	1
VLEDDPEATYTTSGGK	VLEDDPEATYTTSGGK[754.2523]	R	I	16	3	16K(XO44-phosphonate)	P29317	EPHA2	Ephrin type-A receptor 2	1	EPHA2;K778	no	no	+	NA	0	unmatched	F	2
VLEDDPEATYTTSGGK	VLEDDPEATYTTSGGK[754.2523]	R	I	16	3	16K(XO44-phosphonate)	P29317	EPHA2	Ephrin type-A receptor 2	1	EPHA2;K778	no	no	+	NA	0	unmatched	F	3
VLEDDPEATYTTSGGK	VLEDDPEATYTTSGGK[754.2523]	R	I	16	3	16K(XO44-phosphonate)	P29317	EPHA2	Ephrin type-A receptor 2	1	EPHA2;K778	no	no	+	NA	0	unmatched	G	1
VLEDDPEATYTTSGGK	VLEDDPEATYTTSGGK[754.2523]	R	I	16	3	16K(XO44-phosphonate)	P29317	EPHA2	Ephrin type-A receptor 2	1	EPHA2;K778	no	no	+	NA	0	unmatched	G	2
VLEDDPEATYTTSGGK	VLEDDPEATYTTSGGK[754.2523]	R	I	16	3	16K(XO44-phosphonate)	P29317	EPHA2	Ephrin type-A receptor 2	1	EPHA2;K778	no	no	+	NA	0	unmatched	G	3
VLEDDPEATYTTSGGK	VLEDDPEATYTTSGGK[754.2523]	R	I	16	3	16K(XO44-phosphonate)	P29317	EPHA2	Ephrin type-A receptor 2	1	EPHA2;K778	no	no	+	NA	0	unmatched	H	1
VLEDDPEATYTTSGGK	VLEDDPEATYTTSGGK[754.2523]	R	I	16	3	16K(XO44-phosphonate)	P29317	EPHA2	Ephrin type-A receptor 2	1	EPHA2;K778	no	no	+	NA	0	unmatched	H	2
VLEDDPEATYTTSGGK	VLEDDPEATYTTSGGK[754.2523]	R	I	16	3	16K(XO44-phosphonate)	P29317	EPHA2	Ephrin type-A receptor 2	1	EPHA2;K778	no	no	+	NA	0	unmatched	H	3
YAAVKIHQLNK	YAAVK[754.2523]IHQLNK	R	S	11	3	5K(XO44-phosphonate)	Q9UKI8	TLK1	Serine/threonine-protein kinase tousled-like 1	1	TLK1;K485	yes	no		112002	3	MS/MS	A	1
YAAVKIHQLNK	YAAVK[754.2523]IHQLNK	R	S	11	3	5K(XO44-phosphonate)	Q9UKI8	TLK1	Serine/threonine-protein kinase tousled-like 1	1	TLK1;K485	yes	no		347816	1	MS/MS	A	2
YAAVKIHQLNK	YAAVK[754.2523]IHQLNK	R	S	11	3	5K(XO44-phosphonate)	Q9UKI8	TLK1	Serine/threonine-protein kinase tousled-like 1	1	TLK1;K485	yes	no		240515	1	MS/MS	A	3
YAAVKIHQLNK	YAAVK[754.2523]IHQLNK	R	S	11	3	5K(XO44-phosphonate)	Q9UKI8	TLK1	Serine/threonine-protein kinase tousled-like 1	1	TLK1;K485	yes	no		197794	1	MS/MS	B	1
YAAVKIHQLNK	YAAVK[754.2523]IHQLNK	R	S	11	3	5K(XO44-phosphonate)	Q9UKI8	TLK1	Serine/threonine-protein kinase tousled-like 1	1	TLK1;K485	yes	no		NA	0	unmatched	B	2
YAAVKIHQLNK	YAAVK[754.2523]IHQLNK	R	S	11	3	5K(XO44-phosphonate)	Q9UKI8	TLK1	Serine/threonine-protein kinase tousled-like 1	1	TLK1;K485	yes	no		NA	0	unmatched	B	3
YAAVKIHQLNK	YAAVK[754.2523]IHQLNK	R	S	11	3	5K(XO44-phosphonate)	Q9UKI8	TLK1	Serine/threonine-protein kinase tousled-like 1	1	TLK1;K485	yes	no		406521	1	MS/MS	C	1
YAAVKIHQLNK	YAAVK[754.2523]IHQLNK	R	S	11	3	5K(XO44-phosphonate)	Q9UKI8	TLK1	Serine/threonine-protein kinase tousled-like 1	1	TLK1;K485	yes	no		139466	1	MS/MS	C	2
YAAVKIHQLNK	YAAVK[754.2523]IHQLNK	R	S	11	3	5K(XO44-phosphonate)	Q9UKI8	TLK1	Serine/threonine-protein kinase tousled-like 1	1	TLK1;K485	yes	no		359235	2	MS/MS	C	3
YAAVKIHQLNK	YAAVK[754.2523]IHQLNK	R	S	11	3	5K(XO44-phosphonate)	Q9UKI8	TLK1	Serine/threonine-protein kinase tousled-like 1	1	TLK1;K485	yes	no		300192	1	MS/MS	D	1
YAAVKIHQLNK	YAAVK[754.2523]IHQLNK	R	S	11	3	5K(XO44-phosphonate)	Q9UKI8	TLK1	Serine/threonine-protein kinase tousled-like 1	1	TLK1;K485	yes	no		614195	1	MS/MS	D	2
YAAVKIHQLNK	YAAVK[754.2523]IHQLNK	R	S	11	3	5K(XO44-phosphonate)	Q9UKI8	TLK1	Serine/threonine-protein kinase tousled-like 1	1	TLK1;K485	yes	no		76508.4	1	MS/MS	D	3
YAAVKIHQLNK	YAAVK[754.2523]IHQLNK	R	S	11	3	5K(XO44-phosphonate)	Q9UKI8	TLK1	Serine/threonine-protein kinase tousled-like 1	1	TLK1;K485	yes	no		184584	2	MS/MS	E	1
YAAVKIHQLNK	YAAVK[754.2523]IHQLNK	R	S	11	3	5K(XO44-phosphonate)	Q9UKI8	TLK1	Serine/threonine-protein kinase tousled-like 1	1	TLK1;K485	yes	no		348688	1	MS/MS	E	2
YAAVKIHQLNK	YAAVK[754.2523]IHQLNK	R	S	11	3	5K(XO44-phosphonate)	Q9UKI8	TLK1	Serine/threonine-protein kinase tousled-like 1	1	TLK1;K485	yes	no		390237	1	MS/MS	E	3
YAAVKIHQLNK	YAAVK[754.2523]IHQLNK	R	S	11	3	5K(XO44-phosphonate)	Q9UKI8	TLK1	Serine/threonine-protein kinase tousled-like 1	1	TLK1;K485	yes	no		382802	2	MS/MS	F	1
YAAVKIHQLNK	YAAVK[754.2523]IHQLNK	R	S	11	3	5K(XO44-phosphonate)	Q9UKI8	TLK1	Serine/threonine-protein kinase tousled-like 1	1	TLK1;K485	yes	no		472261	1	MS/MS	F	2
YAAVKIHQLNK	YAAVK[754.2523]IHQLNK	R	S	11	3	5K(XO44-phosphonate)	Q9UKI8	TLK1	Serine/threonine-protein kinase tousled-like 1	1	TLK1;K485	yes	no		296206	2	MS/MS	F	3
YAAVKIHQLNK	YAAVK[754.2523]IHQLNK	R	S	11	3	5K(XO44-phosphonate)	Q9UKI8	TLK1	Serine/threonine-protein kinase tousled-like 1	1	TLK1;K485	yes	no		207810	3	MS/MS	G	1
YAAVKIHQLNK	YAAVK[754.2523]IHQLNK	R	S	11	3	5K(XO44-phosphonate)	Q9UKI8	TLK1	Serine/threonine-protein kinase tousled-like 1	1	TLK1;K485	yes	no		660481	3	MS/MS	G	2
YAAVKIHQLNK	YAAVK[754.2523]IHQLNK	R	S	11	3	5K(XO44-phosphonate)	Q9UKI8	TLK1	Serine/threonine-protein kinase tousled-like 1	1	TLK1;K485	yes	no		653709	2	MS/MS	G	3
YAAVKIHQLNK	YAAVK[754.2523]IHQLNK	R	S	11	3	5K(XO44-phosphonate)	Q9UKI8	TLK1	Serine/threonine-protein kinase tousled-like 1	1	TLK1;K485	yes	no		511237	3	MS/MS	H	1
YAAVKIHQLNK	YAAVK[754.2523]IHQLNK	R	S	11	3	5K(XO44-phosphonate)	Q9UKI8	TLK1	Serine/threonine-protein kinase tousled-like 1	1	TLK1;K485	yes	no		290908	5	MS/MS	H	2
YAAVKIHQLNK	YAAVK[754.2523]IHQLNK	R	S	11	3	5K(XO44-phosphonate)	Q9UKI8	TLK1	Serine/threonine-protein kinase tousled-like 1	1	TLK1;K485	yes	no		606257	2	MS/MS	H	3
YDPEGDNTGEQVAVKSLK	YDPEGDNTGEQVAVK[754.2523]SLK	R	P	18	3	15K(XO44-phosphonate)	P23458	JAK1	Tyrosine-protein kinase JAK1	1	JAK1;K908	yes	no	+	NA	0	unmatched	A	1
YDPEGDNTGEQVAVKSLK	YDPEGDNTGEQVAVK[754.2523]SLK	R	P	18	3	15K(XO44-phosphonate)	P23458	JAK1	Tyrosine-protein kinase JAK1	1	JAK1;K908	yes	no	+	63360.1	1	MS/MS	A	2
YDPEGDNTGEQVAVKSLK	YDPEGDNTGEQVAVK[754.2523]SLK	R	P	18	3	15K(XO44-phosphonate)	P23458	JAK1	Tyrosine-protein kinase JAK1	1	JAK1;K908	yes	no	+	45863.3	1	MS/MS	A	3
YDPEGDNTGEQVAVKSLK	YDPEGDNTGEQVAVK[754.2523]SLK	R	P	18	3	15K(XO44-phosphonate)	P23458	JAK1	Tyrosine-protein kinase JAK1	1	JAK1;K908	yes	no	+	NA	0	unmatched	B	1
YDPEGDNTGEQVAVKSLK	YDPEGDNTGEQVAVK[754.2523]SLK	R	P	18	3	15K(XO44-phosphonate)	P23458	JAK1	Tyrosine-protein kinase JAK1	1	JAK1;K908	yes	no	+	NA	0	unmatched	B	2
YDPEGDNTGEQVAVKSLK	YDPEGDNTGEQVAVK[754.2523]SLK	R	P	18	3	15K(XO44-phosphonate)	P23458	JAK1	Tyrosine-protein kinase JAK1	1	JAK1;K908	yes	no	+	NA	0	unmatched	B	3
YDPEGDNTGEQVAVKSLK	YDPEGDNTGEQVAVK[754.2523]SLK	R	P	18	3	15K(XO44-phosphonate)	P23458	JAK1	Tyrosine-protein kinase JAK1	1	JAK1;K908	yes	no	+	NA	0	unmatched	C	1
YDPEGDNTGEQVAVKSLK	YDPEGDNTGEQVAVK[754.2523]SLK	R	P	18	3	15K(XO44-phosphonate)	P23458	JAK1	Tyrosine-protein kinase JAK1	1	JAK1;K908	yes	no	+	15458.1	0	MBR	C	2
YDPEGDNTGEQVAVKSLK	YDPEGDNTGEQVAVK[754.2523]SLK	R	P	18	3	15K(XO44-phosphonate)	P23458	JAK1	Tyrosine-protein kinase JAK1	1	JAK1;K908	yes	no	+	NA	0	unmatched	C	3
YDPEGDNTGEQVAVKSLK	YDPEGDNTGEQVAVK[754.2523]SLK	R	P	18	3	15K(XO44-phosphonate)	P23458	JAK1	Tyrosine-protein kinase JAK1	1	JAK1;K908	yes	no	+	NA	0	unmatched	D	1
YDPEGDNTGEQVAVKSLK	YDPEGDNTGEQVAVK[754.2523]SLK	R	P	18	3	15K(XO44-phosphonate)	P23458	JAK1	Tyrosine-protein kinase JAK1	1	JAK1;K908	yes	no	+	34667.1	1	MS/MS	D	2
YDPEGDNTGEQVAVKSLK	YDPEGDNTGEQVAVK[754.2523]SLK	R	P	18	3	15K(XO44-phosphonate)	P23458	JAK1	Tyrosine-protein kinase JAK1	1	JAK1;K908	yes	no	+	NA	0	unmatched	D	3
YDPEGDNTGEQVAVKSLK	YDPEGDNTGEQVAVK[754.2523]SLK	R	P	18	3	15K(XO44-phosphonate)	P23458	JAK1	Tyrosine-protein kinase JAK1	1	JAK1;K908	yes	no	+	13610.6	0	MBR	E	1
YDPEGDNTGEQVAVKSLK	YDPEGDNTGEQVAVK[754.2523]SLK	R	P	18	3	15K(XO44-phosphonate)	P23458	JAK1	Tyrosine-protein kinase JAK1	1	JAK1;K908	yes	no	+	26504.7	1	MS/MS	E	2
YDPEGDNTGEQVAVKSLK	YDPEGDNTGEQVAVK[754.2523]SLK	R	P	18	3	15K(XO44-phosphonate)	P23458	JAK1	Tyrosine-protein kinase JAK1	1	JAK1;K908	yes	no	+	19872.5	1	MS/MS	E	3
YDPEGDNTGEQVAVKSLK	YDPEGDNTGEQVAVK[754.2523]SLK	R	P	18	3	15K(XO44-phosphonate)	P23458	JAK1	Tyrosine-protein kinase JAK1	1	JAK1;K908	yes	no	+	22150.1	0	MBR	F	1
YDPEGDNTGEQVAVKSLK	YDPEGDNTGEQVAVK[754.2523]SLK	R	P	18	3	15K(XO44-phosphonate)	P23458	JAK1	Tyrosine-protein kinase JAK1	1	JAK1;K908	yes	no	+	44522.9	1	MS/MS	F	2
YDPEGDNTGEQVAVKSLK	YDPEGDNTGEQVAVK[754.2523]SLK	R	P	18	3	15K(XO44-phosphonate)	P23458	JAK1	Tyrosine-protein kinase JAK1	1	JAK1;K908	yes	no	+	NA	0	unmatched	F	3
YDPEGDNTGEQVAVKSLK	YDPEGDNTGEQVAVK[754.2523]SLK	R	P	18	3	15K(XO44-phosphonate)	P23458	JAK1	Tyrosine-protein kinase JAK1	1	JAK1;K908	yes	no	+	10424.1	0	MBR	G	1
YDPEGDNTGEQVAVKSLK	YDPEGDNTGEQVAVK[754.2523]SLK	R	P	18	3	15K(XO44-phosphonate)	P23458	JAK1	Tyrosine-protein kinase JAK1	1	JAK1;K908	yes	no	+	NA	0	unmatched	G	2
YDPEGDNTGEQVAVKSLK	YDPEGDNTGEQVAVK[754.2523]SLK	R	P	18	3	15K(XO44-phosphonate)	P23458	JAK1	Tyrosine-protein kinase JAK1	1	JAK1;K908	yes	no	+	27068.2	0	MBR	G	3
YDPEGDNTGEQVAVKSLK	YDPEGDNTGEQVAVK[754.2523]SLK	R	P	18	3	15K(XO44-phosphonate)	P23458	JAK1	Tyrosine-protein kinase JAK1	1	JAK1;K908	yes	no	+	NA	0	unmatched	H	1
YDPEGDNTGEQVAVKSLK	YDPEGDNTGEQVAVK[754.2523]SLK	R	P	18	3	15K(XO44-phosphonate)	P23458	JAK1	Tyrosine-protein kinase JAK1	1	JAK1;K908	yes	no	+	NA	0	unmatched	H	2
YDPEGDNTGEQVAVKSLK	YDPEGDNTGEQVAVK[754.2523]SLK	R	P	18	3	15K(XO44-phosphonate)	P23458	JAK1	Tyrosine-protein kinase JAK1	1	JAK1;K908	yes	no	+	NA	0	unmatched	H	3
YDPEGDNTGEQVAVKSLKPESGGNHIADLK	YDPEGDNTGEQVAVK[754.2523]SLKPESGGNHIADLK	R	K	30	4,5	15K(XO44-phosphonate)	P23458	JAK1	Tyrosine-protein kinase JAK1	1	JAK1;K908	yes	no	+	59500	1	MS/MS	A	1
YDPEGDNTGEQVAVKSLKPESGGNHIADLK	YDPEGDNTGEQVAVK[754.2523]SLKPESGGNHIADLK	R	K	30	4,5	15K(XO44-phosphonate)	P23458	JAK1	Tyrosine-protein kinase JAK1	1	JAK1;K908	yes	no	+	234743	1	MS/MS	A	2
YDPEGDNTGEQVAVKSLKPESGGNHIADLK	YDPEGDNTGEQVAVK[754.2523]SLKPESGGNHIADLK	R	K	30	4,5	15K(XO44-phosphonate)	P23458	JAK1	Tyrosine-protein kinase JAK1	1	JAK1;K908	yes	no	+	253576	1	MS/MS	A	3
YDPEGDNTGEQVAVKSLKPESGGNHIADLK	YDPEGDNTGEQVAVK[754.2523]SLKPESGGNHIADLK	R	K	30	4,5	15K(XO44-phosphonate)	P23458	JAK1	Tyrosine-protein kinase JAK1	1	JAK1;K908	yes	no	+	79720.5	1	MS/MS	B	1
YDPEGDNTGEQVAVKSLKPESGGNHIADLK	YDPEGDNTGEQVAVK[754.2523]SLKPESGGNHIADLK	R	K	30	4,5	15K(XO44-phosphonate)	P23458	JAK1	Tyrosine-protein kinase JAK1	1	JAK1;K908	yes	no	+	NA	0	unmatched	B	2
YDPEGDNTGEQVAVKSLKPESGGNHIADLK	YDPEGDNTGEQVAVK[754.2523]SLKPESGGNHIADLK	R	K	30	4,5	15K(XO44-phosphonate)	P23458	JAK1	Tyrosine-protein kinase JAK1	1	JAK1;K908	yes	no	+	NA	0	unmatched	B	3
YDPEGDNTGEQVAVKSLKPESGGNHIADLK	YDPEGDNTGEQVAVK[754.2523]SLKPESGGNHIADLK	R	K	30	4,5	15K(XO44-phosphonate)	P23458	JAK1	Tyrosine-protein kinase JAK1	1	JAK1;K908	yes	no	+	142562	1	MS/MS	C	1
YDPEGDNTGEQVAVKSLKPESGGNHIADLK	YDPEGDNTGEQVAVK[754.2523]SLKPESGGNHIADLK	R	K	30	4,5	15K(XO44-phosphonate)	P23458	JAK1	Tyrosine-protein kinase JAK1	1	JAK1;K908	yes	no	+	54691.3	2	MS/MS	C	2
YDPEGDNTGEQVAVKSLKPESGGNHIADLK	YDPEGDNTGEQVAVK[754.2523]SLKPESGGNHIADLK	R	K	30	4,5	15K(XO44-phosphonate)	P23458	JAK1	Tyrosine-protein kinase JAK1	1	JAK1;K908	yes	no	+	81638.9	1	MS/MS	C	3
YDPEGDNTGEQVAVKSLKPESGGNHIADLK	YDPEGDNTGEQVAVK[754.2523]SLKPESGGNHIADLK	R	K	30	4,5	15K(XO44-phosphonate)	P23458	JAK1	Tyrosine-protein kinase JAK1	1	JAK1;K908	yes	no	+	161381	0	MBR	D	1
YDPEGDNTGEQVAVKSLKPESGGNHIADLK	YDPEGDNTGEQVAVK[754.2523]SLKPESGGNHIADLK	R	K	30	4,5	15K(XO44-phosphonate)	P23458	JAK1	Tyrosine-protein kinase JAK1	1	JAK1;K908	yes	no	+	122860	2	MS/MS	D	2
YDPEGDNTGEQVAVKSLKPESGGNHIADLK	YDPEGDNTGEQVAVK[754.2523]SLKPESGGNHIADLK	R	K	30	4,5	15K(XO44-phosphonate)	P23458	JAK1	Tyrosine-protein kinase JAK1	1	JAK1;K908	yes	no	+	NA	0	unmatched	D	3
YDPEGDNTGEQVAVKSLKPESGGNHIADLK	YDPEGDNTGEQVAVK[754.2523]SLKPESGGNHIADLK	R	K	30	4,5	15K(XO44-phosphonate)	P23458	JAK1	Tyrosine-protein kinase JAK1	1	JAK1;K908	yes	no	+	68260.8	2	MS/MS	E	1
YDPEGDNTGEQVAVKSLKPESGGNHIADLK	YDPEGDNTGEQVAVK[754.2523]SLKPESGGNHIADLK	R	K	30	4,5	15K(XO44-phosphonate)	P23458	JAK1	Tyrosine-protein kinase JAK1	1	JAK1;K908	yes	no	+	105446	3	MS/MS	E	2
YDPEGDNTGEQVAVKSLKPESGGNHIADLK	YDPEGDNTGEQVAVK[754.2523]SLKPESGGNHIADLK	R	K	30	4,5	15K(XO44-phosphonate)	P23458	JAK1	Tyrosine-protein kinase JAK1	1	JAK1;K908	yes	no	+	79228.6	1	MS/MS	E	3
YDPEGDNTGEQVAVKSLKPESGGNHIADLK	YDPEGDNTGEQVAVK[754.2523]SLKPESGGNHIADLK	R	K	30	4,5	15K(XO44-phosphonate)	P23458	JAK1	Tyrosine-protein kinase JAK1	1	JAK1;K908	yes	no	+	108629	0	MBR	F	1
YDPEGDNTGEQVAVKSLKPESGGNHIADLK	YDPEGDNTGEQVAVK[754.2523]SLKPESGGNHIADLK	R	K	30	4,5	15K(XO44-phosphonate)	P23458	JAK1	Tyrosine-protein kinase JAK1	1	JAK1;K908	yes	no	+	172891	0	MBR	F	2
YDPEGDNTGEQVAVKSLKPESGGNHIADLK	YDPEGDNTGEQVAVK[754.2523]SLKPESGGNHIADLK	R	K	30	4,5	15K(XO44-phosphonate)	P23458	JAK1	Tyrosine-protein kinase JAK1	1	JAK1;K908	yes	no	+	47731.2	1	MS/MS	F	3
YDPEGDNTGEQVAVKSLKPESGGNHIADLK	YDPEGDNTGEQVAVK[754.2523]SLKPESGGNHIADLK	R	K	30	4,5	15K(XO44-phosphonate)	P23458	JAK1	Tyrosine-protein kinase JAK1	1	JAK1;K908	yes	no	+	56354.2	1	MS/MS	G	1
YDPEGDNTGEQVAVKSLKPESGGNHIADLK	YDPEGDNTGEQVAVK[754.2523]SLKPESGGNHIADLK	R	K	30	4,5	15K(XO44-phosphonate)	P23458	JAK1	Tyrosine-protein kinase JAK1	1	JAK1;K908	yes	no	+	137412	0	MBR	G	2
YDPEGDNTGEQVAVKSLKPESGGNHIADLK	YDPEGDNTGEQVAVK[754.2523]SLKPESGGNHIADLK	R	K	30	4,5	15K(XO44-phosphonate)	P23458	JAK1	Tyrosine-protein kinase JAK1	1	JAK1;K908	yes	no	+	141623	1	MS/MS	G	3
YDPEGDNTGEQVAVKSLKPESGGNHIADLK	YDPEGDNTGEQVAVK[754.2523]SLKPESGGNHIADLK	R	K	30	4,5	15K(XO44-phosphonate)	P23458	JAK1	Tyrosine-protein kinase JAK1	1	JAK1;K908	yes	no	+	56181.3	0	MBR	H	1
YDPEGDNTGEQVAVKSLKPESGGNHIADLK	YDPEGDNTGEQVAVK[754.2523]SLKPESGGNHIADLK	R	K	30	4,5	15K(XO44-phosphonate)	P23458	JAK1	Tyrosine-protein kinase JAK1	1	JAK1;K908	yes	no	+	31644.9	2	MS/MS	H	2
YDPEGDNTGEQVAVKSLKPESGGNHIADLK	YDPEGDNTGEQVAVK[754.2523]SLKPESGGNHIADLK	R	K	30	4,5	15K(XO44-phosphonate)	P23458	JAK1	Tyrosine-protein kinase JAK1	1	JAK1;K908	yes	no	+	NA	0	unmatched	H	3
YDPLQDNTGEVVAVKK	YDPLQDNTGEVVAVK[754.2523]K	R	L	16	3	15K(XO44-phosphonate)	O60674	JAK2	Tyrosine-protein kinase JAK2	1	JAK2;K882	yes	no		30179.2	2	MS/MS	A	1
YDPLQDNTGEVVAVKK	YDPLQDNTGEVVAVK[754.2523]K	R	L	16	3	15K(XO44-phosphonate)	O60674	JAK2	Tyrosine-protein kinase JAK2	1	JAK2;K882	yes	no		137518	1	MS/MS	A	2
YDPLQDNTGEVVAVKK	YDPLQDNTGEVVAVK[754.2523]K	R	L	16	3	15K(XO44-phosphonate)	O60674	JAK2	Tyrosine-protein kinase JAK2	1	JAK2;K882	yes	no		184720	2	MS/MS	A	3
YDPLQDNTGEVVAVKK	YDPLQDNTGEVVAVK[754.2523]K	R	L	16	3	15K(XO44-phosphonate)	O60674	JAK2	Tyrosine-protein kinase JAK2	1	JAK2;K882	yes	no		84547.9	1	MS/MS	B	1
YDPLQDNTGEVVAVKK	YDPLQDNTGEVVAVK[754.2523]K	R	L	16	3	15K(XO44-phosphonate)	O60674	JAK2	Tyrosine-protein kinase JAK2	1	JAK2;K882	yes	no		NA	0	unmatched	B	2
YDPLQDNTGEVVAVKK	YDPLQDNTGEVVAVK[754.2523]K	R	L	16	3	15K(XO44-phosphonate)	O60674	JAK2	Tyrosine-protein kinase JAK2	1	JAK2;K882	yes	no		NA	0	unmatched	B	3
YDPLQDNTGEVVAVKK	YDPLQDNTGEVVAVK[754.2523]K	R	L	16	3	15K(XO44-phosphonate)	O60674	JAK2	Tyrosine-protein kinase JAK2	1	JAK2;K882	yes	no		108873	5	MS/MS	C	1
YDPLQDNTGEVVAVKK	YDPLQDNTGEVVAVK[754.2523]K	R	L	16	3	15K(XO44-phosphonate)	O60674	JAK2	Tyrosine-protein kinase JAK2	1	JAK2;K882	yes	no		77129.1	4	MS/MS	C	2
YDPLQDNTGEVVAVKK	YDPLQDNTGEVVAVK[754.2523]K	R	L	16	3	15K(XO44-phosphonate)	O60674	JAK2	Tyrosine-protein kinase JAK2	1	JAK2;K882	yes	no		NA	0	unmatched	C	3
YDPLQDNTGEVVAVKK	YDPLQDNTGEVVAVK[754.2523]K	R	L	16	3	15K(XO44-phosphonate)	O60674	JAK2	Tyrosine-protein kinase JAK2	1	JAK2;K882	yes	no		NA	1	MS/MS	D	1
YDPLQDNTGEVVAVKK	YDPLQDNTGEVVAVK[754.2523]K	R	L	16	3	15K(XO44-phosphonate)	O60674	JAK2	Tyrosine-protein kinase JAK2	1	JAK2;K882	yes	no		102218	2	MS/MS	D	2
YDPLQDNTGEVVAVKK	YDPLQDNTGEVVAVK[754.2523]K	R	L	16	3	15K(XO44-phosphonate)	O60674	JAK2	Tyrosine-protein kinase JAK2	1	JAK2;K882	yes	no		NA	0	unmatched	D	3
YDPLQDNTGEVVAVKK	YDPLQDNTGEVVAVK[754.2523]K	R	L	16	3	15K(XO44-phosphonate)	O60674	JAK2	Tyrosine-protein kinase JAK2	1	JAK2;K882	yes	no		37155.6	2	MS/MS	E	1
YDPLQDNTGEVVAVKK	YDPLQDNTGEVVAVK[754.2523]K	R	L	16	3	15K(XO44-phosphonate)	O60674	JAK2	Tyrosine-protein kinase JAK2	1	JAK2;K882	yes	no		81070.5	1	MS/MS	E	2
YDPLQDNTGEVVAVKK	YDPLQDNTGEVVAVK[754.2523]K	R	L	16	3	15K(XO44-phosphonate)	O60674	JAK2	Tyrosine-protein kinase JAK2	1	JAK2;K882	yes	no		40975.6	2	MS/MS	E	3
YDPLQDNTGEVVAVKK	YDPLQDNTGEVVAVK[754.2523]K	R	L	16	3	15K(XO44-phosphonate)	O60674	JAK2	Tyrosine-protein kinase JAK2	1	JAK2;K882	yes	no		NA	0	unmatched	F	1
YDPLQDNTGEVVAVKK	YDPLQDNTGEVVAVK[754.2523]K	R	L	16	3	15K(XO44-phosphonate)	O60674	JAK2	Tyrosine-protein kinase JAK2	1	JAK2;K882	yes	no		145655	1	MS/MS	F	2
YDPLQDNTGEVVAVKK	YDPLQDNTGEVVAVK[754.2523]K	R	L	16	3	15K(XO44-phosphonate)	O60674	JAK2	Tyrosine-protein kinase JAK2	1	JAK2;K882	yes	no		20919.5	1	MS/MS	F	3
YDPLQDNTGEVVAVKK	YDPLQDNTGEVVAVK[754.2523]K	R	L	16	3	15K(XO44-phosphonate)	O60674	JAK2	Tyrosine-protein kinase JAK2	1	JAK2;K882	yes	no		33974.2	6	MS/MS	G	1
YDPLQDNTGEVVAVKK	YDPLQDNTGEVVAVK[754.2523]K	R	L	16	3	15K(XO44-phosphonate)	O60674	JAK2	Tyrosine-protein kinase JAK2	1	JAK2;K882	yes	no		111986	1	MS/MS	G	2
YDPLQDNTGEVVAVKK	YDPLQDNTGEVVAVK[754.2523]K	R	L	16	3	15K(XO44-phosphonate)	O60674	JAK2	Tyrosine-protein kinase JAK2	1	JAK2;K882	yes	no		65061	1	MS/MS	G	3
YDPLQDNTGEVVAVKK	YDPLQDNTGEVVAVK[754.2523]K	R	L	16	3	15K(XO44-phosphonate)	O60674	JAK2	Tyrosine-protein kinase JAK2	1	JAK2;K882	yes	no		80265.3	3	MS/MS	H	1
YDPLQDNTGEVVAVKK	YDPLQDNTGEVVAVK[754.2523]K	R	L	16	3	15K(XO44-phosphonate)	O60674	JAK2	Tyrosine-protein kinase JAK2	1	JAK2;K882	yes	no		NA	1	MS/MS	H	2
YDPLQDNTGEVVAVKK	YDPLQDNTGEVVAVK[754.2523]K	R	L	16	3	15K(XO44-phosphonate)	O60674	JAK2	Tyrosine-protein kinase JAK2	1	JAK2;K882	yes	no		NA	1	MS/MS	H	3
YMSPEQISSQDYGK	YM[15.9949]SPEQISSQDYGK[754.2523]	R	E	14	3	14K(XO44-phosphonate),2M(Oxidation (M))	P19525	EIF2AK2	Interferon-induced, double-stranded RNA-activated protein kinase	1	EIF2AK2;K467	no	no		6012.86	0	MBR	A	1
YMSPEQISSQDYGK	YM[15.9949]SPEQISSQDYGK[754.2523]	R	E	14	3	14K(XO44-phosphonate),2M(Oxidation (M))	P19525	EIF2AK2	Interferon-induced, double-stranded RNA-activated protein kinase	1	EIF2AK2;K467	no	no		44831.7	0	MBR	A	2
YMSPEQISSQDYGK	YM[15.9949]SPEQISSQDYGK[754.2523]	R	E	14	3	14K(XO44-phosphonate),2M(Oxidation (M))	P19525	EIF2AK2	Interferon-induced, double-stranded RNA-activated protein kinase	1	EIF2AK2;K467	no	no		NA	0	unmatched	A	3
YMSPEQISSQDYGK	YM[15.9949]SPEQISSQDYGK[754.2523]	R	E	14	3	14K(XO44-phosphonate),2M(Oxidation (M))	P19525	EIF2AK2	Interferon-induced, double-stranded RNA-activated protein kinase	1	EIF2AK2;K467	no	no		NA	0	unmatched	B	1
YMSPEQISSQDYGK	YM[15.9949]SPEQISSQDYGK[754.2523]	R	E	14	3	14K(XO44-phosphonate),2M(Oxidation (M))	P19525	EIF2AK2	Interferon-induced, double-stranded RNA-activated protein kinase	1	EIF2AK2;K467	no	no		NA	0	unmatched	B	2
YMSPEQISSQDYGK	YM[15.9949]SPEQISSQDYGK[754.2523]	R	E	14	3	14K(XO44-phosphonate),2M(Oxidation (M))	P19525	EIF2AK2	Interferon-induced, double-stranded RNA-activated protein kinase	1	EIF2AK2;K467	no	no		NA	0	unmatched	B	3
YMSPEQISSQDYGK	YM[15.9949]SPEQISSQDYGK[754.2523]	R	E	14	3	14K(XO44-phosphonate),2M(Oxidation (M))	P19525	EIF2AK2	Interferon-induced, double-stranded RNA-activated protein kinase	1	EIF2AK2;K467	no	no		28433.9	1	MS/MS	C	1
YMSPEQISSQDYGK	YM[15.9949]SPEQISSQDYGK[754.2523]	R	E	14	3	14K(XO44-phosphonate),2M(Oxidation (M))	P19525	EIF2AK2	Interferon-induced, double-stranded RNA-activated protein kinase	1	EIF2AK2;K467	no	no		NA	0	unmatched	C	2
YMSPEQISSQDYGK	YM[15.9949]SPEQISSQDYGK[754.2523]	R	E	14	3	14K(XO44-phosphonate),2M(Oxidation (M))	P19525	EIF2AK2	Interferon-induced, double-stranded RNA-activated protein kinase	1	EIF2AK2;K467	no	no		NA	0	unmatched	C	3
YMSPEQISSQDYGK	YM[15.9949]SPEQISSQDYGK[754.2523]	R	E	14	3	14K(XO44-phosphonate),2M(Oxidation (M))	P19525	EIF2AK2	Interferon-induced, double-stranded RNA-activated protein kinase	1	EIF2AK2;K467	no	no		NA	0	unmatched	D	1
YMSPEQISSQDYGK	YM[15.9949]SPEQISSQDYGK[754.2523]	R	E	14	3	14K(XO44-phosphonate),2M(Oxidation (M))	P19525	EIF2AK2	Interferon-induced, double-stranded RNA-activated protein kinase	1	EIF2AK2;K467	no	no		NA	0	unmatched	D	2
YMSPEQISSQDYGK	YM[15.9949]SPEQISSQDYGK[754.2523]	R	E	14	3	14K(XO44-phosphonate),2M(Oxidation (M))	P19525	EIF2AK2	Interferon-induced, double-stranded RNA-activated protein kinase	1	EIF2AK2;K467	no	no		NA	0	unmatched	D	3
YMSPEQISSQDYGK	YM[15.9949]SPEQISSQDYGK[754.2523]	R	E	14	3	14K(XO44-phosphonate),2M(Oxidation (M))	P19525	EIF2AK2	Interferon-induced, double-stranded RNA-activated protein kinase	1	EIF2AK2;K467	no	no		NA	0	unmatched	E	1
YMSPEQISSQDYGK	YM[15.9949]SPEQISSQDYGK[754.2523]	R	E	14	3	14K(XO44-phosphonate),2M(Oxidation (M))	P19525	EIF2AK2	Interferon-induced, double-stranded RNA-activated protein kinase	1	EIF2AK2;K467	no	no		14728.7	0	MBR	E	2
YMSPEQISSQDYGK	YM[15.9949]SPEQISSQDYGK[754.2523]	R	E	14	3	14K(XO44-phosphonate),2M(Oxidation (M))	P19525	EIF2AK2	Interferon-induced, double-stranded RNA-activated protein kinase	1	EIF2AK2;K467	no	no		NA	0	unmatched	E	3
YMSPEQISSQDYGK	YM[15.9949]SPEQISSQDYGK[754.2523]	R	E	14	3	14K(XO44-phosphonate),2M(Oxidation (M))	P19525	EIF2AK2	Interferon-induced, double-stranded RNA-activated protein kinase	1	EIF2AK2;K467	no	no		34101.8	1	MS/MS	F	1
YMSPEQISSQDYGK	YM[15.9949]SPEQISSQDYGK[754.2523]	R	E	14	3	14K(XO44-phosphonate),2M(Oxidation (M))	P19525	EIF2AK2	Interferon-induced, double-stranded RNA-activated protein kinase	1	EIF2AK2;K467	no	no		NA	0	unmatched	F	2
YMSPEQISSQDYGK	YM[15.9949]SPEQISSQDYGK[754.2523]	R	E	14	3	14K(XO44-phosphonate),2M(Oxidation (M))	P19525	EIF2AK2	Interferon-induced, double-stranded RNA-activated protein kinase	1	EIF2AK2;K467	no	no		15500.4	0	MBR	F	3
YMSPEQISSQDYGK	YM[15.9949]SPEQISSQDYGK[754.2523]	R	E	14	3	14K(XO44-phosphonate),2M(Oxidation (M))	P19525	EIF2AK2	Interferon-induced, double-stranded RNA-activated protein kinase	1	EIF2AK2;K467	no	no		NA	0	unmatched	G	1
YMSPEQISSQDYGK	YM[15.9949]SPEQISSQDYGK[754.2523]	R	E	14	3	14K(XO44-phosphonate),2M(Oxidation (M))	P19525	EIF2AK2	Interferon-induced, double-stranded RNA-activated protein kinase	1	EIF2AK2;K467	no	no		NA	0	unmatched	G	2
YMSPEQISSQDYGK	YM[15.9949]SPEQISSQDYGK[754.2523]	R	E	14	3	14K(XO44-phosphonate),2M(Oxidation (M))	P19525	EIF2AK2	Interferon-induced, double-stranded RNA-activated protein kinase	1	EIF2AK2;K467	no	no		NA	0	unmatched	G	3
YMSPEQISSQDYGK	YM[15.9949]SPEQISSQDYGK[754.2523]	R	E	14	3	14K(XO44-phosphonate),2M(Oxidation (M))	P19525	EIF2AK2	Interferon-induced, double-stranded RNA-activated protein kinase	1	EIF2AK2;K467	no	no		NA	0	unmatched	H	1
YMSPEQISSQDYGK	YM[15.9949]SPEQISSQDYGK[754.2523]	R	E	14	3	14K(XO44-phosphonate),2M(Oxidation (M))	P19525	EIF2AK2	Interferon-induced, double-stranded RNA-activated protein kinase	1	EIF2AK2;K467	no	no		NA	0	unmatched	H	2
YMSPEQISSQDYGK	YM[15.9949]SPEQISSQDYGK[754.2523]	R	E	14	3	14K(XO44-phosphonate),2M(Oxidation (M))	P19525	EIF2AK2	Interferon-induced, double-stranded RNA-activated protein kinase	1	EIF2AK2;K467	no	no		NA	0	unmatched	H	3
YVAVKIHQLNK	YVAVK[754.2523]IHQLNK	R	N	11	3	5K(XO44-phosphonate)	Q86UE8	TLK2	Serine/threonine-protein kinase tousled-like 2	1	TLK2;K491	yes	no		16850.6	0	MBR	A	1
YVAVKIHQLNK	YVAVK[754.2523]IHQLNK	R	N	11	3	5K(XO44-phosphonate)	Q86UE8	TLK2	Serine/threonine-protein kinase tousled-like 2	1	TLK2;K491	yes	no		21801.6	0	MBR	A	2
YVAVKIHQLNK	YVAVK[754.2523]IHQLNK	R	N	11	3	5K(XO44-phosphonate)	Q86UE8	TLK2	Serine/threonine-protein kinase tousled-like 2	1	TLK2;K491	yes	no		NA	0	unmatched	A	3
YVAVKIHQLNK	YVAVK[754.2523]IHQLNK	R	N	11	3	5K(XO44-phosphonate)	Q86UE8	TLK2	Serine/threonine-protein kinase tousled-like 2	1	TLK2;K491	yes	no		NA	0	unmatched	B	1
YVAVKIHQLNK	YVAVK[754.2523]IHQLNK	R	N	11	3	5K(XO44-phosphonate)	Q86UE8	TLK2	Serine/threonine-protein kinase tousled-like 2	1	TLK2;K491	yes	no		NA	0	unmatched	B	2
YVAVKIHQLNK	YVAVK[754.2523]IHQLNK	R	N	11	3	5K(XO44-phosphonate)	Q86UE8	TLK2	Serine/threonine-protein kinase tousled-like 2	1	TLK2;K491	yes	no		NA	0	unmatched	B	3
YVAVKIHQLNK	YVAVK[754.2523]IHQLNK	R	N	11	3	5K(XO44-phosphonate)	Q86UE8	TLK2	Serine/threonine-protein kinase tousled-like 2	1	TLK2;K491	yes	no		68295.9	2	MS/MS	C	1
YVAVKIHQLNK	YVAVK[754.2523]IHQLNK	R	N	11	3	5K(XO44-phosphonate)	Q86UE8	TLK2	Serine/threonine-protein kinase tousled-like 2	1	TLK2;K491	yes	no		NA	0	unmatched	C	2
YVAVKIHQLNK	YVAVK[754.2523]IHQLNK	R	N	11	3	5K(XO44-phosphonate)	Q86UE8	TLK2	Serine/threonine-protein kinase tousled-like 2	1	TLK2;K491	yes	no		NA	0	unmatched	C	3
YVAVKIHQLNK	YVAVK[754.2523]IHQLNK	R	N	11	3	5K(XO44-phosphonate)	Q86UE8	TLK2	Serine/threonine-protein kinase tousled-like 2	1	TLK2;K491	yes	no		NA	0	unmatched	D	1
YVAVKIHQLNK	YVAVK[754.2523]IHQLNK	R	N	11	3	5K(XO44-phosphonate)	Q86UE8	TLK2	Serine/threonine-protein kinase tousled-like 2	1	TLK2;K491	yes	no		81435.8	1	MS/MS	D	2
YVAVKIHQLNK	YVAVK[754.2523]IHQLNK	R	N	11	3	5K(XO44-phosphonate)	Q86UE8	TLK2	Serine/threonine-protein kinase tousled-like 2	1	TLK2;K491	yes	no		NA	0	unmatched	D	3
YVAVKIHQLNK	YVAVK[754.2523]IHQLNK	R	N	11	3	5K(XO44-phosphonate)	Q86UE8	TLK2	Serine/threonine-protein kinase tousled-like 2	1	TLK2;K491	yes	no		41430.2	2	MS/MS	E	1
YVAVKIHQLNK	YVAVK[754.2523]IHQLNK	R	N	11	3	5K(XO44-phosphonate)	Q86UE8	TLK2	Serine/threonine-protein kinase tousled-like 2	1	TLK2;K491	yes	no		60328.5	1	MS/MS	E	2
YVAVKIHQLNK	YVAVK[754.2523]IHQLNK	R	N	11	3	5K(XO44-phosphonate)	Q86UE8	TLK2	Serine/threonine-protein kinase tousled-like 2	1	TLK2;K491	yes	no		50485.6	0	MBR	E	3
YVAVKIHQLNK	YVAVK[754.2523]IHQLNK	R	N	11	3	5K(XO44-phosphonate)	Q86UE8	TLK2	Serine/threonine-protein kinase tousled-like 2	1	TLK2;K491	yes	no		76028.6	1	MS/MS	F	1
YVAVKIHQLNK	YVAVK[754.2523]IHQLNK	R	N	11	3	5K(XO44-phosphonate)	Q86UE8	TLK2	Serine/threonine-protein kinase tousled-like 2	1	TLK2;K491	yes	no		48342.9	0	MBR	F	2
YVAVKIHQLNK	YVAVK[754.2523]IHQLNK	R	N	11	3	5K(XO44-phosphonate)	Q86UE8	TLK2	Serine/threonine-protein kinase tousled-like 2	1	TLK2;K491	yes	no		52635.6	1	MS/MS	F	3
YVAVKIHQLNK	YVAVK[754.2523]IHQLNK	R	N	11	3	5K(XO44-phosphonate)	Q86UE8	TLK2	Serine/threonine-protein kinase tousled-like 2	1	TLK2;K491	yes	no		67374.2	2	MS/MS	G	1
YVAVKIHQLNK	YVAVK[754.2523]IHQLNK	R	N	11	3	5K(XO44-phosphonate)	Q86UE8	TLK2	Serine/threonine-protein kinase tousled-like 2	1	TLK2;K491	yes	no		157222	2	MS/MS	G	2
YVAVKIHQLNK	YVAVK[754.2523]IHQLNK	R	N	11	3	5K(XO44-phosphonate)	Q86UE8	TLK2	Serine/threonine-protein kinase tousled-like 2	1	TLK2;K491	yes	no		148265	2	MS/MS	G	3
YVAVKIHQLNK	YVAVK[754.2523]IHQLNK	R	N	11	3	5K(XO44-phosphonate)	Q86UE8	TLK2	Serine/threonine-protein kinase tousled-like 2	1	TLK2;K491	yes	no		59286.8	0	MBR	H	1
YVAVKIHQLNK	YVAVK[754.2523]IHQLNK	R	N	11	3	5K(XO44-phosphonate)	Q86UE8	TLK2	Serine/threonine-protein kinase tousled-like 2	1	TLK2;K491	yes	no		35733.2	1	MS/MS	H	2
YVAVKIHQLNK	YVAVK[754.2523]IHQLNK	R	N	11	3	5K(XO44-phosphonate)	Q86UE8	TLK2	Serine/threonine-protein kinase tousled-like 2	1	TLK2;K491	yes	no		119304	1	MS/MS	H	3
DLYDAGVKRK	DLYDAGVK[754.2523]RK	R	G	10	3	8K(XO44-phosphonate)	P07355	ANXA2	Annexin A2	0	ANXA2;K204	no	no		13566.2	0	MBR	A	1
DLYDAGVKRK	DLYDAGVK[754.2523]RK	R	G	10	3	8K(XO44-phosphonate)	P07355	ANXA2	Annexin A2	0	ANXA2;K204	no	no		41387.7	1	MS/MS	A	2
DLYDAGVKRK	DLYDAGVK[754.2523]RK	R	G	10	3	8K(XO44-phosphonate)	P07355	ANXA2	Annexin A2	0	ANXA2;K204	no	no		NA	0	unmatched	A	3
DLYDAGVKRK	DLYDAGVK[754.2523]RK	R	G	10	3	8K(XO44-phosphonate)	P07355	ANXA2	Annexin A2	0	ANXA2;K204	no	no		NA	0	unmatched	B	1
DLYDAGVKRK	DLYDAGVK[754.2523]RK	R	G	10	3	8K(XO44-phosphonate)	P07355	ANXA2	Annexin A2	0	ANXA2;K204	no	no		NA	0	unmatched	B	2
DLYDAGVKRK	DLYDAGVK[754.2523]RK	R	G	10	3	8K(XO44-phosphonate)	P07355	ANXA2	Annexin A2	0	ANXA2;K204	no	no		NA	0	unmatched	B	3
DLYDAGVKRK	DLYDAGVK[754.2523]RK	R	G	10	3	8K(XO44-phosphonate)	P07355	ANXA2	Annexin A2	0	ANXA2;K204	no	no		55457.7	1	MS/MS	C	1
DLYDAGVKRK	DLYDAGVK[754.2523]RK	R	G	10	3	8K(XO44-phosphonate)	P07355	ANXA2	Annexin A2	0	ANXA2;K204	no	no		20918.9	0	MBR	C	2
DLYDAGVKRK	DLYDAGVK[754.2523]RK	R	G	10	3	8K(XO44-phosphonate)	P07355	ANXA2	Annexin A2	0	ANXA2;K204	no	no		NA	0	unmatched	C	3
DLYDAGVKRK	DLYDAGVK[754.2523]RK	R	G	10	3	8K(XO44-phosphonate)	P07355	ANXA2	Annexin A2	0	ANXA2;K204	no	no		NA	0	unmatched	D	1
DLYDAGVKRK	DLYDAGVK[754.2523]RK	R	G	10	3	8K(XO44-phosphonate)	P07355	ANXA2	Annexin A2	0	ANXA2;K204	no	no		70467.8	1	MS/MS	D	2
DLYDAGVKRK	DLYDAGVK[754.2523]RK	R	G	10	3	8K(XO44-phosphonate)	P07355	ANXA2	Annexin A2	0	ANXA2;K204	no	no		NA	0	unmatched	D	3
DLYDAGVKRK	DLYDAGVK[754.2523]RK	R	G	10	3	8K(XO44-phosphonate)	P07355	ANXA2	Annexin A2	0	ANXA2;K204	no	no		24289.4	1	MS/MS	E	1
DLYDAGVKRK	DLYDAGVK[754.2523]RK	R	G	10	3	8K(XO44-phosphonate)	P07355	ANXA2	Annexin A2	0	ANXA2;K204	no	no		43345.6	2	MS/MS	E	2
DLYDAGVKRK	DLYDAGVK[754.2523]RK	R	G	10	3	8K(XO44-phosphonate)	P07355	ANXA2	Annexin A2	0	ANXA2;K204	no	no		31744.9	2	MS/MS	E	3
DLYDAGVKRK	DLYDAGVK[754.2523]RK	R	G	10	3	8K(XO44-phosphonate)	P07355	ANXA2	Annexin A2	0	ANXA2;K204	no	no		43281	1	MS/MS	F	1
DLYDAGVKRK	DLYDAGVK[754.2523]RK	R	G	10	3	8K(XO44-phosphonate)	P07355	ANXA2	Annexin A2	0	ANXA2;K204	no	no		46587	2	MS/MS	F	2
DLYDAGVKRK	DLYDAGVK[754.2523]RK	R	G	10	3	8K(XO44-phosphonate)	P07355	ANXA2	Annexin A2	0	ANXA2;K204	no	no		49339.8	1	MS/MS	F	3
DLYDAGVKRK	DLYDAGVK[754.2523]RK	R	G	10	3	8K(XO44-phosphonate)	P07355	ANXA2	Annexin A2	0	ANXA2;K204	no	no		28251.5	2	MS/MS	G	1
DLYDAGVKRK	DLYDAGVK[754.2523]RK	R	G	10	3	8K(XO44-phosphonate)	P07355	ANXA2	Annexin A2	0	ANXA2;K204	no	no		51047.3	3	MS/MS	G	2
DLYDAGVKRK	DLYDAGVK[754.2523]RK	R	G	10	3	8K(XO44-phosphonate)	P07355	ANXA2	Annexin A2	0	ANXA2;K204	no	no		68107.7	2	MS/MS	G	3
DLYDAGVKRK	DLYDAGVK[754.2523]RK	R	G	10	3	8K(XO44-phosphonate)	P07355	ANXA2	Annexin A2	0	ANXA2;K204	no	no		29058.1	1	MS/MS	H	1
DLYDAGVKRK	DLYDAGVK[754.2523]RK	R	G	10	3	8K(XO44-phosphonate)	P07355	ANXA2	Annexin A2	0	ANXA2;K204	no	no		33696	1	MS/MS	H	2
DLYDAGVKRK	DLYDAGVK[754.2523]RK	R	G	10	3	8K(XO44-phosphonate)	P07355	ANXA2	Annexin A2	0	ANXA2;K204	no	no		NA	0	unmatched	H	3
EGVHGGLINKK	EGVHGGLINK[754.2523]K	K	C	11	3	10K(XO44-phosphonate)	P07737	PFN1	Profilin-1	0	PFN1;K126	no	no	+	20434.6	0	MBR	A	1
EGVHGGLINKK	EGVHGGLINK[754.2523]K	K	C	11	3	10K(XO44-phosphonate)	P07737	PFN1	Profilin-1	0	PFN1;K126	no	no	+	51690.3	1	MS/MS	A	2
EGVHGGLINKK	EGVHGGLINK[754.2523]K	K	C	11	3	10K(XO44-phosphonate)	P07737	PFN1	Profilin-1	0	PFN1;K126	no	no	+	NA	0	unmatched	A	3
EGVHGGLINKK	EGVHGGLINK[754.2523]K	K	C	11	3	10K(XO44-phosphonate)	P07737	PFN1	Profilin-1	0	PFN1;K126	no	no	+	NA	0	unmatched	B	1
EGVHGGLINKK	EGVHGGLINK[754.2523]K	K	C	11	3	10K(XO44-phosphonate)	P07737	PFN1	Profilin-1	0	PFN1;K126	no	no	+	NA	0	unmatched	B	2
EGVHGGLINKK	EGVHGGLINK[754.2523]K	K	C	11	3	10K(XO44-phosphonate)	P07737	PFN1	Profilin-1	0	PFN1;K126	no	no	+	NA	0	unmatched	B	3
EGVHGGLINKK	EGVHGGLINK[754.2523]K	K	C	11	3	10K(XO44-phosphonate)	P07737	PFN1	Profilin-1	0	PFN1;K126	no	no	+	40289.1	1	MS/MS	C	1
EGVHGGLINKK	EGVHGGLINK[754.2523]K	K	C	11	3	10K(XO44-phosphonate)	P07737	PFN1	Profilin-1	0	PFN1;K126	no	no	+	NA	0	unmatched	C	2
EGVHGGLINKK	EGVHGGLINK[754.2523]K	K	C	11	3	10K(XO44-phosphonate)	P07737	PFN1	Profilin-1	0	PFN1;K126	no	no	+	NA	0	unmatched	C	3
EGVHGGLINKK	EGVHGGLINK[754.2523]K	K	C	11	3	10K(XO44-phosphonate)	P07737	PFN1	Profilin-1	0	PFN1;K126	no	no	+	NA	0	unmatched	D	1
EGVHGGLINKK	EGVHGGLINK[754.2523]K	K	C	11	3	10K(XO44-phosphonate)	P07737	PFN1	Profilin-1	0	PFN1;K126	no	no	+	NA	0	unmatched	D	2
EGVHGGLINKK	EGVHGGLINK[754.2523]K	K	C	11	3	10K(XO44-phosphonate)	P07737	PFN1	Profilin-1	0	PFN1;K126	no	no	+	NA	0	unmatched	D	3
EGVHGGLINKK	EGVHGGLINK[754.2523]K	K	C	11	3	10K(XO44-phosphonate)	P07737	PFN1	Profilin-1	0	PFN1;K126	no	no	+	36839.3	0	MBR	E	1
EGVHGGLINKK	EGVHGGLINK[754.2523]K	K	C	11	3	10K(XO44-phosphonate)	P07737	PFN1	Profilin-1	0	PFN1;K126	no	no	+	NA	0	unmatched	E	2
EGVHGGLINKK	EGVHGGLINK[754.2523]K	K	C	11	3	10K(XO44-phosphonate)	P07737	PFN1	Profilin-1	0	PFN1;K126	no	no	+	48643.6	0	MBR	E	3
EGVHGGLINKK	EGVHGGLINK[754.2523]K	K	C	11	3	10K(XO44-phosphonate)	P07737	PFN1	Profilin-1	0	PFN1;K126	no	no	+	NA	0	unmatched	F	1
EGVHGGLINKK	EGVHGGLINK[754.2523]K	K	C	11	3	10K(XO44-phosphonate)	P07737	PFN1	Profilin-1	0	PFN1;K126	no	no	+	34086.1	0	MBR	F	2
EGVHGGLINKK	EGVHGGLINK[754.2523]K	K	C	11	3	10K(XO44-phosphonate)	P07737	PFN1	Profilin-1	0	PFN1;K126	no	no	+	75143.1	1	MS/MS	F	3
EGVHGGLINKK	EGVHGGLINK[754.2523]K	K	C	11	3	10K(XO44-phosphonate)	P07737	PFN1	Profilin-1	0	PFN1;K126	no	no	+	59133.7	2	MS/MS	G	1
EGVHGGLINKK	EGVHGGLINK[754.2523]K	K	C	11	3	10K(XO44-phosphonate)	P07737	PFN1	Profilin-1	0	PFN1;K126	no	no	+	67570	1	MS/MS	G	2
EGVHGGLINKK	EGVHGGLINK[754.2523]K	K	C	11	3	10K(XO44-phosphonate)	P07737	PFN1	Profilin-1	0	PFN1;K126	no	no	+	84635.7	1	MS/MS	G	3
EGVHGGLINKK	EGVHGGLINK[754.2523]K	K	C	11	3	10K(XO44-phosphonate)	P07737	PFN1	Profilin-1	0	PFN1;K126	no	no	+	58711.5	0	MBR	H	1
EGVHGGLINKK	EGVHGGLINK[754.2523]K	K	C	11	3	10K(XO44-phosphonate)	P07737	PFN1	Profilin-1	0	PFN1;K126	no	no	+	NA	0	unmatched	H	2
EGVHGGLINKK	EGVHGGLINK[754.2523]K	K	C	11	3	10K(XO44-phosphonate)	P07737	PFN1	Profilin-1	0	PFN1;K126	no	no	+	NA	0	unmatched	H	3
EIGNIISDAMKK	EIGNIISDAMK[754.2523]K	K	V	12	3	11K(XO44-phosphonate)	P10809	HSPD1	60 kDa heat shock protein, mitochondrial	0	HSPD1;K191	no	no	+	48388.9	1	MS/MS	A	1
EIGNIISDAMKK	EIGNIISDAMK[754.2523]K	K	V	12	3	11K(XO44-phosphonate)	P10809	HSPD1	60 kDa heat shock protein, mitochondrial	0	HSPD1;K191	no	no	+	64452.9	3	MS/MS	A	2
EIGNIISDAMKK	EIGNIISDAMK[754.2523]K	K	V	12	3	11K(XO44-phosphonate)	P10809	HSPD1	60 kDa heat shock protein, mitochondrial	0	HSPD1;K191	no	no	+	NA	0	unmatched	A	3
EIGNIISDAMKK	EIGNIISDAMK[754.2523]K	K	V	12	3	11K(XO44-phosphonate)	P10809	HSPD1	60 kDa heat shock protein, mitochondrial	0	HSPD1;K191	no	no	+	NA	2	MS/MS	B	1
EIGNIISDAMKK	EIGNIISDAMK[754.2523]K	K	V	12	3	11K(XO44-phosphonate)	P10809	HSPD1	60 kDa heat shock protein, mitochondrial	0	HSPD1;K191	no	no	+	NA	0	unmatched	B	2
EIGNIISDAMKK	EIGNIISDAMK[754.2523]K	K	V	12	3	11K(XO44-phosphonate)	P10809	HSPD1	60 kDa heat shock protein, mitochondrial	0	HSPD1;K191	no	no	+	NA	0	unmatched	B	3
EIGNIISDAMKK	EIGNIISDAMK[754.2523]K	K	V	12	3	11K(XO44-phosphonate)	P10809	HSPD1	60 kDa heat shock protein, mitochondrial	0	HSPD1;K191	no	no	+	122126	3	MS/MS	C	1
EIGNIISDAMKK	EIGNIISDAMK[754.2523]K	K	V	12	3	11K(XO44-phosphonate)	P10809	HSPD1	60 kDa heat shock protein, mitochondrial	0	HSPD1;K191	no	no	+	20806.7	1	MS/MS	C	2
EIGNIISDAMKK	EIGNIISDAMK[754.2523]K	K	V	12	3	11K(XO44-phosphonate)	P10809	HSPD1	60 kDa heat shock protein, mitochondrial	0	HSPD1;K191	no	no	+	20106.2	4	MS/MS	C	3
EIGNIISDAMKK	EIGNIISDAMK[754.2523]K	K	V	12	3	11K(XO44-phosphonate)	P10809	HSPD1	60 kDa heat shock protein, mitochondrial	0	HSPD1;K191	no	no	+	33996.6	4	MS/MS	D	1
EIGNIISDAMKK	EIGNIISDAMK[754.2523]K	K	V	12	3	11K(XO44-phosphonate)	P10809	HSPD1	60 kDa heat shock protein, mitochondrial	0	HSPD1;K191	no	no	+	58346.7	2	MS/MS	D	2
EIGNIISDAMKK	EIGNIISDAMK[754.2523]K	K	V	12	3	11K(XO44-phosphonate)	P10809	HSPD1	60 kDa heat shock protein, mitochondrial	0	HSPD1;K191	no	no	+	NA	1	MS/MS	D	3
EIGNIISDAMKK	EIGNIISDAMK[754.2523]K	K	V	12	3	11K(XO44-phosphonate)	P10809	HSPD1	60 kDa heat shock protein, mitochondrial	0	HSPD1;K191	no	no	+	50392.9	1	MS/MS	E	1
EIGNIISDAMKK	EIGNIISDAMK[754.2523]K	K	V	12	3	11K(XO44-phosphonate)	P10809	HSPD1	60 kDa heat shock protein, mitochondrial	0	HSPD1;K191	no	no	+	52787.1	2	MS/MS	E	2
EIGNIISDAMKK	EIGNIISDAMK[754.2523]K	K	V	12	3	11K(XO44-phosphonate)	P10809	HSPD1	60 kDa heat shock protein, mitochondrial	0	HSPD1;K191	no	no	+	85042.4	2	MS/MS	E	3
EIGNIISDAMKK	EIGNIISDAMK[754.2523]K	K	V	12	3	11K(XO44-phosphonate)	P10809	HSPD1	60 kDa heat shock protein, mitochondrial	0	HSPD1;K191	no	no	+	61084.2	1	MS/MS	F	1
EIGNIISDAMKK	EIGNIISDAMK[754.2523]K	K	V	12	3	11K(XO44-phosphonate)	P10809	HSPD1	60 kDa heat shock protein, mitochondrial	0	HSPD1;K191	no	no	+	68446.4	2	MS/MS	F	2
EIGNIISDAMKK	EIGNIISDAMK[754.2523]K	K	V	12	3	11K(XO44-phosphonate)	P10809	HSPD1	60 kDa heat shock protein, mitochondrial	0	HSPD1;K191	no	no	+	25457.6	3	MS/MS	F	3
EIGNIISDAMKK	EIGNIISDAMK[754.2523]K	K	V	12	3	11K(XO44-phosphonate)	P10809	HSPD1	60 kDa heat shock protein, mitochondrial	0	HSPD1;K191	no	no	+	69259	2	MS/MS	G	1
EIGNIISDAMKK	EIGNIISDAMK[754.2523]K	K	V	12	3	11K(XO44-phosphonate)	P10809	HSPD1	60 kDa heat shock protein, mitochondrial	0	HSPD1;K191	no	no	+	153582	1	MS/MS	G	2
EIGNIISDAMKK	EIGNIISDAMK[754.2523]K	K	V	12	3	11K(XO44-phosphonate)	P10809	HSPD1	60 kDa heat shock protein, mitochondrial	0	HSPD1;K191	no	no	+	93408	3	MS/MS	G	3
EIGNIISDAMKK	EIGNIISDAMK[754.2523]K	K	V	12	3	11K(XO44-phosphonate)	P10809	HSPD1	60 kDa heat shock protein, mitochondrial	0	HSPD1;K191	no	no	+	19775.6	1	MS/MS	H	1
EIGNIISDAMKK	EIGNIISDAMK[754.2523]K	K	V	12	3	11K(XO44-phosphonate)	P10809	HSPD1	60 kDa heat shock protein, mitochondrial	0	HSPD1;K191	no	no	+	14498.3	2	MS/MS	H	2
EIGNIISDAMKK	EIGNIISDAMK[754.2523]K	K	V	12	3	11K(XO44-phosphonate)	P10809	HSPD1	60 kDa heat shock protein, mitochondrial	0	HSPD1;K191	no	no	+	NA	0	unmatched	H	3
ELFDKANK	ELFDK[754.2523]ANK	K	H	8	3	5K(XO44-phosphonate)	Q8N2U0	TMEM256	Transmembrane protein 256	0	TMEM256;K43	no	no		NA	0	unmatched	A	1
ELFDKANK	ELFDK[754.2523]ANK	K	H	8	3	5K(XO44-phosphonate)	Q8N2U0	TMEM256	Transmembrane protein 256	0	TMEM256;K43	no	no		24107.6	0	MBR	A	2
ELFDKANK	ELFDK[754.2523]ANK	K	H	8	3	5K(XO44-phosphonate)	Q8N2U0	TMEM256	Transmembrane protein 256	0	TMEM256;K43	no	no		30559.7	1	MS/MS	A	3
ELFDKANK	ELFDK[754.2523]ANK	K	H	8	3	5K(XO44-phosphonate)	Q8N2U0	TMEM256	Transmembrane protein 256	0	TMEM256;K43	no	no		NA	0	unmatched	B	1
ELFDKANK	ELFDK[754.2523]ANK	K	H	8	3	5K(XO44-phosphonate)	Q8N2U0	TMEM256	Transmembrane protein 256	0	TMEM256;K43	no	no		NA	0	unmatched	B	2
ELFDKANK	ELFDK[754.2523]ANK	K	H	8	3	5K(XO44-phosphonate)	Q8N2U0	TMEM256	Transmembrane protein 256	0	TMEM256;K43	no	no		NA	0	unmatched	B	3
ELFDKANK	ELFDK[754.2523]ANK	K	H	8	3	5K(XO44-phosphonate)	Q8N2U0	TMEM256	Transmembrane protein 256	0	TMEM256;K43	no	no		54587.2	1	MS/MS	C	1
ELFDKANK	ELFDK[754.2523]ANK	K	H	8	3	5K(XO44-phosphonate)	Q8N2U0	TMEM256	Transmembrane protein 256	0	TMEM256;K43	no	no		NA	0	unmatched	C	2
ELFDKANK	ELFDK[754.2523]ANK	K	H	8	3	5K(XO44-phosphonate)	Q8N2U0	TMEM256	Transmembrane protein 256	0	TMEM256;K43	no	no		NA	0	unmatched	C	3
ELFDKANK	ELFDK[754.2523]ANK	K	H	8	3	5K(XO44-phosphonate)	Q8N2U0	TMEM256	Transmembrane protein 256	0	TMEM256;K43	no	no		NA	0	unmatched	D	1
ELFDKANK	ELFDK[754.2523]ANK	K	H	8	3	5K(XO44-phosphonate)	Q8N2U0	TMEM256	Transmembrane protein 256	0	TMEM256;K43	no	no		61484.4	0	MBR	D	2
ELFDKANK	ELFDK[754.2523]ANK	K	H	8	3	5K(XO44-phosphonate)	Q8N2U0	TMEM256	Transmembrane protein 256	0	TMEM256;K43	no	no		NA	0	unmatched	D	3
ELFDKANK	ELFDK[754.2523]ANK	K	H	8	3	5K(XO44-phosphonate)	Q8N2U0	TMEM256	Transmembrane protein 256	0	TMEM256;K43	no	no		18129.3	0	MBR	E	1
ELFDKANK	ELFDK[754.2523]ANK	K	H	8	3	5K(XO44-phosphonate)	Q8N2U0	TMEM256	Transmembrane protein 256	0	TMEM256;K43	no	no		NA	0	unmatched	E	2
ELFDKANK	ELFDK[754.2523]ANK	K	H	8	3	5K(XO44-phosphonate)	Q8N2U0	TMEM256	Transmembrane protein 256	0	TMEM256;K43	no	no		NA	0	unmatched	E	3
ELFDKANK	ELFDK[754.2523]ANK	K	H	8	3	5K(XO44-phosphonate)	Q8N2U0	TMEM256	Transmembrane protein 256	0	TMEM256;K43	no	no		NA	0	unmatched	F	1
ELFDKANK	ELFDK[754.2523]ANK	K	H	8	3	5K(XO44-phosphonate)	Q8N2U0	TMEM256	Transmembrane protein 256	0	TMEM256;K43	no	no		32994.6	0	MBR	F	2
ELFDKANK	ELFDK[754.2523]ANK	K	H	8	3	5K(XO44-phosphonate)	Q8N2U0	TMEM256	Transmembrane protein 256	0	TMEM256;K43	no	no		23772.8	0	MBR	F	3
ELFDKANK	ELFDK[754.2523]ANK	K	H	8	3	5K(XO44-phosphonate)	Q8N2U0	TMEM256	Transmembrane protein 256	0	TMEM256;K43	no	no		NA	0	unmatched	G	1
ELFDKANK	ELFDK[754.2523]ANK	K	H	8	3	5K(XO44-phosphonate)	Q8N2U0	TMEM256	Transmembrane protein 256	0	TMEM256;K43	no	no		NA	0	unmatched	G	2
ELFDKANK	ELFDK[754.2523]ANK	K	H	8	3	5K(XO44-phosphonate)	Q8N2U0	TMEM256	Transmembrane protein 256	0	TMEM256;K43	no	no		30474.6	1	MS/MS	G	3
ELFDKANK	ELFDK[754.2523]ANK	K	H	8	3	5K(XO44-phosphonate)	Q8N2U0	TMEM256	Transmembrane protein 256	0	TMEM256;K43	no	no		NA	0	unmatched	H	1
ELFDKANK	ELFDK[754.2523]ANK	K	H	8	3	5K(XO44-phosphonate)	Q8N2U0	TMEM256	Transmembrane protein 256	0	TMEM256;K43	no	no		19569.9	0	MBR	H	2
ELFDKANK	ELFDK[754.2523]ANK	K	H	8	3	5K(XO44-phosphonate)	Q8N2U0	TMEM256	Transmembrane protein 256	0	TMEM256;K43	no	no		NA	1	MS/MS	H	3
EVLENVPASPKPPNLGDK	EVLENVPASPK[754.2523]PPNLGDK	R	P	18	4	11K(XO44-phosphonate)	Q8WWR8	NEU4	Sialidase-4	0	NEU4;K469	no	no		257007	2	MS/MS	A	1
EVLENVPASPKPPNLGDK	EVLENVPASPK[754.2523]PPNLGDK	R	P	18	4	11K(XO44-phosphonate)	Q8WWR8	NEU4	Sialidase-4	0	NEU4;K469	no	no		378053	0	MBR	A	2
EVLENVPASPKPPNLGDK	EVLENVPASPK[754.2523]PPNLGDK	R	P	18	4	11K(XO44-phosphonate)	Q8WWR8	NEU4	Sialidase-4	0	NEU4;K469	no	no		1.43104e+06	2	MS/MS	A	3
EVLENVPASPKPPNLGDK	EVLENVPASPK[754.2523]PPNLGDK	R	P	18	4	11K(XO44-phosphonate)	Q8WWR8	NEU4	Sialidase-4	0	NEU4;K469	no	no		432911	1	MS/MS	B	1
EVLENVPASPKPPNLGDK	EVLENVPASPK[754.2523]PPNLGDK	R	P	18	4	11K(XO44-phosphonate)	Q8WWR8	NEU4	Sialidase-4	0	NEU4;K469	no	no		205498	2	MS/MS	B	2
EVLENVPASPKPPNLGDK	EVLENVPASPK[754.2523]PPNLGDK	R	P	18	4	11K(XO44-phosphonate)	Q8WWR8	NEU4	Sialidase-4	0	NEU4;K469	no	no		NA	0	unmatched	B	3
EVLENVPASPKPPNLGDK	EVLENVPASPK[754.2523]PPNLGDK	R	P	18	4	11K(XO44-phosphonate)	Q8WWR8	NEU4	Sialidase-4	0	NEU4;K469	no	no		1.0914e+06	4	MS/MS	C	1
EVLENVPASPKPPNLGDK	EVLENVPASPK[754.2523]PPNLGDK	R	P	18	4	11K(XO44-phosphonate)	Q8WWR8	NEU4	Sialidase-4	0	NEU4;K469	no	no		382584	4	MS/MS	C	2
EVLENVPASPKPPNLGDK	EVLENVPASPK[754.2523]PPNLGDK	R	P	18	4	11K(XO44-phosphonate)	Q8WWR8	NEU4	Sialidase-4	0	NEU4;K469	no	no		408166	2	MS/MS	C	3
EVLENVPASPKPPNLGDK	EVLENVPASPK[754.2523]PPNLGDK	R	P	18	4	11K(XO44-phosphonate)	Q8WWR8	NEU4	Sialidase-4	0	NEU4;K469	no	no		280634	1	MS/MS	D	1
EVLENVPASPKPPNLGDK	EVLENVPASPK[754.2523]PPNLGDK	R	P	18	4	11K(XO44-phosphonate)	Q8WWR8	NEU4	Sialidase-4	0	NEU4;K469	no	no		1.5857e+06	6	MS/MS	D	2
EVLENVPASPKPPNLGDK	EVLENVPASPK[754.2523]PPNLGDK	R	P	18	4	11K(XO44-phosphonate)	Q8WWR8	NEU4	Sialidase-4	0	NEU4;K469	no	no		269792	2	MS/MS	D	3
EVLENVPASPKPPNLGDK	EVLENVPASPK[754.2523]PPNLGDK	R	P	18	4	11K(XO44-phosphonate)	Q8WWR8	NEU4	Sialidase-4	0	NEU4;K469	no	no		454535	5	MS/MS	E	1
EVLENVPASPKPPNLGDK	EVLENVPASPK[754.2523]PPNLGDK	R	P	18	4	11K(XO44-phosphonate)	Q8WWR8	NEU4	Sialidase-4	0	NEU4;K469	no	no		536966	1	MS/MS	E	2
EVLENVPASPKPPNLGDK	EVLENVPASPK[754.2523]PPNLGDK	R	P	18	4	11K(XO44-phosphonate)	Q8WWR8	NEU4	Sialidase-4	0	NEU4;K469	no	no		224435	2	MS/MS	E	3
EVLENVPASPKPPNLGDK	EVLENVPASPK[754.2523]PPNLGDK	R	P	18	4	11K(XO44-phosphonate)	Q8WWR8	NEU4	Sialidase-4	0	NEU4;K469	no	no		789250	4	MS/MS	F	1
EVLENVPASPKPPNLGDK	EVLENVPASPK[754.2523]PPNLGDK	R	P	18	4	11K(XO44-phosphonate)	Q8WWR8	NEU4	Sialidase-4	0	NEU4;K469	no	no		1.38922e+06	3	MS/MS	F	2
EVLENVPASPKPPNLGDK	EVLENVPASPK[754.2523]PPNLGDK	R	P	18	4	11K(XO44-phosphonate)	Q8WWR8	NEU4	Sialidase-4	0	NEU4;K469	no	no		358256	2	MS/MS	F	3
EVLENVPASPKPPNLGDK	EVLENVPASPK[754.2523]PPNLGDK	R	P	18	4	11K(XO44-phosphonate)	Q8WWR8	NEU4	Sialidase-4	0	NEU4;K469	no	no		120157	1	MS/MS	G	1
EVLENVPASPKPPNLGDK	EVLENVPASPK[754.2523]PPNLGDK	R	P	18	4	11K(XO44-phosphonate)	Q8WWR8	NEU4	Sialidase-4	0	NEU4;K469	no	no		1248390	4	MS/MS	G	2
EVLENVPASPKPPNLGDK	EVLENVPASPK[754.2523]PPNLGDK	R	P	18	4	11K(XO44-phosphonate)	Q8WWR8	NEU4	Sialidase-4	0	NEU4;K469	no	no		559899	1	MS/MS	G	3
EVLENVPASPKPPNLGDK	EVLENVPASPK[754.2523]PPNLGDK	R	P	18	4	11K(XO44-phosphonate)	Q8WWR8	NEU4	Sialidase-4	0	NEU4;K469	no	no		1.9119e+06	3	MS/MS	H	1
EVLENVPASPKPPNLGDK	EVLENVPASPK[754.2523]PPNLGDK	R	P	18	4	11K(XO44-phosphonate)	Q8WWR8	NEU4	Sialidase-4	0	NEU4;K469	no	no		1.76317e+06	6	MS/MS	H	2
EVLENVPASPKPPNLGDK	EVLENVPASPK[754.2523]PPNLGDK	R	P	18	4	11K(XO44-phosphonate)	Q8WWR8	NEU4	Sialidase-4	0	NEU4;K469	no	no		2259704	6	MS/MS	H	3
GKGDKAQIEK	GKGDK[754.2523]AQIEK	K	R	10	3	5K(XO44-phosphonate)	P10809	HSPD1	60 kDa heat shock protein, mitochondrial	0	HSPD1;K364	no	no	+	370160	4	MS/MS	A	1
GKGDKAQIEK	GKGDK[754.2523]AQIEK	K	R	10	3	5K(XO44-phosphonate)	P10809	HSPD1	60 kDa heat shock protein, mitochondrial	0	HSPD1;K364	no	no	+	922043	3	MS/MS	A	2
GKGDKAQIEK	GKGDK[754.2523]AQIEK	K	R	10	3	5K(XO44-phosphonate)	P10809	HSPD1	60 kDa heat shock protein, mitochondrial	0	HSPD1;K364	no	no	+	833460	4	MS/MS	A	3
GKGDKAQIEK	GKGDK[754.2523]AQIEK	K	R	10	3	5K(XO44-phosphonate)	P10809	HSPD1	60 kDa heat shock protein, mitochondrial	0	HSPD1;K364	no	no	+	759535	5	MS/MS	B	1
GKGDKAQIEK	GKGDK[754.2523]AQIEK	K	R	10	3	5K(XO44-phosphonate)	P10809	HSPD1	60 kDa heat shock protein, mitochondrial	0	HSPD1;K364	no	no	+	124422	2	MS/MS	B	2
GKGDKAQIEK	GKGDK[754.2523]AQIEK	K	R	10	3	5K(XO44-phosphonate)	P10809	HSPD1	60 kDa heat shock protein, mitochondrial	0	HSPD1;K364	no	no	+	1269.68	0	MBR	B	3
GKGDKAQIEK	GKGDK[754.2523]AQIEK	K	R	10	3	5K(XO44-phosphonate)	P10809	HSPD1	60 kDa heat shock protein, mitochondrial	0	HSPD1;K364	no	no	+	1.06456e+06	9	MS/MS	C	1
GKGDKAQIEK	GKGDK[754.2523]AQIEK	K	R	10	3	5K(XO44-phosphonate)	P10809	HSPD1	60 kDa heat shock protein, mitochondrial	0	HSPD1;K364	no	no	+	360261	4	MS/MS	C	2
GKGDKAQIEK	GKGDK[754.2523]AQIEK	K	R	10	3	5K(XO44-phosphonate)	P10809	HSPD1	60 kDa heat shock protein, mitochondrial	0	HSPD1;K364	no	no	+	554550	1	MS/MS	C	3
GKGDKAQIEK	GKGDK[754.2523]AQIEK	K	R	10	3	5K(XO44-phosphonate)	P10809	HSPD1	60 kDa heat shock protein, mitochondrial	0	HSPD1;K364	no	no	+	802989	3	MS/MS	D	1
GKGDKAQIEK	GKGDK[754.2523]AQIEK	K	R	10	3	5K(XO44-phosphonate)	P10809	HSPD1	60 kDa heat shock protein, mitochondrial	0	HSPD1;K364	no	no	+	1.42611e+06	4	MS/MS	D	2
GKGDKAQIEK	GKGDK[754.2523]AQIEK	K	R	10	3	5K(XO44-phosphonate)	P10809	HSPD1	60 kDa heat shock protein, mitochondrial	0	HSPD1;K364	no	no	+	452417	0	MBR	D	3
GKGDKAQIEK	GKGDK[754.2523]AQIEK	K	R	10	3	5K(XO44-phosphonate)	P10809	HSPD1	60 kDa heat shock protein, mitochondrial	0	HSPD1;K364	no	no	+	428070	3	MS/MS	E	1
GKGDKAQIEK	GKGDK[754.2523]AQIEK	K	R	10	3	5K(XO44-phosphonate)	P10809	HSPD1	60 kDa heat shock protein, mitochondrial	0	HSPD1;K364	no	no	+	622577	4	MS/MS	E	2
GKGDKAQIEK	GKGDK[754.2523]AQIEK	K	R	10	3	5K(XO44-phosphonate)	P10809	HSPD1	60 kDa heat shock protein, mitochondrial	0	HSPD1;K364	no	no	+	599167	6	MS/MS	E	3
GKGDKAQIEK	GKGDK[754.2523]AQIEK	K	R	10	3	5K(XO44-phosphonate)	P10809	HSPD1	60 kDa heat shock protein, mitochondrial	0	HSPD1;K364	no	no	+	1.19598e+06	5	MS/MS	F	1
GKGDKAQIEK	GKGDK[754.2523]AQIEK	K	R	10	3	5K(XO44-phosphonate)	P10809	HSPD1	60 kDa heat shock protein, mitochondrial	0	HSPD1;K364	no	no	+	1.46912e+06	4	MS/MS	F	2
GKGDKAQIEK	GKGDK[754.2523]AQIEK	K	R	10	3	5K(XO44-phosphonate)	P10809	HSPD1	60 kDa heat shock protein, mitochondrial	0	HSPD1;K364	no	no	+	1.13013e+06	4	MS/MS	F	3
GKGDKAQIEK	GKGDK[754.2523]AQIEK	K	R	10	3	5K(XO44-phosphonate)	P10809	HSPD1	60 kDa heat shock protein, mitochondrial	0	HSPD1;K364	no	no	+	675172	5	MS/MS	G	1
GKGDKAQIEK	GKGDK[754.2523]AQIEK	K	R	10	3	5K(XO44-phosphonate)	P10809	HSPD1	60 kDa heat shock protein, mitochondrial	0	HSPD1;K364	no	no	+	1.61031e+06	4	MS/MS	G	2
GKGDKAQIEK	GKGDK[754.2523]AQIEK	K	R	10	3	5K(XO44-phosphonate)	P10809	HSPD1	60 kDa heat shock protein, mitochondrial	0	HSPD1;K364	no	no	+	1.51997e+06	4	MS/MS	G	3
GKGDKAQIEK	GKGDK[754.2523]AQIEK	K	R	10	3	5K(XO44-phosphonate)	P10809	HSPD1	60 kDa heat shock protein, mitochondrial	0	HSPD1;K364	no	no	+	1199845	4	MS/MS	H	1
GKGDKAQIEK	GKGDK[754.2523]AQIEK	K	R	10	3	5K(XO44-phosphonate)	P10809	HSPD1	60 kDa heat shock protein, mitochondrial	0	HSPD1;K364	no	no	+	773878	4	MS/MS	H	2
GKGDKAQIEK	GKGDK[754.2523]AQIEK	K	R	10	3	5K(XO44-phosphonate)	P10809	HSPD1	60 kDa heat shock protein, mitochondrial	0	HSPD1;K364	no	no	+	1.75217e+06	2	MS/MS	H	3
IEDLSQQAQLAAAEKFK	IEDLSQQAQLAAAEK[754.2523]FK	K	V	17	3	15K(XO44-phosphonate)	E9PAV3	NACA	Nascent polypeptide-associated complex subunit alpha, muscle-specific form	0	NACA;K2005	no	no	+	41382	3	MS/MS	A	1
IEDLSQQAQLAAAEKFK	IEDLSQQAQLAAAEK[754.2523]FK	K	V	17	3	15K(XO44-phosphonate)	E9PAV3	NACA	Nascent polypeptide-associated complex subunit alpha, muscle-specific form	0	NACA;K2005	no	no	+	90652.1	1	MS/MS	A	2
IEDLSQQAQLAAAEKFK	IEDLSQQAQLAAAEK[754.2523]FK	K	V	17	3	15K(XO44-phosphonate)	E9PAV3	NACA	Nascent polypeptide-associated complex subunit alpha, muscle-specific form	0	NACA;K2005	no	no	+	NA	0	unmatched	A	3
IEDLSQQAQLAAAEKFK	IEDLSQQAQLAAAEK[754.2523]FK	K	V	17	3	15K(XO44-phosphonate)	E9PAV3	NACA	Nascent polypeptide-associated complex subunit alpha, muscle-specific form	0	NACA;K2005	no	no	+	22499.2	0	MBR	B	1
IEDLSQQAQLAAAEKFK	IEDLSQQAQLAAAEK[754.2523]FK	K	V	17	3	15K(XO44-phosphonate)	E9PAV3	NACA	Nascent polypeptide-associated complex subunit alpha, muscle-specific form	0	NACA;K2005	no	no	+	NA	0	unmatched	B	2
IEDLSQQAQLAAAEKFK	IEDLSQQAQLAAAEK[754.2523]FK	K	V	17	3	15K(XO44-phosphonate)	E9PAV3	NACA	Nascent polypeptide-associated complex subunit alpha, muscle-specific form	0	NACA;K2005	no	no	+	NA	0	unmatched	B	3
IEDLSQQAQLAAAEKFK	IEDLSQQAQLAAAEK[754.2523]FK	K	V	17	3	15K(XO44-phosphonate)	E9PAV3	NACA	Nascent polypeptide-associated complex subunit alpha, muscle-specific form	0	NACA;K2005	no	no	+	76423.4	2	MS/MS	C	1
[truncated: 4,985 more rows]

## Sheet: Table S1-2
Peptide Sequence	Modified Sequence	Previous AA	Next AA	Peptide Length	Charges	Assigned Modifications	Protein ID	Gene Name	Protein Description	Other Mapped Genes	Protein Kinase	Gene;XO44 site	ATP binding site	Active site	Parent protein identified in Tröster et al. 2023	MaxLFQ Intensity	Spectral Count	Match Type	Condition	Replicate number
EIQNLKLFR	EIQNLK[754.2523]LFR	R	H	9	3	6K(XO44-phosphonate)	P54646	PRKAA2	5'-AMP-activated protein kinase catalytic subunit alpha-2	PRKAA1	1	PRKAA2;K69	no	no		33409.9	2	MS/MS	A	1
EIQNLKLFR	EIQNLK[754.2523]LFR	R	H	9	3	6K(XO44-phosphonate)	P54646	PRKAA2	5'-AMP-activated protein kinase catalytic subunit alpha-2	PRKAA1	1	PRKAA2;K69	no	no		76473.5	1	MS/MS	A	2
EIQNLKLFR	EIQNLK[754.2523]LFR	R	H	9	3	6K(XO44-phosphonate)	P54646	PRKAA2	5'-AMP-activated protein kinase catalytic subunit alpha-2	PRKAA1	1	PRKAA2;K69	no	no		NA	1	MS/MS	A	3
EIQNLKLFR	EIQNLK[754.2523]LFR	R	H	9	3	6K(XO44-phosphonate)	P54646	PRKAA2	5'-AMP-activated protein kinase catalytic subunit alpha-2	PRKAA1	1	PRKAA2;K69	no	no		56629.9	1	MS/MS	B	1
EIQNLKLFR	EIQNLK[754.2523]LFR	R	H	9	3	6K(XO44-phosphonate)	P54646	PRKAA2	5'-AMP-activated protein kinase catalytic subunit alpha-2	PRKAA1	1	PRKAA2;K69	no	no		NA	0	unmatched	B	2
EIQNLKLFR	EIQNLK[754.2523]LFR	R	H	9	3	6K(XO44-phosphonate)	P54646	PRKAA2	5'-AMP-activated protein kinase catalytic subunit alpha-2	PRKAA1	1	PRKAA2;K69	no	no		NA	0	unmatched	B	3
EIQNLKLFR	EIQNLK[754.2523]LFR	R	H	9	3	6K(XO44-phosphonate)	P54646	PRKAA2	5'-AMP-activated protein kinase catalytic subunit alpha-2	PRKAA1	1	PRKAA2;K69	no	no		103490	2	MS/MS	C	1
EIQNLKLFR	EIQNLK[754.2523]LFR	R	H	9	3	6K(XO44-phosphonate)	P54646	PRKAA2	5'-AMP-activated protein kinase catalytic subunit alpha-2	PRKAA1	1	PRKAA2;K69	no	no		16217.1	1	MS/MS	C	2
EIQNLKLFR	EIQNLK[754.2523]LFR	R	H	9	3	6K(XO44-phosphonate)	P54646	PRKAA2	5'-AMP-activated protein kinase catalytic subunit alpha-2	PRKAA1	1	PRKAA2;K69	no	no		NA	2	MS/MS	C	3
EIQNLKLFR	EIQNLK[754.2523]LFR	R	H	9	3	6K(XO44-phosphonate)	P54646	PRKAA2	5'-AMP-activated protein kinase catalytic subunit alpha-2	PRKAA1	1	PRKAA2;K69	no	no		53389.1	1	MS/MS	D	1
EIQNLKLFR	EIQNLK[754.2523]LFR	R	H	9	3	6K(XO44-phosphonate)	P54646	PRKAA2	5'-AMP-activated protein kinase catalytic subunit alpha-2	PRKAA1	1	PRKAA2;K69	no	no		69879.9	2	MS/MS	D	2
EIQNLKLFR	EIQNLK[754.2523]LFR	R	H	9	3	6K(XO44-phosphonate)	P54646	PRKAA2	5'-AMP-activated protein kinase catalytic subunit alpha-2	PRKAA1	1	PRKAA2;K69	no	no		NA	0	unmatched	D	3
EIQNLKLFR	EIQNLK[754.2523]LFR	R	H	9	3	6K(XO44-phosphonate)	P54646	PRKAA2	5'-AMP-activated protein kinase catalytic subunit alpha-2	PRKAA1	1	PRKAA2;K69	no	no		45913.7	2	MS/MS	E	1
EIQNLKLFR	EIQNLK[754.2523]LFR	R	H	9	3	6K(XO44-phosphonate)	P54646	PRKAA2	5'-AMP-activated protein kinase catalytic subunit alpha-2	PRKAA1	1	PRKAA2;K69	no	no		58294.8	1	MS/MS	E	2
EIQNLKLFR	EIQNLK[754.2523]LFR	R	H	9	3	6K(XO44-phosphonate)	P54646	PRKAA2	5'-AMP-activated protein kinase catalytic subunit alpha-2	PRKAA1	1	PRKAA2;K69	no	no		38553.1	1	MS/MS	E	3
EIQNLKLFR	EIQNLK[754.2523]LFR	R	H	9	3	6K(XO44-phosphonate)	P54646	PRKAA2	5'-AMP-activated protein kinase catalytic subunit alpha-2	PRKAA1	1	PRKAA2;K69	no	no		50364.3	2	MS/MS	F	1
EIQNLKLFR	EIQNLK[754.2523]LFR	R	H	9	3	6K(XO44-phosphonate)	P54646	PRKAA2	5'-AMP-activated protein kinase catalytic subunit alpha-2	PRKAA1	1	PRKAA2;K69	no	no		48840.2	2	MS/MS	F	2
EIQNLKLFR	EIQNLK[754.2523]LFR	R	H	9	3	6K(XO44-phosphonate)	P54646	PRKAA2	5'-AMP-activated protein kinase catalytic subunit alpha-2	PRKAA1	1	PRKAA2;K69	no	no		24652.6	1	MS/MS	F	3
EIQNLKLFR	EIQNLK[754.2523]LFR	R	H	9	3	6K(XO44-phosphonate)	P54646	PRKAA2	5'-AMP-activated protein kinase catalytic subunit alpha-2	PRKAA1	1	PRKAA2;K69	no	no		44019.2	2	MS/MS	G	1
EIQNLKLFR	EIQNLK[754.2523]LFR	R	H	9	3	6K(XO44-phosphonate)	P54646	PRKAA2	5'-AMP-activated protein kinase catalytic subunit alpha-2	PRKAA1	1	PRKAA2;K69	no	no		56479.5	1	MS/MS	G	2
EIQNLKLFR	EIQNLK[754.2523]LFR	R	H	9	3	6K(XO44-phosphonate)	P54646	PRKAA2	5'-AMP-activated protein kinase catalytic subunit alpha-2	PRKAA1	1	PRKAA2;K69	no	no		50076.9	2	MS/MS	G	3
EIQNLKLFR	EIQNLK[754.2523]LFR	R	H	9	3	6K(XO44-phosphonate)	P54646	PRKAA2	5'-AMP-activated protein kinase catalytic subunit alpha-2	PRKAA1	1	PRKAA2;K69	no	no		NA	1	MS/MS	H	1
EIQNLKLFR	EIQNLK[754.2523]LFR	R	H	9	3	6K(XO44-phosphonate)	P54646	PRKAA2	5'-AMP-activated protein kinase catalytic subunit alpha-2	PRKAA1	1	PRKAA2;K69	no	no		16081.9	1	MS/MS	H	2
EIQNLKLFR	EIQNLK[754.2523]LFR	R	H	9	3	6K(XO44-phosphonate)	P54646	PRKAA2	5'-AMP-activated protein kinase catalytic subunit alpha-2	PRKAA1	1	PRKAA2;K69	no	no		NA	2	MS/MS	H	3
IAIKEIPER	IAIK[754.2523]EIPER	R	D	9	3	4K(XO44-phosphonate)	O95382	MAP3K6	Mitogen-activated protein kinase kinase kinase 6	MAP3K15, MAP3K5	1	MAP3K6;K677	yes	no	+	28494.5	0	MBR	A	1
IAIKEIPER	IAIK[754.2523]EIPER	R	D	9	3	4K(XO44-phosphonate)	O95382	MAP3K6	Mitogen-activated protein kinase kinase kinase 6	MAP3K15, MAP3K5	1	MAP3K6;K677	yes	no	+	82344.5	3	MS/MS	A	2
IAIKEIPER	IAIK[754.2523]EIPER	R	D	9	3	4K(XO44-phosphonate)	O95382	MAP3K6	Mitogen-activated protein kinase kinase kinase 6	MAP3K15, MAP3K5	1	MAP3K6;K677	yes	no	+	76869.2	4	MS/MS	A	3
IAIKEIPER	IAIK[754.2523]EIPER	R	D	9	3	4K(XO44-phosphonate)	O95382	MAP3K6	Mitogen-activated protein kinase kinase kinase 6	MAP3K15, MAP3K5	1	MAP3K6;K677	yes	no	+	31492.7	2	MS/MS	B	1
IAIKEIPER	IAIK[754.2523]EIPER	R	D	9	3	4K(XO44-phosphonate)	O95382	MAP3K6	Mitogen-activated protein kinase kinase kinase 6	MAP3K15, MAP3K5	1	MAP3K6;K677	yes	no	+	NA	0	unmatched	B	2
IAIKEIPER	IAIK[754.2523]EIPER	R	D	9	3	4K(XO44-phosphonate)	O95382	MAP3K6	Mitogen-activated protein kinase kinase kinase 6	MAP3K15, MAP3K5	1	MAP3K6;K677	yes	no	+	NA	0	unmatched	B	3
IAIKEIPER	IAIK[754.2523]EIPER	R	D	9	3	4K(XO44-phosphonate)	O95382	MAP3K6	Mitogen-activated protein kinase kinase kinase 6	MAP3K15, MAP3K5	1	MAP3K6;K677	yes	no	+	77901.6	4	MS/MS	C	1
IAIKEIPER	IAIK[754.2523]EIPER	R	D	9	3	4K(XO44-phosphonate)	O95382	MAP3K6	Mitogen-activated protein kinase kinase kinase 6	MAP3K15, MAP3K5	1	MAP3K6;K677	yes	no	+	24588.4	3	MS/MS	C	2
IAIKEIPER	IAIK[754.2523]EIPER	R	D	9	3	4K(XO44-phosphonate)	O95382	MAP3K6	Mitogen-activated protein kinase kinase kinase 6	MAP3K15, MAP3K5	1	MAP3K6;K677	yes	no	+	25337.7	0	MBR	C	3
IAIKEIPER	IAIK[754.2523]EIPER	R	D	9	3	4K(XO44-phosphonate)	O95382	MAP3K6	Mitogen-activated protein kinase kinase kinase 6	MAP3K15, MAP3K5	1	MAP3K6;K677	yes	no	+	37658.5	1	MS/MS	D	1
IAIKEIPER	IAIK[754.2523]EIPER	R	D	9	3	4K(XO44-phosphonate)	O95382	MAP3K6	Mitogen-activated protein kinase kinase kinase 6	MAP3K15, MAP3K5	1	MAP3K6;K677	yes	no	+	87517.7	3	MS/MS	D	2
IAIKEIPER	IAIK[754.2523]EIPER	R	D	9	3	4K(XO44-phosphonate)	O95382	MAP3K6	Mitogen-activated protein kinase kinase kinase 6	MAP3K15, MAP3K5	1	MAP3K6;K677	yes	no	+	NA	0	unmatched	D	3
IAIKEIPER	IAIK[754.2523]EIPER	R	D	9	3	4K(XO44-phosphonate)	O95382	MAP3K6	Mitogen-activated protein kinase kinase kinase 6	MAP3K15, MAP3K5	1	MAP3K6;K677	yes	no	+	32586.3	4	MS/MS	E	1
IAIKEIPER	IAIK[754.2523]EIPER	R	D	9	3	4K(XO44-phosphonate)	O95382	MAP3K6	Mitogen-activated protein kinase kinase kinase 6	MAP3K15, MAP3K5	1	MAP3K6;K677	yes	no	+	50276.6	2	MS/MS	E	2
IAIKEIPER	IAIK[754.2523]EIPER	R	D	9	3	4K(XO44-phosphonate)	O95382	MAP3K6	Mitogen-activated protein kinase kinase kinase 6	MAP3K15, MAP3K5	1	MAP3K6;K677	yes	no	+	31778.6	2	MS/MS	E	3
IAIKEIPER	IAIK[754.2523]EIPER	R	D	9	3	4K(XO44-phosphonate)	O95382	MAP3K6	Mitogen-activated protein kinase kinase kinase 6	MAP3K15, MAP3K5	1	MAP3K6;K677	yes	no	+	33500.1	0	MBR	F	1
IAIKEIPER	IAIK[754.2523]EIPER	R	D	9	3	4K(XO44-phosphonate)	O95382	MAP3K6	Mitogen-activated protein kinase kinase kinase 6	MAP3K15, MAP3K5	1	MAP3K6;K677	yes	no	+	47240	2	MS/MS	F	2
IAIKEIPER	IAIK[754.2523]EIPER	R	D	9	3	4K(XO44-phosphonate)	O95382	MAP3K6	Mitogen-activated protein kinase kinase kinase 6	MAP3K15, MAP3K5	1	MAP3K6;K677	yes	no	+	21138.3	1	MS/MS	F	3
IAIKEIPER	IAIK[754.2523]EIPER	R	D	9	3	4K(XO44-phosphonate)	O95382	MAP3K6	Mitogen-activated protein kinase kinase kinase 6	MAP3K15, MAP3K5	1	MAP3K6;K677	yes	no	+	20890.7	1	MS/MS	G	1
IAIKEIPER	IAIK[754.2523]EIPER	R	D	9	3	4K(XO44-phosphonate)	O95382	MAP3K6	Mitogen-activated protein kinase kinase kinase 6	MAP3K15, MAP3K5	1	MAP3K6;K677	yes	no	+	NA	0	unmatched	G	2
IAIKEIPER	IAIK[754.2523]EIPER	R	D	9	3	4K(XO44-phosphonate)	O95382	MAP3K6	Mitogen-activated protein kinase kinase kinase 6	MAP3K15, MAP3K5	1	MAP3K6;K677	yes	no	+	NA	0	unmatched	G	3
IAIKEIPER	IAIK[754.2523]EIPER	R	D	9	3	4K(XO44-phosphonate)	O95382	MAP3K6	Mitogen-activated protein kinase kinase kinase 6	MAP3K15, MAP3K5	1	MAP3K6;K677	yes	no	+	NA	0	unmatched	H	1
IAIKEIPER	IAIK[754.2523]EIPER	R	D	9	3	4K(XO44-phosphonate)	O95382	MAP3K6	Mitogen-activated protein kinase kinase kinase 6	MAP3K15, MAP3K5	1	MAP3K6;K677	yes	no	+	NA	0	unmatched	H	2
IAIKEIPER	IAIK[754.2523]EIPER	R	D	9	3	4K(XO44-phosphonate)	O95382	MAP3K6	Mitogen-activated protein kinase kinase kinase 6	MAP3K15, MAP3K5	1	MAP3K6;K677	yes	no	+	NA	0	unmatched	H	3
KTDEIVALKR	KTDEIVALK[754.2523]R	K	L	10	3,4	9K(XO44-phosphonate)	P21127	CDK11B	Cyclin-dependent kinase 11B	CDK11A	1	CDK11B;K467	yes	no		472706	2	MS/MS	A	1
KTDEIVALKR	KTDEIVALK[754.2523]R	K	L	10	3,4	9K(XO44-phosphonate)	P21127	CDK11B	Cyclin-dependent kinase 11B	CDK11A	1	CDK11B;K467	yes	no		1.06925e+06	2	MS/MS	A	2
KTDEIVALKR	KTDEIVALK[754.2523]R	K	L	10	3,4	9K(XO44-phosphonate)	P21127	CDK11B	Cyclin-dependent kinase 11B	CDK11A	1	CDK11B;K467	yes	no		1.20689e+06	3	MS/MS	A	3
KTDEIVALKR	KTDEIVALK[754.2523]R	K	L	10	3,4	9K(XO44-phosphonate)	P21127	CDK11B	Cyclin-dependent kinase 11B	CDK11A	1	CDK11B;K467	yes	no		824596	2	MS/MS	B	1
KTDEIVALKR	KTDEIVALK[754.2523]R	K	L	10	3,4	9K(XO44-phosphonate)	P21127	CDK11B	Cyclin-dependent kinase 11B	CDK11A	1	CDK11B;K467	yes	no		109498	1	MS/MS	B	2
KTDEIVALKR	KTDEIVALK[754.2523]R	K	L	10	3,4	9K(XO44-phosphonate)	P21127	CDK11B	Cyclin-dependent kinase 11B	CDK11A	1	CDK11B;K467	yes	no		9623.84	1	MS/MS	B	3
KTDEIVALKR	KTDEIVALK[754.2523]R	K	L	10	3,4	9K(XO44-phosphonate)	P21127	CDK11B	Cyclin-dependent kinase 11B	CDK11A	1	CDK11B;K467	yes	no		1.62603e+06	4	MS/MS	C	1
KTDEIVALKR	KTDEIVALK[754.2523]R	K	L	10	3,4	9K(XO44-phosphonate)	P21127	CDK11B	Cyclin-dependent kinase 11B	CDK11A	1	CDK11B;K467	yes	no		608104	2	MS/MS	C	2
KTDEIVALKR	KTDEIVALK[754.2523]R	K	L	10	3,4	9K(XO44-phosphonate)	P21127	CDK11B	Cyclin-dependent kinase 11B	CDK11A	1	CDK11B;K467	yes	no		944518	2	MS/MS	C	3
KTDEIVALKR	KTDEIVALK[754.2523]R	K	L	10	3,4	9K(XO44-phosphonate)	P21127	CDK11B	Cyclin-dependent kinase 11B	CDK11A	1	CDK11B;K467	yes	no		1.12031e+06	3	MS/MS	D	1
KTDEIVALKR	KTDEIVALK[754.2523]R	K	L	10	3,4	9K(XO44-phosphonate)	P21127	CDK11B	Cyclin-dependent kinase 11B	CDK11A	1	CDK11B;K467	yes	no		1.90024e+06	5	MS/MS	D	2
KTDEIVALKR	KTDEIVALK[754.2523]R	K	L	10	3,4	9K(XO44-phosphonate)	P21127	CDK11B	Cyclin-dependent kinase 11B	CDK11A	1	CDK11B;K467	yes	no		605936	1	MS/MS	D	3
KTDEIVALKR	KTDEIVALK[754.2523]R	K	L	10	3,4	9K(XO44-phosphonate)	P21127	CDK11B	Cyclin-dependent kinase 11B	CDK11A	1	CDK11B;K467	yes	no		740823	2	MS/MS	E	1
KTDEIVALKR	KTDEIVALK[754.2523]R	K	L	10	3,4	9K(XO44-phosphonate)	P21127	CDK11B	Cyclin-dependent kinase 11B	CDK11A	1	CDK11B;K467	yes	no		1.2406e+06	1	MS/MS	E	2
KTDEIVALKR	KTDEIVALK[754.2523]R	K	L	10	3,4	9K(XO44-phosphonate)	P21127	CDK11B	Cyclin-dependent kinase 11B	CDK11A	1	CDK11B;K467	yes	no		1.34859e+06	2	MS/MS	E	3
KTDEIVALKR	KTDEIVALK[754.2523]R	K	L	10	3,4	9K(XO44-phosphonate)	P21127	CDK11B	Cyclin-dependent kinase 11B	CDK11A	1	CDK11B;K467	yes	no		1.25303e+06	3	MS/MS	F	1
KTDEIVALKR	KTDEIVALK[754.2523]R	K	L	10	3,4	9K(XO44-phosphonate)	P21127	CDK11B	Cyclin-dependent kinase 11B	CDK11A	1	CDK11B;K467	yes	no		1.38166e+06	1	MS/MS	F	2
KTDEIVALKR	KTDEIVALK[754.2523]R	K	L	10	3,4	9K(XO44-phosphonate)	P21127	CDK11B	Cyclin-dependent kinase 11B	CDK11A	1	CDK11B;K467	yes	no		1.0328e+06	3	MS/MS	F	3
KTDEIVALKR	KTDEIVALK[754.2523]R	K	L	10	3,4	9K(XO44-phosphonate)	P21127	CDK11B	Cyclin-dependent kinase 11B	CDK11A	1	CDK11B;K467	yes	no		1.05533e+06	3	MS/MS	G	1
KTDEIVALKR	KTDEIVALK[754.2523]R	K	L	10	3,4	9K(XO44-phosphonate)	P21127	CDK11B	Cyclin-dependent kinase 11B	CDK11A	1	CDK11B;K467	yes	no		2.26549e+06	3	MS/MS	G	2
KTDEIVALKR	KTDEIVALK[754.2523]R	K	L	10	3,4	9K(XO44-phosphonate)	P21127	CDK11B	Cyclin-dependent kinase 11B	CDK11A	1	CDK11B;K467	yes	no		1.93941e+06	3	MS/MS	G	3
KTDEIVALKR	KTDEIVALK[754.2523]R	K	L	10	3,4	9K(XO44-phosphonate)	P21127	CDK11B	Cyclin-dependent kinase 11B	CDK11A	1	CDK11B;K467	yes	no		505870	2	MS/MS	H	1
KTDEIVALKR	KTDEIVALK[754.2523]R	K	L	10	3,4	9K(XO44-phosphonate)	P21127	CDK11B	Cyclin-dependent kinase 11B	CDK11A	1	CDK11B;K467	yes	no		1531046	4	MS/MS	H	2
KTDEIVALKR	KTDEIVALK[754.2523]R	K	L	10	3,4	9K(XO44-phosphonate)	P21127	CDK11B	Cyclin-dependent kinase 11B	CDK11A	1	CDK11B;K467	yes	no		1.38772e+06	3	MS/MS	H	3
SKNILVK	SK[754.2523]NILVK	K	K	7	3	2K(XO44-phosphonate)	Q04771	ACVR1	Activin receptor type-1	ACVR1B, ACVR1C, BMPR1B, TGFBR1	1	ACVR1;K340	no	no	+	19601.2	1	MS/MS	A	1
SKNILVK	SK[754.2523]NILVK	K	K	7	3	2K(XO44-phosphonate)	Q04771	ACVR1	Activin receptor type-1	ACVR1B, ACVR1C, BMPR1B, TGFBR1	1	ACVR1;K340	no	no	+	49149	1	MS/MS	A	2
SKNILVK	SK[754.2523]NILVK	K	K	7	3	2K(XO44-phosphonate)	Q04771	ACVR1	Activin receptor type-1	ACVR1B, ACVR1C, BMPR1B, TGFBR1	1	ACVR1;K340	no	no	+	50897.9	1	MS/MS	A	3
SKNILVK	SK[754.2523]NILVK	K	K	7	3	2K(XO44-phosphonate)	Q04771	ACVR1	Activin receptor type-1	ACVR1B, ACVR1C, BMPR1B, TGFBR1	1	ACVR1;K340	no	no	+	48469.9	2	MS/MS	B	1
SKNILVK	SK[754.2523]NILVK	K	K	7	3	2K(XO44-phosphonate)	Q04771	ACVR1	Activin receptor type-1	ACVR1B, ACVR1C, BMPR1B, TGFBR1	1	ACVR1;K340	no	no	+	NA	0	unmatched	B	2
SKNILVK	SK[754.2523]NILVK	K	K	7	3	2K(XO44-phosphonate)	Q04771	ACVR1	Activin receptor type-1	ACVR1B, ACVR1C, BMPR1B, TGFBR1	1	ACVR1;K340	no	no	+	NA	0	unmatched	B	3
SKNILVK	SK[754.2523]NILVK	K	K	7	3	2K(XO44-phosphonate)	Q04771	ACVR1	Activin receptor type-1	ACVR1B, ACVR1C, BMPR1B, TGFBR1	1	ACVR1;K340	no	no	+	68039	1	MS/MS	C	1
SKNILVK	SK[754.2523]NILVK	K	K	7	3	2K(XO44-phosphonate)	Q04771	ACVR1	Activin receptor type-1	ACVR1B, ACVR1C, BMPR1B, TGFBR1	1	ACVR1;K340	no	no	+	20872.6	2	MS/MS	C	2
SKNILVK	SK[754.2523]NILVK	K	K	7	3	2K(XO44-phosphonate)	Q04771	ACVR1	Activin receptor type-1	ACVR1B, ACVR1C, BMPR1B, TGFBR1	1	ACVR1;K340	no	no	+	29098	1	MS/MS	C	3
SKNILVK	SK[754.2523]NILVK	K	K	7	3	2K(XO44-phosphonate)	Q04771	ACVR1	Activin receptor type-1	ACVR1B, ACVR1C, BMPR1B, TGFBR1	1	ACVR1;K340	no	no	+	NA	1	MS/MS	D	1
SKNILVK	SK[754.2523]NILVK	K	K	7	3	2K(XO44-phosphonate)	Q04771	ACVR1	Activin receptor type-1	ACVR1B, ACVR1C, BMPR1B, TGFBR1	1	ACVR1;K340	no	no	+	80344.8	1	MS/MS	D	2
SKNILVK	SK[754.2523]NILVK	K	K	7	3	2K(XO44-phosphonate)	Q04771	ACVR1	Activin receptor type-1	ACVR1B, ACVR1C, BMPR1B, TGFBR1	1	ACVR1;K340	no	no	+	NA	0	unmatched	D	3
SKNILVK	SK[754.2523]NILVK	K	K	7	3	2K(XO44-phosphonate)	Q04771	ACVR1	Activin receptor type-1	ACVR1B, ACVR1C, BMPR1B, TGFBR1	1	ACVR1;K340	no	no	+	13944.8	1	MS/MS	E	1
SKNILVK	SK[754.2523]NILVK	K	K	7	3	2K(XO44-phosphonate)	Q04771	ACVR1	Activin receptor type-1	ACVR1B, ACVR1C, BMPR1B, TGFBR1	1	ACVR1;K340	no	no	+	47457.4	3	MS/MS	E	2
SKNILVK	SK[754.2523]NILVK	K	K	7	3	2K(XO44-phosphonate)	Q04771	ACVR1	Activin receptor type-1	ACVR1B, ACVR1C, BMPR1B, TGFBR1	1	ACVR1;K340	no	no	+	45872.7	3	MS/MS	E	3
SKNILVK	SK[754.2523]NILVK	K	K	7	3	2K(XO44-phosphonate)	Q04771	ACVR1	Activin receptor type-1	ACVR1B, ACVR1C, BMPR1B, TGFBR1	1	ACVR1;K340	no	no	+	36655.7	1	MS/MS	F	1
SKNILVK	SK[754.2523]NILVK	K	K	7	3	2K(XO44-phosphonate)	Q04771	ACVR1	Activin receptor type-1	ACVR1B, ACVR1C, BMPR1B, TGFBR1	1	ACVR1;K340	no	no	+	52472.8	1	MS/MS	F	2
SKNILVK	SK[754.2523]NILVK	K	K	7	3	2K(XO44-phosphonate)	Q04771	ACVR1	Activin receptor type-1	ACVR1B, ACVR1C, BMPR1B, TGFBR1	1	ACVR1;K340	no	no	+	55294.1	2	MS/MS	F	3
SKNILVK	SK[754.2523]NILVK	K	K	7	3	2K(XO44-phosphonate)	Q04771	ACVR1	Activin receptor type-1	ACVR1B, ACVR1C, BMPR1B, TGFBR1	1	ACVR1;K340	no	no	+	49149	2	MS/MS	G	1
SKNILVK	SK[754.2523]NILVK	K	K	7	3	2K(XO44-phosphonate)	Q04771	ACVR1	Activin receptor type-1	ACVR1B, ACVR1C, BMPR1B, TGFBR1	1	ACVR1;K340	no	no	+	88833.8	3	MS/MS	G	2
SKNILVK	SK[754.2523]NILVK	K	K	7	3	2K(XO44-phosphonate)	Q04771	ACVR1	Activin receptor type-1	ACVR1B, ACVR1C, BMPR1B, TGFBR1	1	ACVR1;K340	no	no	+	40829.4	2	MS/MS	G	3
SKNILVK	SK[754.2523]NILVK	K	K	7	3	2K(XO44-phosphonate)	Q04771	ACVR1	Activin receptor type-1	ACVR1B, ACVR1C, BMPR1B, TGFBR1	1	ACVR1;K340	no	no	+	124834	2	MS/MS	H	1
SKNILVK	SK[754.2523]NILVK	K	K	7	3	2K(XO44-phosphonate)	Q04771	ACVR1	Activin receptor type-1	ACVR1B, ACVR1C, BMPR1B, TGFBR1	1	ACVR1;K340	no	no	+	139938	3	MS/MS	H	2
SKNILVK	SK[754.2523]NILVK	K	K	7	3	2K(XO44-phosphonate)	Q04771	ACVR1	Activin receptor type-1	ACVR1B, ACVR1C, BMPR1B, TGFBR1	1	ACVR1;K340	no	no	+	90491.5	2	MS/MS	H	3
TDEIVALKR	TDEIVALK[754.2523]R	K	L	9	3	8K(XO44-phosphonate)	P21127	CDK11B	Cyclin-dependent kinase 11B	CDK11A	1	CDK11B;K467	yes	no		179163	3	MS/MS	A	1
TDEIVALKR	TDEIVALK[754.2523]R	K	L	9	3	8K(XO44-phosphonate)	P21127	CDK11B	Cyclin-dependent kinase 11B	CDK11A	1	CDK11B;K467	yes	no		366863	2	MS/MS	A	2
TDEIVALKR	TDEIVALK[754.2523]R	K	L	9	3	8K(XO44-phosphonate)	P21127	CDK11B	Cyclin-dependent kinase 11B	CDK11A	1	CDK11B;K467	yes	no		375390	3	MS/MS	A	3
TDEIVALKR	TDEIVALK[754.2523]R	K	L	9	3	8K(XO44-phosphonate)	P21127	CDK11B	Cyclin-dependent kinase 11B	CDK11A	1	CDK11B;K467	yes	no		338461	1	MS/MS	B	1
TDEIVALKR	TDEIVALK[754.2523]R	K	L	9	3	8K(XO44-phosphonate)	P21127	CDK11B	Cyclin-dependent kinase 11B	CDK11A	1	CDK11B;K467	yes	no		45480.7	1	MS/MS	B	2
TDEIVALKR	TDEIVALK[754.2523]R	K	L	9	3	8K(XO44-phosphonate)	P21127	CDK11B	Cyclin-dependent kinase 11B	CDK11A	1	CDK11B;K467	yes	no		1613.39	1	MS/MS	B	3
TDEIVALKR	TDEIVALK[754.2523]R	K	L	9	3	8K(XO44-phosphonate)	P21127	CDK11B	Cyclin-dependent kinase 11B	CDK11A	1	CDK11B;K467	yes	no		534868	4	MS/MS	C	1
TDEIVALKR	TDEIVALK[754.2523]R	K	L	9	3	8K(XO44-phosphonate)	P21127	CDK11B	Cyclin-dependent kinase 11B	CDK11A	1	CDK11B;K467	yes	no		173614	2	MS/MS	C	2
TDEIVALKR	TDEIVALK[754.2523]R	K	L	9	3	8K(XO44-phosphonate)	P21127	CDK11B	Cyclin-dependent kinase 11B	CDK11A	1	CDK11B;K467	yes	no		283008	2	MS/MS	C	3
TDEIVALKR	TDEIVALK[754.2523]R	K	L	9	3	8K(XO44-phosphonate)	P21127	CDK11B	Cyclin-dependent kinase 11B	CDK11A	1	CDK11B;K467	yes	no		328286	2	MS/MS	D	1
TDEIVALKR	TDEIVALK[754.2523]R	K	L	9	3	8K(XO44-phosphonate)	P21127	CDK11B	Cyclin-dependent kinase 11B	CDK11A	1	CDK11B;K467	yes	no		636259	5	MS/MS	D	2
TDEIVALKR	TDEIVALK[754.2523]R	K	L	9	3	8K(XO44-phosphonate)	P21127	CDK11B	Cyclin-dependent kinase 11B	CDK11A	1	CDK11B;K467	yes	no		134372	2	MS/MS	D	3
TDEIVALKR	TDEIVALK[754.2523]R	K	L	9	3	8K(XO44-phosphonate)	P21127	CDK11B	Cyclin-dependent kinase 11B	CDK11A	1	CDK11B;K467	yes	no		222459	3	MS/MS	E	1
TDEIVALKR	TDEIVALK[754.2523]R	K	L	9	3	8K(XO44-phosphonate)	P21127	CDK11B	Cyclin-dependent kinase 11B	CDK11A	1	CDK11B;K467	yes	no		290164	3	MS/MS	E	2
TDEIVALKR	TDEIVALK[754.2523]R	K	L	9	3	8K(XO44-phosphonate)	P21127	CDK11B	Cyclin-dependent kinase 11B	CDK11A	1	CDK11B;K467	yes	no		292955	5	MS/MS	E	3
TDEIVALKR	TDEIVALK[754.2523]R	K	L	9	3	8K(XO44-phosphonate)	P21127	CDK11B	Cyclin-dependent kinase 11B	CDK11A	1	CDK11B;K467	yes	no		316166	3	MS/MS	F	1
TDEIVALKR	TDEIVALK[754.2523]R	K	L	9	3	8K(XO44-phosphonate)	P21127	CDK11B	Cyclin-dependent kinase 11B	CDK11A	1	CDK11B;K467	yes	no		399139	3	MS/MS	F	2
TDEIVALKR	TDEIVALK[754.2523]R	K	L	9	3	8K(XO44-phosphonate)	P21127	CDK11B	Cyclin-dependent kinase 11B	CDK11A	1	CDK11B;K467	yes	no		213964	3	MS/MS	F	3
TDEIVALKR	TDEIVALK[754.2523]R	K	L	9	3	8K(XO44-phosphonate)	P21127	CDK11B	Cyclin-dependent kinase 11B	CDK11A	1	CDK11B;K467	yes	no		353788	4	MS/MS	G	1
TDEIVALKR	TDEIVALK[754.2523]R	K	L	9	3	8K(XO44-phosphonate)	P21127	CDK11B	Cyclin-dependent kinase 11B	CDK11A	1	CDK11B;K467	yes	no		600301	3	MS/MS	G	2
TDEIVALKR	TDEIVALK[754.2523]R	K	L	9	3	8K(XO44-phosphonate)	P21127	CDK11B	Cyclin-dependent kinase 11B	CDK11A	1	CDK11B;K467	yes	no		345980	5	MS/MS	G	3
TDEIVALKR	TDEIVALK[754.2523]R	K	L	9	3	8K(XO44-phosphonate)	P21127	CDK11B	Cyclin-dependent kinase 11B	CDK11A	1	CDK11B;K467	yes	no		396075	3	MS/MS	H	1
TDEIVALKR	TDEIVALK[754.2523]R	K	L	9	3	8K(XO44-phosphonate)	P21127	CDK11B	Cyclin-dependent kinase 11B	CDK11A	1	CDK11B;K467	yes	no		555134	6	MS/MS	H	2
TDEIVALKR	TDEIVALK[754.2523]R	K	L	9	3	8K(XO44-phosphonate)	P21127	CDK11B	Cyclin-dependent kinase 11B	CDK11A	1	CDK11B;K467	yes	no		353230	2	MS/MS	H	3
VAIKTLK	VAIK[754.2523]TLK	R	P	7	3	4K(XO44-phosphonate)	P12931	SRC	Proto-oncogene tyrosine-protein kinase Src	BLK, FYN, YES1	1	SRC;K298	yes	no	+	976784	1	MS/MS	A	1
VAIKTLK	VAIK[754.2523]TLK	R	P	7	3	4K(XO44-phosphonate)	P12931	SRC	Proto-oncogene tyrosine-protein kinase Src	BLK, FYN, YES1	1	SRC;K298	yes	no	+	2.99777e+06	3	MS/MS	A	2
VAIKTLK	VAIK[754.2523]TLK	R	P	7	3	4K(XO44-phosphonate)	P12931	SRC	Proto-oncogene tyrosine-protein kinase Src	BLK, FYN, YES1	1	SRC;K298	yes	no	+	3256261	2	MS/MS	A	3
VAIKTLK	VAIK[754.2523]TLK	R	P	7	3	4K(XO44-phosphonate)	P12931	SRC	Proto-oncogene tyrosine-protein kinase Src	BLK, FYN, YES1	1	SRC;K298	yes	no	+	3.57612e+06	2	MS/MS	B	1
VAIKTLK	VAIK[754.2523]TLK	R	P	7	3	4K(XO44-phosphonate)	P12931	SRC	Proto-oncogene tyrosine-protein kinase Src	BLK, FYN, YES1	1	SRC;K298	yes	no	+	NA	0	unmatched	B	2
VAIKTLK	VAIK[754.2523]TLK	R	P	7	3	4K(XO44-phosphonate)	P12931	SRC	Proto-oncogene tyrosine-protein kinase Src	BLK, FYN, YES1	1	SRC;K298	yes	no	+	NA	0	unmatched	B	3
VAIKTLK	VAIK[754.2523]TLK	R	P	7	3	4K(XO44-phosphonate)	P12931	SRC	Proto-oncogene tyrosine-protein kinase Src	BLK, FYN, YES1	1	SRC;K298	yes	no	+	4551205	2	MS/MS	C	1
VAIKTLK	VAIK[754.2523]TLK	R	P	7	3	4K(XO44-phosphonate)	P12931	SRC	Proto-oncogene tyrosine-protein kinase Src	BLK, FYN, YES1	1	SRC;K298	yes	no	+	22397.5	3	MS/MS	C	2
VAIKTLK	VAIK[754.2523]TLK	R	P	7	3	4K(XO44-phosphonate)	P12931	SRC	Proto-oncogene tyrosine-protein kinase Src	BLK, FYN, YES1	1	SRC;K298	yes	no	+	3.45094e+06	3	MS/MS	C	3
VAIKTLK	VAIK[754.2523]TLK	R	P	7	3	4K(XO44-phosphonate)	P12931	SRC	Proto-oncogene tyrosine-protein kinase Src	BLK, FYN, YES1	1	SRC;K298	yes	no	+	NA	0	unmatched	D	1
VAIKTLK	VAIK[754.2523]TLK	R	P	7	3	4K(XO44-phosphonate)	P12931	SRC	Proto-oncogene tyrosine-protein kinase Src	BLK, FYN, YES1	1	SRC;K298	yes	no	+	5.96343e+06	7	MS/MS	D	2
VAIKTLK	VAIK[754.2523]TLK	R	P	7	3	4K(XO44-phosphonate)	P12931	SRC	Proto-oncogene tyrosine-protein kinase Src	BLK, FYN, YES1	1	SRC;K298	yes	no	+	NA	0	unmatched	D	3
VAIKTLK	VAIK[754.2523]TLK	R	P	7	3	4K(XO44-phosphonate)	P12931	SRC	Proto-oncogene tyrosine-protein kinase Src	BLK, FYN, YES1	1	SRC;K298	yes	no	+	2.11254e+06	1	MS/MS	E	1
VAIKTLK	VAIK[754.2523]TLK	R	P	7	3	4K(XO44-phosphonate)	P12931	SRC	Proto-oncogene tyrosine-protein kinase Src	BLK, FYN, YES1	1	SRC;K298	yes	no	+	NA	1	MS/MS	E	2
VAIKTLK	VAIK[754.2523]TLK	R	P	7	3	4K(XO44-phosphonate)	P12931	SRC	Proto-oncogene tyrosine-protein kinase Src	BLK, FYN, YES1	1	SRC;K298	yes	no	+	4.05608e+06	1	MS/MS	E	3
VAIKTLK	VAIK[754.2523]TLK	R	P	7	3	4K(XO44-phosphonate)	P12931	SRC	Proto-oncogene tyrosine-protein kinase Src	BLK, FYN, YES1	1	SRC;K298	yes	no	+	4650313	3	MS/MS	F	1
VAIKTLK	VAIK[754.2523]TLK	R	P	7	3	4K(XO44-phosphonate)	P12931	SRC	Proto-oncogene tyrosine-protein kinase Src	BLK, FYN, YES1	1	SRC;K298	yes	no	+	5.27973e+06	3	MS/MS	F	2
VAIKTLK	VAIK[754.2523]TLK	R	P	7	3	4K(XO44-phosphonate)	P12931	SRC	Proto-oncogene tyrosine-protein kinase Src	BLK, FYN, YES1	1	SRC;K298	yes	no	+	31509.3	2	MS/MS	F	3
VAIKTLK	VAIK[754.2523]TLK	R	P	7	3	4K(XO44-phosphonate)	P12931	SRC	Proto-oncogene tyrosine-protein kinase Src	BLK, FYN, YES1	1	SRC;K298	yes	no	+	2.95979e+06	3	MS/MS	G	1
VAIKTLK	VAIK[754.2523]TLK	R	P	7	3	4K(XO44-phosphonate)	P12931	SRC	Proto-oncogene tyrosine-protein kinase Src	BLK, FYN, YES1	1	SRC;K298	yes	no	+	3882516	5	MS/MS	G	2
VAIKTLK	VAIK[754.2523]TLK	R	P	7	3	4K(XO44-phosphonate)	P12931	SRC	Proto-oncogene tyrosine-protein kinase Src	BLK, FYN, YES1	1	SRC;K298	yes	no	+	3.00712e+06	4	MS/MS	G	3
VAIKTLK	VAIK[754.2523]TLK	R	P	7	3	4K(XO44-phosphonate)	P12931	SRC	Proto-oncogene tyrosine-protein kinase Src	BLK, FYN, YES1	1	SRC;K298	yes	no	+	3.20356e+06	3	MS/MS	H	1
VAIKTLK	VAIK[754.2523]TLK	R	P	7	3	4K(XO44-phosphonate)	P12931	SRC	Proto-oncogene tyrosine-protein kinase Src	BLK, FYN, YES1	1	SRC;K298	yes	no	+	4.06723e+06	26	MS/MS	H	2
VAIKTLK	VAIK[754.2523]TLK	R	P	7	3	4K(XO44-phosphonate)	P12931	SRC	Proto-oncogene tyrosine-protein kinase Src	BLK, FYN, YES1	1	SRC;K298	yes	no	+	9307979	13	MS/MS	H	3
VAVKILNR	VAVK[754.2523]ILNR	K	Q	8	3	4K(XO44-phosphonate)	P54646	PRKAA2	5'-AMP-activated protein kinase catalytic subunit alpha-2	PRKAA1	1	PRKAA2;K45	yes	no		325431	3	MS/MS	A	1
VAVKILNR	VAVK[754.2523]ILNR	K	Q	8	3	4K(XO44-phosphonate)	P54646	PRKAA2	5'-AMP-activated protein kinase catalytic subunit alpha-2	PRKAA1	1	PRKAA2;K45	yes	no		630761	5	MS/MS	A	2
VAVKILNR	VAVK[754.2523]ILNR	K	Q	8	3	4K(XO44-phosphonate)	P54646	PRKAA2	5'-AMP-activated protein kinase catalytic subunit alpha-2	PRKAA1	1	PRKAA2;K45	yes	no		495530	7	MS/MS	A	3
VAVKILNR	VAVK[754.2523]ILNR	K	Q	8	3	4K(XO44-phosphonate)	P54646	PRKAA2	5'-AMP-activated protein kinase catalytic subunit alpha-2	PRKAA1	1	PRKAA2;K45	yes	no		603147	3	MS/MS	B	1
VAVKILNR	VAVK[754.2523]ILNR	K	Q	8	3	4K(XO44-phosphonate)	P54646	PRKAA2	5'-AMP-activated protein kinase catalytic subunit alpha-2	PRKAA1	1	PRKAA2;K45	yes	no		57857.5	2	MS/MS	B	2
VAVKILNR	VAVK[754.2523]ILNR	K	Q	8	3	4K(XO44-phosphonate)	P54646	PRKAA2	5'-AMP-activated protein kinase catalytic subunit alpha-2	PRKAA1	1	PRKAA2;K45	yes	no		6202.87	1	MS/MS	B	3
VAVKILNR	VAVK[754.2523]ILNR	K	Q	8	3	4K(XO44-phosphonate)	P54646	PRKAA2	5'-AMP-activated protein kinase catalytic subunit alpha-2	PRKAA1	1	PRKAA2;K45	yes	no		990380	7	MS/MS	C	1
VAVKILNR	VAVK[754.2523]ILNR	K	Q	8	3	4K(XO44-phosphonate)	P54646	PRKAA2	5'-AMP-activated protein kinase catalytic subunit alpha-2	PRKAA1	1	PRKAA2;K45	yes	no		327733	4	MS/MS	C	2
VAVKILNR	VAVK[754.2523]ILNR	K	Q	8	3	4K(XO44-phosphonate)	P54646	PRKAA2	5'-AMP-activated protein kinase catalytic subunit alpha-2	PRKAA1	1	PRKAA2;K45	yes	no		498590	4	MS/MS	C	3
VAVKILNR	VAVK[754.2523]ILNR	K	Q	8	3	4K(XO44-phosphonate)	P54646	PRKAA2	5'-AMP-activated protein kinase catalytic subunit alpha-2	PRKAA1	1	PRKAA2;K45	yes	no		710600	4	MS/MS	D	1
VAVKILNR	VAVK[754.2523]ILNR	K	Q	8	3	4K(XO44-phosphonate)	P54646	PRKAA2	5'-AMP-activated protein kinase catalytic subunit alpha-2	PRKAA1	1	PRKAA2;K45	yes	no		1.26748e+06	8	MS/MS	D	2
VAVKILNR	VAVK[754.2523]ILNR	K	Q	8	3	4K(XO44-phosphonate)	P54646	PRKAA2	5'-AMP-activated protein kinase catalytic subunit alpha-2	PRKAA1	1	PRKAA2;K45	yes	no		261530	2	MS/MS	D	3
VAVKILNR	VAVK[754.2523]ILNR	K	Q	8	3	4K(XO44-phosphonate)	P54646	PRKAA2	5'-AMP-activated protein kinase catalytic subunit alpha-2	PRKAA1	1	PRKAA2;K45	yes	no		440488	3	MS/MS	E	1
VAVKILNR	VAVK[754.2523]ILNR	K	Q	8	3	4K(XO44-phosphonate)	P54646	PRKAA2	5'-AMP-activated protein kinase catalytic subunit alpha-2	PRKAA1	1	PRKAA2;K45	yes	no		764420	6	MS/MS	E	2
VAVKILNR	VAVK[754.2523]ILNR	K	Q	8	3	4K(XO44-phosphonate)	P54646	PRKAA2	5'-AMP-activated protein kinase catalytic subunit alpha-2	PRKAA1	1	PRKAA2;K45	yes	no		582301	4	MS/MS	E	3
VAVKILNR	VAVK[754.2523]ILNR	K	Q	8	3	4K(XO44-phosphonate)	P54646	PRKAA2	5'-AMP-activated protein kinase catalytic subunit alpha-2	PRKAA1	1	PRKAA2;K45	yes	no		649683	8	MS/MS	F	1
VAVKILNR	VAVK[754.2523]ILNR	K	Q	8	3	4K(XO44-phosphonate)	P54646	PRKAA2	5'-AMP-activated protein kinase catalytic subunit alpha-2	PRKAA1	1	PRKAA2;K45	yes	no		745504	4	MS/MS	F	2
VAVKILNR	VAVK[754.2523]ILNR	K	Q	8	3	4K(XO44-phosphonate)	P54646	PRKAA2	5'-AMP-activated protein kinase catalytic subunit alpha-2	PRKAA1	1	PRKAA2;K45	yes	no		608832	10	MS/MS	F	3
VAVKILNR	VAVK[754.2523]ILNR	K	Q	8	3	4K(XO44-phosphonate)	P54646	PRKAA2	5'-AMP-activated protein kinase catalytic subunit alpha-2	PRKAA1	1	PRKAA2;K45	yes	no		450919	8	MS/MS	G	1
VAVKILNR	VAVK[754.2523]ILNR	K	Q	8	3	4K(XO44-phosphonate)	P54646	PRKAA2	5'-AMP-activated protein kinase catalytic subunit alpha-2	PRKAA1	1	PRKAA2;K45	yes	no		1107591	9	MS/MS	G	2
VAVKILNR	VAVK[754.2523]ILNR	K	Q	8	3	4K(XO44-phosphonate)	P54646	PRKAA2	5'-AMP-activated protein kinase catalytic subunit alpha-2	PRKAA1	1	PRKAA2;K45	yes	no		944265	10	MS/MS	G	3
VAVKILNR	VAVK[754.2523]ILNR	K	Q	8	3	4K(XO44-phosphonate)	P54646	PRKAA2	5'-AMP-activated protein kinase catalytic subunit alpha-2	PRKAA1	1	PRKAA2;K45	yes	no		873021	4	MS/MS	H	1
VAVKILNR	VAVK[754.2523]ILNR	K	Q	8	3	4K(XO44-phosphonate)	P54646	PRKAA2	5'-AMP-activated protein kinase catalytic subunit alpha-2	PRKAA1	1	PRKAA2;K45	yes	no		597936	16	MS/MS	H	2
VAVKILNR	VAVK[754.2523]ILNR	K	Q	8	3	4K(XO44-phosphonate)	P54646	PRKAA2	5'-AMP-activated protein kinase catalytic subunit alpha-2	PRKAA1	1	PRKAA2;K45	yes	no		1.26058e+06	14	MS/MS	H	3
VAVKMLK	VAVK[754.2523]MLK	K	S	7	3	4K(XO44-phosphonate)	P11362	FGFR1	Fibroblast growth factor receptor 1	CSF1R, PDGFRA, PDGFRB, TYRO3	1	FGFR1;K514	yes	no	+	39018.3	0	MBR	A	1
VAVKMLK	VAVK[754.2523]MLK	K	S	7	3	4K(XO44-phosphonate)	P11362	FGFR1	Fibroblast growth factor receptor 1	CSF1R, PDGFRA, PDGFRB, TYRO3	1	FGFR1;K514	yes	no	+	97722.3	1	MS/MS	A	2
VAVKMLK	VAVK[754.2523]MLK	K	S	7	3	4K(XO44-phosphonate)	P11362	FGFR1	Fibroblast growth factor receptor 1	CSF1R, PDGFRA, PDGFRB, TYRO3	1	FGFR1;K514	yes	no	+	NA	0	unmatched	A	3
VAVKMLK	VAVK[754.2523]MLK	K	S	7	3	4K(XO44-phosphonate)	P11362	FGFR1	Fibroblast growth factor receptor 1	CSF1R, PDGFRA, PDGFRB, TYRO3	1	FGFR1;K514	yes	no	+	74996.1	1	MS/MS	B	1
VAVKMLK	VAVK[754.2523]MLK	K	S	7	3	4K(XO44-phosphonate)	P11362	FGFR1	Fibroblast growth factor receptor 1	CSF1R, PDGFRA, PDGFRB, TYRO3	1	FGFR1;K514	yes	no	+	NA	0	unmatched	B	2
VAVKMLK	VAVK[754.2523]MLK	K	S	7	3	4K(XO44-phosphonate)	P11362	FGFR1	Fibroblast growth factor receptor 1	CSF1R, PDGFRA, PDGFRB, TYRO3	1	FGFR1;K514	yes	no	+	NA	0	unmatched	B	3
VAVKMLK	VAVK[754.2523]MLK	K	S	7	3	4K(XO44-phosphonate)	P11362	FGFR1	Fibroblast growth factor receptor 1	CSF1R, PDGFRA, PDGFRB, TYRO3	1	FGFR1;K514	yes	no	+	188569	0	MBR	C	1
VAVKMLK	VAVK[754.2523]MLK	K	S	7	3	4K(XO44-phosphonate)	P11362	FGFR1	Fibroblast growth factor receptor 1	CSF1R, PDGFRA, PDGFRB, TYRO3	1	FGFR1;K514	yes	no	+	54177.2	0	MBR	C	2
VAVKMLK	VAVK[754.2523]MLK	K	S	7	3	4K(XO44-phosphonate)	P11362	FGFR1	Fibroblast growth factor receptor 1	CSF1R, PDGFRA, PDGFRB, TYRO3	1	FGFR1;K514	yes	no	+	75822.2	0	MBR	C	3
VAVKMLK	VAVK[754.2523]MLK	K	S	7	3	4K(XO44-phosphonate)	P11362	FGFR1	Fibroblast growth factor receptor 1	CSF1R, PDGFRA, PDGFRB, TYRO3	1	FGFR1;K514	yes	no	+	75499.9	0	MBR	D	1
VAVKMLK	VAVK[754.2523]MLK	K	S	7	3	4K(XO44-phosphonate)	P11362	FGFR1	Fibroblast growth factor receptor 1	CSF1R, PDGFRA, PDGFRB, TYRO3	1	FGFR1;K514	yes	no	+	264817	2	MS/MS	D	2
VAVKMLK	VAVK[754.2523]MLK	K	S	7	3	4K(XO44-phosphonate)	P11362	FGFR1	Fibroblast growth factor receptor 1	CSF1R, PDGFRA, PDGFRB, TYRO3	1	FGFR1;K514	yes	no	+	NA	0	unmatched	D	3
VAVKMLK	VAVK[754.2523]MLK	K	S	7	3	4K(XO44-phosphonate)	P11362	FGFR1	Fibroblast growth factor receptor 1	CSF1R, PDGFRA, PDGFRB, TYRO3	1	FGFR1;K514	yes	no	+	83547	1	MS/MS	E	1
VAVKMLK	VAVK[754.2523]MLK	K	S	7	3	4K(XO44-phosphonate)	P11362	FGFR1	Fibroblast growth factor receptor 1	CSF1R, PDGFRA, PDGFRB, TYRO3	1	FGFR1;K514	yes	no	+	108437	1	MS/MS	E	2
VAVKMLK	VAVK[754.2523]MLK	K	S	7	3	4K(XO44-phosphonate)	P11362	FGFR1	Fibroblast growth factor receptor 1	CSF1R, PDGFRA, PDGFRB, TYRO3	1	FGFR1;K514	yes	no	+	105870	1	MS/MS	E	3
VAVKMLK	VAVK[754.2523]MLK	K	S	7	3	4K(XO44-phosphonate)	P11362	FGFR1	Fibroblast growth factor receptor 1	CSF1R, PDGFRA, PDGFRB, TYRO3	1	FGFR1;K514	yes	no	+	71192	0	MBR	F	1
VAVKMLK	VAVK[754.2523]MLK	K	S	7	3	4K(XO44-phosphonate)	P11362	FGFR1	Fibroblast growth factor receptor 1	CSF1R, PDGFRA, PDGFRB, TYRO3	1	FGFR1;K514	yes	no	+	173250	1	MS/MS	F	2
VAVKMLK	VAVK[754.2523]MLK	K	S	7	3	4K(XO44-phosphonate)	P11362	FGFR1	Fibroblast growth factor receptor 1	CSF1R, PDGFRA, PDGFRB, TYRO3	1	FGFR1;K514	yes	no	+	87193.9	0	MBR	F	3
VAVKMLK	VAVK[754.2523]MLK	K	S	7	3	4K(XO44-phosphonate)	P11362	FGFR1	Fibroblast growth factor receptor 1	CSF1R, PDGFRA, PDGFRB, TYRO3	1	FGFR1;K514	yes	no	+	74719.8	1	MS/MS	G	1
VAVKMLK	VAVK[754.2523]MLK	K	S	7	3	4K(XO44-phosphonate)	P11362	FGFR1	Fibroblast growth factor receptor 1	CSF1R, PDGFRA, PDGFRB, TYRO3	1	FGFR1;K514	yes	no	+	232497	3	MS/MS	G	2
VAVKMLK	VAVK[754.2523]MLK	K	S	7	3	4K(XO44-phosphonate)	P11362	FGFR1	Fibroblast growth factor receptor 1	CSF1R, PDGFRA, PDGFRB, TYRO3	1	FGFR1;K514	yes	no	+	130963	2	MS/MS	G	3
VAVKMLK	VAVK[754.2523]MLK	K	S	7	3	4K(XO44-phosphonate)	P11362	FGFR1	Fibroblast growth factor receptor 1	CSF1R, PDGFRA, PDGFRB, TYRO3	1	FGFR1;K514	yes	no	+	206695	0	MBR	H	1
VAVKMLK	VAVK[754.2523]MLK	K	S	7	3	4K(XO44-phosphonate)	P11362	FGFR1	Fibroblast growth factor receptor 1	CSF1R, PDGFRA, PDGFRB, TYRO3	1	FGFR1;K514	yes	no	+	200073	0	MBR	H	2
VAVKMLK	VAVK[754.2523]MLK	K	S	7	3	4K(XO44-phosphonate)	P11362	FGFR1	Fibroblast growth factor receptor 1	CSF1R, PDGFRA, PDGFRB, TYRO3	1	FGFR1;K514	yes	no	+	233871	1	MS/MS	H	3
VAVKMLK	VAVK[754.2523]M[15.9949]LK	K	S	7	3	4K(XO44-phosphonate),5M(Oxidation (M))	P11362	FGFR1	Fibroblast growth factor receptor 1	CSF1R, PDGFRA, PDGFRB, TYRO3	1	FGFR1;K514	yes	no	+	22174.4	0	MBR	A	1
VAVKMLK	VAVK[754.2523]M[15.9949]LK	K	S	7	3	4K(XO44-phosphonate),5M(Oxidation (M))	P11362	FGFR1	Fibroblast growth factor receptor 1	CSF1R, PDGFRA, PDGFRB, TYRO3	1	FGFR1;K514	yes	no	+	69792.9	1	MS/MS	A	2
VAVKMLK	VAVK[754.2523]M[15.9949]LK	K	S	7	3	4K(XO44-phosphonate),5M(Oxidation (M))	P11362	FGFR1	Fibroblast growth factor receptor 1	CSF1R, PDGFRA, PDGFRB, TYRO3	1	FGFR1;K514	yes	no	+	NA	0	unmatched	A	3
VAVKMLK	VAVK[754.2523]M[15.9949]LK	K	S	7	3	4K(XO44-phosphonate),5M(Oxidation (M))	P11362	FGFR1	Fibroblast growth factor receptor 1	CSF1R, PDGFRA, PDGFRB, TYRO3	1	FGFR1;K514	yes	no	+	56298.9	0	MBR	B	1
VAVKMLK	VAVK[754.2523]M[15.9949]LK	K	S	7	3	4K(XO44-phosphonate),5M(Oxidation (M))	P11362	FGFR1	Fibroblast growth factor receptor 1	CSF1R, PDGFRA, PDGFRB, TYRO3	1	FGFR1;K514	yes	no	+	NA	0	unmatched	B	2
VAVKMLK	VAVK[754.2523]M[15.9949]LK	K	S	7	3	4K(XO44-phosphonate),5M(Oxidation (M))	P11362	FGFR1	Fibroblast growth factor receptor 1	CSF1R, PDGFRA, PDGFRB, TYRO3	1	FGFR1;K514	yes	no	+	NA	0	unmatched	B	3
VAVKMLK	VAVK[754.2523]M[15.9949]LK	K	S	7	3	4K(XO44-phosphonate),5M(Oxidation (M))	P11362	FGFR1	Fibroblast growth factor receptor 1	CSF1R, PDGFRA, PDGFRB, TYRO3	1	FGFR1;K514	yes	no	+	82109.7	1	MS/MS	C	1
VAVKMLK	VAVK[754.2523]M[15.9949]LK	K	S	7	3	4K(XO44-phosphonate),5M(Oxidation (M))	P11362	FGFR1	Fibroblast growth factor receptor 1	CSF1R, PDGFRA, PDGFRB, TYRO3	1	FGFR1;K514	yes	no	+	NA	0	unmatched	C	2
VAVKMLK	VAVK[754.2523]M[15.9949]LK	K	S	7	3	4K(XO44-phosphonate),5M(Oxidation (M))	P11362	FGFR1	Fibroblast growth factor receptor 1	CSF1R, PDGFRA, PDGFRB, TYRO3	1	FGFR1;K514	yes	no	+	NA	0	unmatched	C	3
VAVKMLK	VAVK[754.2523]M[15.9949]LK	K	S	7	3	4K(XO44-phosphonate),5M(Oxidation (M))	P11362	FGFR1	Fibroblast growth factor receptor 1	CSF1R, PDGFRA, PDGFRB, TYRO3	1	FGFR1;K514	yes	no	+	77263.9	0	MBR	D	1
VAVKMLK	VAVK[754.2523]M[15.9949]LK	K	S	7	3	4K(XO44-phosphonate),5M(Oxidation (M))	P11362	FGFR1	Fibroblast growth factor receptor 1	CSF1R, PDGFRA, PDGFRB, TYRO3	1	FGFR1;K514	yes	no	+	137793	1	MS/MS	D	2
VAVKMLK	VAVK[754.2523]M[15.9949]LK	K	S	7	3	4K(XO44-phosphonate),5M(Oxidation (M))	P11362	FGFR1	Fibroblast growth factor receptor 1	CSF1R, PDGFRA, PDGFRB, TYRO3	1	FGFR1;K514	yes	no	+	NA	0	unmatched	D	3
VAVKMLK	VAVK[754.2523]M[15.9949]LK	K	S	7	3	4K(XO44-phosphonate),5M(Oxidation (M))	P11362	FGFR1	Fibroblast growth factor receptor 1	CSF1R, PDGFRA, PDGFRB, TYRO3	1	FGFR1;K514	yes	no	+	36473.4	0	MBR	E	1
VAVKMLK	VAVK[754.2523]M[15.9949]LK	K	S	7	3	4K(XO44-phosphonate),5M(Oxidation (M))	P11362	FGFR1	Fibroblast growth factor receptor 1	CSF1R, PDGFRA, PDGFRB, TYRO3	1	FGFR1;K514	yes	no	+	65313.5	1	MS/MS	E	2
VAVKMLK	VAVK[754.2523]M[15.9949]LK	K	S	7	3	4K(XO44-phosphonate),5M(Oxidation (M))	P11362	FGFR1	Fibroblast growth factor receptor 1	CSF1R, PDGFRA, PDGFRB, TYRO3	1	FGFR1;K514	yes	no	+	54597.1	1	MS/MS	E	3
VAVKMLK	VAVK[754.2523]M[15.9949]LK	K	S	7	3	4K(XO44-phosphonate),5M(Oxidation (M))	P11362	FGFR1	Fibroblast growth factor receptor 1	CSF1R, PDGFRA, PDGFRB, TYRO3	1	FGFR1;K514	yes	no	+	83644.5	0	MBR	F	1
VAVKMLK	VAVK[754.2523]M[15.9949]LK	K	S	7	3	4K(XO44-phosphonate),5M(Oxidation (M))	P11362	FGFR1	Fibroblast growth factor receptor 1	CSF1R, PDGFRA, PDGFRB, TYRO3	1	FGFR1;K514	yes	no	+	78888.3	0	MBR	F	2
VAVKMLK	VAVK[754.2523]M[15.9949]LK	K	S	7	3	4K(XO44-phosphonate),5M(Oxidation (M))	P11362	FGFR1	Fibroblast growth factor receptor 1	CSF1R, PDGFRA, PDGFRB, TYRO3	1	FGFR1;K514	yes	no	+	86688.4	0	MBR	F	3
VAVKMLK	VAVK[754.2523]M[15.9949]LK	K	S	7	3	4K(XO44-phosphonate),5M(Oxidation (M))	P11362	FGFR1	Fibroblast growth factor receptor 1	CSF1R, PDGFRA, PDGFRB, TYRO3	1	FGFR1;K514	yes	no	+	35246	0	MBR	G	1
VAVKMLK	VAVK[754.2523]M[15.9949]LK	K	S	7	3	4K(XO44-phosphonate),5M(Oxidation (M))	P11362	FGFR1	Fibroblast growth factor receptor 1	CSF1R, PDGFRA, PDGFRB, TYRO3	1	FGFR1;K514	yes	no	+	117126	1	MS/MS	G	2
VAVKMLK	VAVK[754.2523]M[15.9949]LK	K	S	7	3	4K(XO44-phosphonate),5M(Oxidation (M))	P11362	FGFR1	Fibroblast growth factor receptor 1	CSF1R, PDGFRA, PDGFRB, TYRO3	1	FGFR1;K514	yes	no	+	62497.7	0	MBR	G	3
VAVKMLK	VAVK[754.2523]M[15.9949]LK	K	S	7	3	4K(XO44-phosphonate),5M(Oxidation (M))	P11362	FGFR1	Fibroblast growth factor receptor 1	CSF1R, PDGFRA, PDGFRB, TYRO3	1	FGFR1;K514	yes	no	+	NA	0	unmatched	H	1
VAVKMLK	VAVK[754.2523]M[15.9949]LK	K	S	7	3	4K(XO44-phosphonate),5M(Oxidation (M))	P11362	FGFR1	Fibroblast growth factor receptor 1	CSF1R, PDGFRA, PDGFRB, TYRO3	1	FGFR1;K514	yes	no	+	73414.4	1	MS/MS	H	2
VAVKMLK	VAVK[754.2523]M[15.9949]LK	K	S	7	3	4K(XO44-phosphonate),5M(Oxidation (M))	P11362	FGFR1	Fibroblast growth factor receptor 1	CSF1R, PDGFRA, PDGFRB, TYRO3	1	FGFR1;K514	yes	no	+	168268	1	MS/MS	H	3
VAVKTLK	VAVK[754.2523]TLK	K	P	7	3	4K(XO44-phosphonate)	P07948	LYN	Tyrosine-protein kinase Lyn	FGR, ROS1	1	LYN;K275	yes	no	+	510976	3	MS/MS	A	1
VAVKTLK	VAVK[754.2523]TLK	K	P	7	3	4K(XO44-phosphonate)	P07948	LYN	Tyrosine-protein kinase Lyn	FGR, ROS1	1	LYN;K275	yes	no	+	1.20781e+06	2	MS/MS	A	2
VAVKTLK	VAVK[754.2523]TLK	K	P	7	3	4K(XO44-phosphonate)	P07948	LYN	Tyrosine-protein kinase Lyn	FGR, ROS1	1	LYN;K275	yes	no	+	1305555	1	MS/MS	A	3
VAVKTLK	VAVK[754.2523]TLK	K	P	7	3	4K(XO44-phosphonate)	P07948	LYN	Tyrosine-protein kinase Lyn	FGR, ROS1	1	LYN;K275	yes	no	+	1.52771e+06	2	MS/MS	B	1
VAVKTLK	VAVK[754.2523]TLK	K	P	7	3	4K(XO44-phosphonate)	P07948	LYN	Tyrosine-protein kinase Lyn	FGR, ROS1	1	LYN;K275	yes	no	+	165953	0	MBR	B	2
VAVKTLK	VAVK[754.2523]TLK	K	P	7	3	4K(XO44-phosphonate)	P07948	LYN	Tyrosine-protein kinase Lyn	FGR, ROS1	1	LYN;K275	yes	no	+	6663.78	0	MBR	B	3
VAVKTLK	VAVK[754.2523]TLK	K	P	7	3	4K(XO44-phosphonate)	P07948	LYN	Tyrosine-protein kinase Lyn	FGR, ROS1	1	LYN;K275	yes	no	+	2.85429e+06	4	MS/MS	C	1
VAVKTLK	VAVK[754.2523]TLK	K	P	7	3	4K(XO44-phosphonate)	P07948	LYN	Tyrosine-protein kinase Lyn	FGR, ROS1	1	LYN;K275	yes	no	+	999747	2	MS/MS	C	2
VAVKTLK	VAVK[754.2523]TLK	K	P	7	3	4K(XO44-phosphonate)	P07948	LYN	Tyrosine-protein kinase Lyn	FGR, ROS1	1	LYN;K275	yes	no	+	1.15803e+06	2	MS/MS	C	3
VAVKTLK	VAVK[754.2523]TLK	K	P	7	3	4K(XO44-phosphonate)	P07948	LYN	Tyrosine-protein kinase Lyn	FGR, ROS1	1	LYN;K275	yes	no	+	1.80414e+06	1	MS/MS	D	1
VAVKTLK	VAVK[754.2523]TLK	K	P	7	3	4K(XO44-phosphonate)	P07948	LYN	Tyrosine-protein kinase Lyn	FGR, ROS1	1	LYN;K275	yes	no	+	2426190	2	MS/MS	D	2
VAVKTLK	VAVK[754.2523]TLK	K	P	7	3	4K(XO44-phosphonate)	P07948	LYN	Tyrosine-protein kinase Lyn	FGR, ROS1	1	LYN;K275	yes	no	+	758506	0	MBR	D	3
VAVKTLK	VAVK[754.2523]TLK	K	P	7	3	4K(XO44-phosphonate)	P07948	LYN	Tyrosine-protein kinase Lyn	FGR, ROS1	1	LYN;K275	yes	no	+	1.11105e+06	1	MS/MS	E	1
VAVKTLK	VAVK[754.2523]TLK	K	P	7	3	4K(XO44-phosphonate)	P07948	LYN	Tyrosine-protein kinase Lyn	FGR, ROS1	1	LYN;K275	yes	no	+	1975554	3	MS/MS	E	2
VAVKTLK	VAVK[754.2523]TLK	K	P	7	3	4K(XO44-phosphonate)	P07948	LYN	Tyrosine-protein kinase Lyn	FGR, ROS1	1	LYN;K275	yes	no	+	1.45072e+06	1	MS/MS	E	3
VAVKTLK	VAVK[754.2523]TLK	K	P	7	3	4K(XO44-phosphonate)	P07948	LYN	Tyrosine-protein kinase Lyn	FGR, ROS1	1	LYN;K275	yes	no	+	1.90111e+06	0	MBR	F	1
VAVKTLK	VAVK[754.2523]TLK	K	P	7	3	4K(XO44-phosphonate)	P07948	LYN	Tyrosine-protein kinase Lyn	FGR, ROS1	1	LYN;K275	yes	no	+	2276646	2	MS/MS	F	2
VAVKTLK	VAVK[754.2523]TLK	K	P	7	3	4K(XO44-phosphonate)	P07948	LYN	Tyrosine-protein kinase Lyn	FGR, ROS1	1	LYN;K275	yes	no	+	1525067	3	MS/MS	F	3
VAVKTLK	VAVK[754.2523]TLK	K	P	7	3	4K(XO44-phosphonate)	P07948	LYN	Tyrosine-protein kinase Lyn	FGR, ROS1	1	LYN;K275	yes	no	+	959334	0	MBR	G	1
VAVKTLK	VAVK[754.2523]TLK	K	P	7	3	4K(XO44-phosphonate)	P07948	LYN	Tyrosine-protein kinase Lyn	FGR, ROS1	1	LYN;K275	yes	no	+	1.79175e+06	1	MS/MS	G	2
VAVKTLK	VAVK[754.2523]TLK	K	P	7	3	4K(XO44-phosphonate)	P07948	LYN	Tyrosine-protein kinase Lyn	FGR, ROS1	1	LYN;K275	yes	no	+	917615	1	MS/MS	G	3
VAVKTLK	VAVK[754.2523]TLK	K	P	7	3	4K(XO44-phosphonate)	P07948	LYN	Tyrosine-protein kinase Lyn	FGR, ROS1	1	LYN;K275	yes	no	+	926416	1	MS/MS	H	1
VAVKTLK	VAVK[754.2523]TLK	K	P	7	3	4K(XO44-phosphonate)	P07948	LYN	Tyrosine-protein kinase Lyn	FGR, ROS1	1	LYN;K275	yes	no	+	819264	3	MS/MS	H	2
VAVKTLK	VAVK[754.2523]TLK	K	P	7	3	4K(XO44-phosphonate)	P07948	LYN	Tyrosine-protein kinase Lyn	FGR, ROS1	1	LYN;K275	yes	no	+	1.03792e+06	3	MS/MS	H	3
VAVKTMK	VAVK[754.2523]TMK	K	P	7	3	4K(XO44-phosphonate)	P08631	HCK	Tyrosine-protein kinase HCK	AXL, MERTK	1	HCK;K290	yes	no	+	153044	0	MBR	A	1
VAVKTMK	VAVK[754.2523]TMK	K	P	7	3	4K(XO44-phosphonate)	P08631	HCK	Tyrosine-protein kinase HCK	AXL, MERTK	1	HCK;K290	yes	no	+	312867	1	MS/MS	A	2
VAVKTMK	VAVK[754.2523]TMK	K	P	7	3	4K(XO44-phosphonate)	P08631	HCK	Tyrosine-protein kinase HCK	AXL, MERTK	1	HCK;K290	yes	no	+	325432	0	MBR	A	3
VAVKTMK	VAVK[754.2523]TMK	K	P	7	3	4K(XO44-phosphonate)	P08631	HCK	Tyrosine-protein kinase HCK	AXL, MERTK	1	HCK;K290	yes	no	+	443417	2	MS/MS	B	1
VAVKTMK	VAVK[754.2523]TMK	K	P	7	3	4K(XO44-phosphonate)	P08631	HCK	Tyrosine-protein kinase HCK	AXL, MERTK	1	HCK;K290	yes	no	+	22273.2	1	MS/MS	B	2
VAVKTMK	VAVK[754.2523]TMK	K	P	7	3	4K(XO44-phosphonate)	P08631	HCK	Tyrosine-protein kinase HCK	AXL, MERTK	1	HCK;K290	yes	no	+	NA	0	unmatched	B	3
VAVKTMK	VAVK[754.2523]TMK	K	P	7	3	4K(XO44-phosphonate)	P08631	HCK	Tyrosine-protein kinase HCK	AXL, MERTK	1	HCK;K290	yes	no	+	1.02769e+06	3	MS/MS	C	1
VAVKTMK	VAVK[754.2523]TMK	K	P	7	3	4K(XO44-phosphonate)	P08631	HCK	Tyrosine-protein kinase HCK	AXL, MERTK	1	HCK;K290	yes	no	+	255443	1	MS/MS	C	2
VAVKTMK	VAVK[754.2523]TMK	K	P	7	3	4K(XO44-phosphonate)	P08631	HCK	Tyrosine-protein kinase HCK	AXL, MERTK	1	HCK;K290	yes	no	+	302360	1	MS/MS	C	3
VAVKTMK	VAVK[754.2523]TMK	K	P	7	3	4K(XO44-phosphonate)	P08631	HCK	Tyrosine-protein kinase HCK	AXL, MERTK	1	HCK;K290	yes	no	+	475606	1	MS/MS	D	1
VAVKTMK	VAVK[754.2523]TMK	K	P	7	3	4K(XO44-phosphonate)	P08631	HCK	Tyrosine-protein kinase HCK	AXL, MERTK	1	HCK;K290	yes	no	+	1.2723e+06	1	MS/MS	D	2
VAVKTMK	VAVK[754.2523]TMK	K	P	7	3	4K(XO44-phosphonate)	P08631	HCK	Tyrosine-protein kinase HCK	AXL, MERTK	1	HCK;K290	yes	no	+	186465	0	MBR	D	3
VAVKTMK	VAVK[754.2523]TMK	K	P	7	3	4K(XO44-phosphonate)	P08631	HCK	Tyrosine-protein kinase HCK	AXL, MERTK	1	HCK;K290	yes	no	+	425790	0	MBR	E	1
VAVKTMK	VAVK[754.2523]TMK	K	P	7	3	4K(XO44-phosphonate)	P08631	HCK	Tyrosine-protein kinase HCK	AXL, MERTK	1	HCK;K290	yes	no	+	668130	3	MS/MS	E	2
VAVKTMK	VAVK[754.2523]TMK	K	P	7	3	4K(XO44-phosphonate)	P08631	HCK	Tyrosine-protein kinase HCK	AXL, MERTK	1	HCK;K290	yes	no	+	524213	2	MS/MS	E	3
VAVKTMK	VAVK[754.2523]TMK	K	P	7	3	4K(XO44-phosphonate)	P08631	HCK	Tyrosine-protein kinase HCK	AXL, MERTK	1	HCK;K290	yes	no	+	684906	0	MBR	F	1
VAVKTMK	VAVK[754.2523]TMK	K	P	7	3	4K(XO44-phosphonate)	P08631	HCK	Tyrosine-protein kinase HCK	AXL, MERTK	1	HCK;K290	yes	no	+	993030	1	MS/MS	F	2
VAVKTMK	VAVK[754.2523]TMK	K	P	7	3	4K(XO44-phosphonate)	P08631	HCK	Tyrosine-protein kinase HCK	AXL, MERTK	1	HCK;K290	yes	no	+	791327	2	MS/MS	F	3
VAVKTMK	VAVK[754.2523]TMK	K	P	7	3	4K(XO44-phosphonate)	P08631	HCK	Tyrosine-protein kinase HCK	AXL, MERTK	1	HCK;K290	yes	no	+	712833	2	MS/MS	G	1
VAVKTMK	VAVK[754.2523]TMK	K	P	7	3	4K(XO44-phosphonate)	P08631	HCK	Tyrosine-protein kinase HCK	AXL, MERTK	1	HCK;K290	yes	no	+	1.68371e+06	2	MS/MS	G	2
VAVKTMK	VAVK[754.2523]TMK	K	P	7	3	4K(XO44-phosphonate)	P08631	HCK	Tyrosine-protein kinase HCK	AXL, MERTK	1	HCK;K290	yes	no	+	657873	1	MS/MS	G	3
VAVKTMK	VAVK[754.2523]TMK	K	P	7	3	4K(XO44-phosphonate)	P08631	HCK	Tyrosine-protein kinase HCK	AXL, MERTK	1	HCK;K290	yes	no	+	2.04246e+06	2	MS/MS	H	1
VAVKTMK	VAVK[754.2523]TMK	K	P	7	3	4K(XO44-phosphonate)	P08631	HCK	Tyrosine-protein kinase HCK	AXL, MERTK	1	HCK;K290	yes	no	+	1.69188e+06	1	MS/MS	H	2
VAVKTMK	VAVK[754.2523]TMK	K	P	7	3	4K(XO44-phosphonate)	P08631	HCK	Tyrosine-protein kinase HCK	AXL, MERTK	1	HCK;K290	yes	no	+	2459665	3	MS/MS	H	3
VAVKTMK	VAVK[754.2523]TM[15.9949]K	K	P	7	3	4K(XO44-phosphonate),6M(Oxidation (M))	P08631	HCK	Tyrosine-protein kinase HCK	AXL, MERTK	1	HCK;K290	yes	no	+	170364	2	MS/MS	A	1
VAVKTMK	VAVK[754.2523]TM[15.9949]K	K	P	7	3	4K(XO44-phosphonate),6M(Oxidation (M))	P08631	HCK	Tyrosine-protein kinase HCK	AXL, MERTK	1	HCK;K290	yes	no	+	588317	3	MS/MS	A	2
VAVKTMK	VAVK[754.2523]TM[15.9949]K	K	P	7	3	4K(XO44-phosphonate),6M(Oxidation (M))	P08631	HCK	Tyrosine-protein kinase HCK	AXL, MERTK	1	HCK;K290	yes	no	+	809992	0	MBR	A	3
VAVKTMK	VAVK[754.2523]TM[15.9949]K	K	P	7	3	4K(XO44-phosphonate),6M(Oxidation (M))	P08631	HCK	Tyrosine-protein kinase HCK	AXL, MERTK	1	HCK;K290	yes	no	+	928106	1	MS/MS	B	1
VAVKTMK	VAVK[754.2523]TM[15.9949]K	K	P	7	3	4K(XO44-phosphonate),6M(Oxidation (M))	P08631	HCK	Tyrosine-protein kinase HCK	AXL, MERTK	1	HCK;K290	yes	no	+	67376.9	0	MBR	B	2
VAVKTMK	VAVK[754.2523]TM[15.9949]K	K	P	7	3	4K(XO44-phosphonate),6M(Oxidation (M))	P08631	HCK	Tyrosine-protein kinase HCK	AXL, MERTK	1	HCK;K290	yes	no	+	NA	0	unmatched	B	3
VAVKTMK	VAVK[754.2523]TM[15.9949]K	K	P	7	3	4K(XO44-phosphonate),6M(Oxidation (M))	P08631	HCK	Tyrosine-protein kinase HCK	AXL, MERTK	1	HCK;K290	yes	no	+	657450	1	MS/MS	C	1
VAVKTMK	VAVK[754.2523]TM[15.9949]K	K	P	7	3	4K(XO44-phosphonate),6M(Oxidation (M))	P08631	HCK	Tyrosine-protein kinase HCK	AXL, MERTK	1	HCK;K290	yes	no	+	315487	1	MS/MS	C	2
VAVKTMK	VAVK[754.2523]TM[15.9949]K	K	P	7	3	4K(XO44-phosphonate),6M(Oxidation (M))	P08631	HCK	Tyrosine-protein kinase HCK	AXL, MERTK	1	HCK;K290	yes	no	+	448665	1	MS/MS	C	3
VAVKTMK	VAVK[754.2523]TM[15.9949]K	K	P	7	3	4K(XO44-phosphonate),6M(Oxidation (M))	P08631	HCK	Tyrosine-protein kinase HCK	AXL, MERTK	1	HCK;K290	yes	no	+	857531	0	MBR	D	1
VAVKTMK	VAVK[754.2523]TM[15.9949]K	K	P	7	3	4K(XO44-phosphonate),6M(Oxidation (M))	P08631	HCK	Tyrosine-protein kinase HCK	AXL, MERTK	1	HCK;K290	yes	no	+	1.22929e+06	3	MS/MS	D	2
VAVKTMK	VAVK[754.2523]TM[15.9949]K	K	P	7	3	4K(XO44-phosphonate),6M(Oxidation (M))	P08631	HCK	Tyrosine-protein kinase HCK	AXL, MERTK	1	HCK;K290	yes	no	+	323827	0	MBR	D	3
VAVKTMK	VAVK[754.2523]TM[15.9949]K	K	P	7	3	4K(XO44-phosphonate),6M(Oxidation (M))	P08631	HCK	Tyrosine-protein kinase HCK	AXL, MERTK	1	HCK;K290	yes	no	+	303655	1	MS/MS	E	1
VAVKTMK	VAVK[754.2523]TM[15.9949]K	K	P	7	3	4K(XO44-phosphonate),6M(Oxidation (M))	P08631	HCK	Tyrosine-protein kinase HCK	AXL, MERTK	1	HCK;K290	yes	no	+	622544	1	MS/MS	E	2
VAVKTMK	VAVK[754.2523]TM[15.9949]K	K	P	7	3	4K(XO44-phosphonate),6M(Oxidation (M))	P08631	HCK	Tyrosine-protein kinase HCK	AXL, MERTK	1	HCK;K290	yes	no	+	459384	1	MS/MS	E	3
VAVKTMK	VAVK[754.2523]TM[15.9949]K	K	P	7	3	4K(XO44-phosphonate),6M(Oxidation (M))	P08631	HCK	Tyrosine-protein kinase HCK	AXL, MERTK	1	HCK;K290	yes	no	+	1.29653e+06	3	MS/MS	F	1
VAVKTMK	VAVK[754.2523]TM[15.9949]K	K	P	7	3	4K(XO44-phosphonate),6M(Oxidation (M))	P08631	HCK	Tyrosine-protein kinase HCK	AXL, MERTK	1	HCK;K290	yes	no	+	1.33444e+06	4	MS/MS	F	2
VAVKTMK	VAVK[754.2523]TM[15.9949]K	K	P	7	3	4K(XO44-phosphonate),6M(Oxidation (M))	P08631	HCK	Tyrosine-protein kinase HCK	AXL, MERTK	1	HCK;K290	yes	no	+	860074	3	MS/MS	F	3
VAVKTMK	VAVK[754.2523]TM[15.9949]K	K	P	7	3	4K(XO44-phosphonate),6M(Oxidation (M))	P08631	HCK	Tyrosine-protein kinase HCK	AXL, MERTK	1	HCK;K290	yes	no	+	532748	0	MBR	G	1
VAVKTMK	VAVK[754.2523]TM[15.9949]K	K	P	7	3	4K(XO44-phosphonate),6M(Oxidation (M))	P08631	HCK	Tyrosine-protein kinase HCK	AXL, MERTK	1	HCK;K290	yes	no	+	1575880	2	MS/MS	G	2
VAVKTMK	VAVK[754.2523]TM[15.9949]K	K	P	7	3	4K(XO44-phosphonate),6M(Oxidation (M))	P08631	HCK	Tyrosine-protein kinase HCK	AXL, MERTK	1	HCK;K290	yes	no	+	664060	2	MS/MS	G	3
VAVKTMK	VAVK[754.2523]TM[15.9949]K	K	P	7	3	4K(XO44-phosphonate),6M(Oxidation (M))	P08631	HCK	Tyrosine-protein kinase HCK	AXL, MERTK	1	HCK;K290	yes	no	+	2.10444e+06	2	MS/MS	H	1
VAVKTMK	VAVK[754.2523]TM[15.9949]K	K	P	7	3	4K(XO44-phosphonate),6M(Oxidation (M))	P08631	HCK	Tyrosine-protein kinase HCK	AXL, MERTK	1	HCK;K290	yes	no	+	1.55266e+06	3	MS/MS	H	2
VAVKTMK	VAVK[754.2523]TM[15.9949]K	K	P	7	3	4K(XO44-phosphonate),6M(Oxidation (M))	P08631	HCK	Tyrosine-protein kinase HCK	AXL, MERTK	1	HCK;K290	yes	no	+	3.09525e+06	11	MS/MS	H	3
VYAMKLLSK	VYAMK[754.2523]LLSK	K	F	9	3	5K(XO44-phosphonate)	O75116	ROCK2	Rho-associated protein kinase 2	ROCK1	1	ROCK2;K121	yes	no	+	57048	2	MS/MS	A	1
VYAMKLLSK	VYAMK[754.2523]LLSK	K	F	9	3	5K(XO44-phosphonate)	O75116	ROCK2	Rho-associated protein kinase 2	ROCK1	1	ROCK2;K121	yes	no	+	70060.9	3	MS/MS	A	2
VYAMKLLSK	VYAMK[754.2523]LLSK	K	F	9	3	5K(XO44-phosphonate)	O75116	ROCK2	Rho-associated protein kinase 2	ROCK1	1	ROCK2;K121	yes	no	+	46414.7	2	MS/MS	A	3
VYAMKLLSK	VYAMK[754.2523]LLSK	K	F	9	3	5K(XO44-phosphonate)	O75116	ROCK2	Rho-associated protein kinase 2	ROCK1	1	ROCK2;K121	yes	no	+	86995.4	1	MS/MS	B	1
VYAMKLLSK	VYAMK[754.2523]LLSK	K	F	9	3	5K(XO44-phosphonate)	O75116	ROCK2	Rho-associated protein kinase 2	ROCK1	1	ROCK2;K121	yes	no	+	NA	0	unmatched	B	2
VYAMKLLSK	VYAMK[754.2523]LLSK	K	F	9	3	5K(XO44-phosphonate)	O75116	ROCK2	Rho-associated protein kinase 2	ROCK1	1	ROCK2;K121	yes	no	+	NA	0	unmatched	B	3
VYAMKLLSK	VYAMK[754.2523]LLSK	K	F	9	3	5K(XO44-phosphonate)	O75116	ROCK2	Rho-associated protein kinase 2	ROCK1	1	ROCK2;K121	yes	no	+	240601	4	MS/MS	C	1
VYAMKLLSK	VYAMK[754.2523]LLSK	K	F	9	3	5K(XO44-phosphonate)	O75116	ROCK2	Rho-associated protein kinase 2	ROCK1	1	ROCK2;K121	yes	no	+	41819.4	1	MS/MS	C	2
VYAMKLLSK	VYAMK[754.2523]LLSK	K	F	9	3	5K(XO44-phosphonate)	O75116	ROCK2	Rho-associated protein kinase 2	ROCK1	1	ROCK2;K121	yes	no	+	84945.3	2	MS/MS	C	3
VYAMKLLSK	VYAMK[754.2523]LLSK	K	F	9	3	5K(XO44-phosphonate)	O75116	ROCK2	Rho-associated protein kinase 2	ROCK1	1	ROCK2;K121	yes	no	+	76271	2	MS/MS	D	1
VYAMKLLSK	VYAMK[754.2523]LLSK	K	F	9	3	5K(XO44-phosphonate)	O75116	ROCK2	Rho-associated protein kinase 2	ROCK1	1	ROCK2;K121	yes	no	+	247616	1	MS/MS	D	2
VYAMKLLSK	VYAMK[754.2523]LLSK	K	F	9	3	5K(XO44-phosphonate)	O75116	ROCK2	Rho-associated protein kinase 2	ROCK1	1	ROCK2;K121	yes	no	+	37665.4	1	MS/MS	D	3
VYAMKLLSK	VYAMK[754.2523]LLSK	K	F	9	3	5K(XO44-phosphonate)	O75116	ROCK2	Rho-associated protein kinase 2	ROCK1	1	ROCK2;K121	yes	no	+	131392	4	MS/MS	E	1
VYAMKLLSK	VYAMK[754.2523]LLSK	K	F	9	3	5K(XO44-phosphonate)	O75116	ROCK2	Rho-associated protein kinase 2	ROCK1	1	ROCK2;K121	yes	no	+	161781	4	MS/MS	E	2
VYAMKLLSK	VYAMK[754.2523]LLSK	K	F	9	3	5K(XO44-phosphonate)	O75116	ROCK2	Rho-associated protein kinase 2	ROCK1	1	ROCK2;K121	yes	no	+	183977	3	MS/MS	E	3
VYAMKLLSK	VYAMK[754.2523]LLSK	K	F	9	3	5K(XO44-phosphonate)	O75116	ROCK2	Rho-associated protein kinase 2	ROCK1	1	ROCK2;K121	yes	no	+	136658	4	MS/MS	F	1
VYAMKLLSK	VYAMK[754.2523]LLSK	K	F	9	3	5K(XO44-phosphonate)	O75116	ROCK2	Rho-associated protein kinase 2	ROCK1	1	ROCK2;K121	yes	no	+	108006	2	MS/MS	F	2
VYAMKLLSK	VYAMK[754.2523]LLSK	K	F	9	3	5K(XO44-phosphonate)	O75116	ROCK2	Rho-associated protein kinase 2	ROCK1	1	ROCK2;K121	yes	no	+	50493.8	1	MS/MS	F	3
VYAMKLLSK	VYAMK[754.2523]LLSK	K	F	9	3	5K(XO44-phosphonate)	O75116	ROCK2	Rho-associated protein kinase 2	ROCK1	1	ROCK2;K121	yes	no	+	122122	3	MS/MS	G	1
VYAMKLLSK	VYAMK[754.2523]LLSK	K	F	9	3	5K(XO44-phosphonate)	O75116	ROCK2	Rho-associated protein kinase 2	ROCK1	1	ROCK2;K121	yes	no	+	313758	5	MS/MS	G	2
VYAMKLLSK	VYAMK[754.2523]LLSK	K	F	9	3	5K(XO44-phosphonate)	O75116	ROCK2	Rho-associated protein kinase 2	ROCK1	1	ROCK2;K121	yes	no	+	195528	2	MS/MS	G	3
VYAMKLLSK	VYAMK[754.2523]LLSK	K	F	9	3	5K(XO44-phosphonate)	O75116	ROCK2	Rho-associated protein kinase 2	ROCK1	1	ROCK2;K121	yes	no	+	63579.6	1	MS/MS	H	1
VYAMKLLSK	VYAMK[754.2523]LLSK	K	F	9	3	5K(XO44-phosphonate)	O75116	ROCK2	Rho-associated protein kinase 2	ROCK1	1	ROCK2;K121	yes	no	+	49102.6	2	MS/MS	H	2
VYAMKLLSK	VYAMK[754.2523]LLSK	K	F	9	3	5K(XO44-phosphonate)	O75116	ROCK2	Rho-associated protein kinase 2	ROCK1	1	ROCK2;K121	yes	no	+	36526.1	1	MS/MS	H	3
VYAMKLLSK	VYAM[15.9949]K[754.2523]LLSK	K	F	9	3	4M(Oxidation (M)),5K(XO44-phosphonate)	O75116	ROCK2	Rho-associated protein kinase 2	ROCK1	1	ROCK2;K121	yes	no	+	152349	4	MS/MS	A	1
VYAMKLLSK	VYAM[15.9949]K[754.2523]LLSK	K	F	9	3	4M(Oxidation (M)),5K(XO44-phosphonate)	O75116	ROCK2	Rho-associated protein kinase 2	ROCK1	1	ROCK2;K121	yes	no	+	361032	5	MS/MS	A	2
VYAMKLLSK	VYAM[15.9949]K[754.2523]LLSK	K	F	9	3	4M(Oxidation (M)),5K(XO44-phosphonate)	O75116	ROCK2	Rho-associated protein kinase 2	ROCK1	1	ROCK2;K121	yes	no	+	362647	5	MS/MS	A	3
VYAMKLLSK	VYAM[15.9949]K[754.2523]LLSK	K	F	9	3	4M(Oxidation (M)),5K(XO44-phosphonate)	O75116	ROCK2	Rho-associated protein kinase 2	ROCK1	1	ROCK2;K121	yes	no	+	244470	5	MS/MS	B	1
VYAMKLLSK	VYAM[15.9949]K[754.2523]LLSK	K	F	9	3	4M(Oxidation (M)),5K(XO44-phosphonate)	O75116	ROCK2	Rho-associated protein kinase 2	ROCK1	1	ROCK2;K121	yes	no	+	NA	0	unmatched	B	2
VYAMKLLSK	VYAM[15.9949]K[754.2523]LLSK	K	F	9	3	4M(Oxidation (M)),5K(XO44-phosphonate)	O75116	ROCK2	Rho-associated protein kinase 2	ROCK1	1	ROCK2;K121	yes	no	+	NA	0	unmatched	B	3
VYAMKLLSK	VYAM[15.9949]K[754.2523]LLSK	K	F	9	3	4M(Oxidation (M)),5K(XO44-phosphonate)	O75116	ROCK2	Rho-associated protein kinase 2	ROCK1	1	ROCK2;K121	yes	no	+	540348	6	MS/MS	C	1
VYAMKLLSK	VYAM[15.9949]K[754.2523]LLSK	K	F	9	3	4M(Oxidation (M)),5K(XO44-phosphonate)	O75116	ROCK2	Rho-associated protein kinase 2	ROCK1	1	ROCK2;K121	yes	no	+	141918	5	MS/MS	C	2
VYAMKLLSK	VYAM[15.9949]K[754.2523]LLSK	K	F	9	3	4M(Oxidation (M)),5K(XO44-phosphonate)	O75116	ROCK2	Rho-associated protein kinase 2	ROCK1	1	ROCK2;K121	yes	no	+	353283	5	MS/MS	C	3
VYAMKLLSK	VYAM[15.9949]K[754.2523]LLSK	K	F	9	3	4M(Oxidation (M)),5K(XO44-phosphonate)	O75116	ROCK2	Rho-associated protein kinase 2	ROCK1	1	ROCK2;K121	yes	no	+	383700	4	MS/MS	D	1
VYAMKLLSK	VYAM[15.9949]K[754.2523]LLSK	K	F	9	3	4M(Oxidation (M)),5K(XO44-phosphonate)	O75116	ROCK2	Rho-associated protein kinase 2	ROCK1	1	ROCK2;K121	yes	no	+	722322	4	MS/MS	D	2
VYAMKLLSK	VYAM[15.9949]K[754.2523]LLSK	K	F	9	3	4M(Oxidation (M)),5K(XO44-phosphonate)	O75116	ROCK2	Rho-associated protein kinase 2	ROCK1	1	ROCK2;K121	yes	no	+	77264.5	2	MS/MS	D	3
VYAMKLLSK	VYAM[15.9949]K[754.2523]LLSK	K	F	9	3	4M(Oxidation (M)),5K(XO44-phosphonate)	O75116	ROCK2	Rho-associated protein kinase 2	ROCK1	1	ROCK2;K121	yes	no	+	195552	3	MS/MS	E	1
VYAMKLLSK	VYAM[15.9949]K[754.2523]LLSK	K	F	9	3	4M(Oxidation (M)),5K(XO44-phosphonate)	O75116	ROCK2	Rho-associated protein kinase 2	ROCK1	1	ROCK2;K121	yes	no	+	351160	3	MS/MS	E	2
VYAMKLLSK	VYAM[15.9949]K[754.2523]LLSK	K	F	9	3	4M(Oxidation (M)),5K(XO44-phosphonate)	O75116	ROCK2	Rho-associated protein kinase 2	ROCK1	1	ROCK2;K121	yes	no	+	393874	4	MS/MS	E	3
VYAMKLLSK	VYAM[15.9949]K[754.2523]LLSK	K	F	9	3	4M(Oxidation (M)),5K(XO44-phosphonate)	O75116	ROCK2	Rho-associated protein kinase 2	ROCK1	1	ROCK2;K121	yes	no	+	488545	4	MS/MS	F	1
VYAMKLLSK	VYAM[15.9949]K[754.2523]LLSK	K	F	9	3	4M(Oxidation (M)),5K(XO44-phosphonate)	O75116	ROCK2	Rho-associated protein kinase 2	ROCK1	1	ROCK2;K121	yes	no	+	343912	2	MS/MS	F	2
VYAMKLLSK	VYAM[15.9949]K[754.2523]LLSK	K	F	9	3	4M(Oxidation (M)),5K(XO44-phosphonate)	O75116	ROCK2	Rho-associated protein kinase 2	ROCK1	1	ROCK2;K121	yes	no	+	267011	3	MS/MS	F	3
VYAMKLLSK	VYAM[15.9949]K[754.2523]LLSK	K	F	9	3	4M(Oxidation (M)),5K(XO44-phosphonate)	O75116	ROCK2	Rho-associated protein kinase 2	ROCK1	1	ROCK2;K121	yes	no	+	179208	4	MS/MS	G	1
VYAMKLLSK	VYAM[15.9949]K[754.2523]LLSK	K	F	9	3	4M(Oxidation (M)),5K(XO44-phosphonate)	O75116	ROCK2	Rho-associated protein kinase 2	ROCK1	1	ROCK2;K121	yes	no	+	515566	5	MS/MS	G	2
VYAMKLLSK	VYAM[15.9949]K[754.2523]LLSK	K	F	9	3	4M(Oxidation (M)),5K(XO44-phosphonate)	O75116	ROCK2	Rho-associated protein kinase 2	ROCK1	1	ROCK2;K121	yes	no	+	326872	5	MS/MS	G	3
VYAMKLLSK	VYAM[15.9949]K[754.2523]LLSK	K	F	9	3	4M(Oxidation (M)),5K(XO44-phosphonate)	O75116	ROCK2	Rho-associated protein kinase 2	ROCK1	1	ROCK2;K121	yes	no	+	157961	4	MS/MS	H	1
VYAMKLLSK	VYAM[15.9949]K[754.2523]LLSK	K	F	9	3	4M(Oxidation (M)),5K(XO44-phosphonate)	O75116	ROCK2	Rho-associated protein kinase 2	ROCK1	1	ROCK2;K121	yes	no	+	89746.2	2	MS/MS	H	2
VYAMKLLSK	VYAM[15.9949]K[754.2523]LLSK	K	F	9	3	4M(Oxidation (M)),5K(XO44-phosphonate)	O75116	ROCK2	Rho-associated protein kinase 2	ROCK1	1	ROCK2;K121	yes	no	+	203780	3	MS/MS	H	3
CAVVDVPFGGAKAGVK	C[57.0215]AVVDVPFGGAK[754.2523]AGVK	K	I	16	3	12K(XO44-phosphonate),1C(Carbamidomethyl (C))	P00367	GLUD1	Glutamate dehydrogenase 1, mitochondrial	GLUD2	0	GLUD1;K183	no	yes		53965.4	1	MS/MS	A	1
CAVVDVPFGGAKAGVK	C[57.0215]AVVDVPFGGAK[754.2523]AGVK	K	I	16	3	12K(XO44-phosphonate),1C(Carbamidomethyl (C))	P00367	GLUD1	Glutamate dehydrogenase 1, mitochondrial	GLUD2	0	GLUD1;K183	no	yes		181934	2	MS/MS	A	2
CAVVDVPFGGAKAGVK	C[57.0215]AVVDVPFGGAK[754.2523]AGVK	K	I	16	3	12K(XO44-phosphonate),1C(Carbamidomethyl (C))	P00367	GLUD1	Glutamate dehydrogenase 1, mitochondrial	GLUD2	0	GLUD1;K183	no	yes		101696	4	MS/MS	A	3
CAVVDVPFGGAKAGVK	C[57.0215]AVVDVPFGGAK[754.2523]AGVK	K	I	16	3	12K(XO44-phosphonate),1C(Carbamidomethyl (C))	P00367	GLUD1	Glutamate dehydrogenase 1, mitochondrial	GLUD2	0	GLUD1;K183	no	yes		43745.8	1	MS/MS	B	1
CAVVDVPFGGAKAGVK	C[57.0215]AVVDVPFGGAK[754.2523]AGVK	K	I	16	3	12K(XO44-phosphonate),1C(Carbamidomethyl (C))	P00367	GLUD1	Glutamate dehydrogenase 1, mitochondrial	GLUD2	0	GLUD1;K183	no	yes		NA	0	unmatched	B	2
CAVVDVPFGGAKAGVK	C[57.0215]AVVDVPFGGAK[754.2523]AGVK	K	I	16	3	12K(XO44-phosphonate),1C(Carbamidomethyl (C))	P00367	GLUD1	Glutamate dehydrogenase 1, mitochondrial	GLUD2	0	GLUD1;K183	no	yes		NA	0	unmatched	B	3
CAVVDVPFGGAKAGVK	C[57.0215]AVVDVPFGGAK[754.2523]AGVK	K	I	16	3	12K(XO44-phosphonate),1C(Carbamidomethyl (C))	P00367	GLUD1	Glutamate dehydrogenase 1, mitochondrial	GLUD2	0	GLUD1;K183	no	yes		222239	4	MS/MS	C	1
CAVVDVPFGGAKAGVK	C[57.0215]AVVDVPFGGAK[754.2523]AGVK	K	I	16	3	12K(XO44-phosphonate),1C(Carbamidomethyl (C))	P00367	GLUD1	Glutamate dehydrogenase 1, mitochondrial	GLUD2	0	GLUD1;K183	no	yes		60230.9	4	MS/MS	C	2
CAVVDVPFGGAKAGVK	C[57.0215]AVVDVPFGGAK[754.2523]AGVK	K	I	16	3	12K(XO44-phosphonate),1C(Carbamidomethyl (C))	P00367	GLUD1	Glutamate dehydrogenase 1, mitochondrial	GLUD2	0	GLUD1;K183	no	yes		70464.8	1	MS/MS	C	3
CAVVDVPFGGAKAGVK	C[57.0215]AVVDVPFGGAK[754.2523]AGVK	K	I	16	3	12K(XO44-phosphonate),1C(Carbamidomethyl (C))	P00367	GLUD1	Glutamate dehydrogenase 1, mitochondrial	GLUD2	0	GLUD1;K183	no	yes		110985	3	MS/MS	D	1
CAVVDVPFGGAKAGVK	C[57.0215]AVVDVPFGGAK[754.2523]AGVK	K	I	16	3	12K(XO44-phosphonate),1C(Carbamidomethyl (C))	P00367	GLUD1	Glutamate dehydrogenase 1, mitochondrial	GLUD2	0	GLUD1;K183	no	yes		134662	3	MS/MS	D	2
CAVVDVPFGGAKAGVK	C[57.0215]AVVDVPFGGAK[754.2523]AGVK	K	I	16	3	12K(XO44-phosphonate),1C(Carbamidomethyl (C))	P00367	GLUD1	Glutamate dehydrogenase 1, mitochondrial	GLUD2	0	GLUD1;K183	no	yes		9729.41	0	MBR	D	3
CAVVDVPFGGAKAGVK	C[57.0215]AVVDVPFGGAK[754.2523]AGVK	K	I	16	3	12K(XO44-phosphonate),1C(Carbamidomethyl (C))	P00367	GLUD1	Glutamate dehydrogenase 1, mitochondrial	GLUD2	0	GLUD1;K183	no	yes		116799	4	MS/MS	E	1
CAVVDVPFGGAKAGVK	C[57.0215]AVVDVPFGGAK[754.2523]AGVK	K	I	16	3	12K(XO44-phosphonate),1C(Carbamidomethyl (C))	P00367	GLUD1	Glutamate dehydrogenase 1, mitochondrial	GLUD2	0	GLUD1;K183	no	yes		170401	5	MS/MS	E	2
[truncated: 1,450 more rows]

## Sheet: Table S1-3
Peptide Sequence	Modified Sequence	Previous AA	Next AA	Peptide Length	Charges	Assigned Modifications	Protein ID	Gene Name	Protein Description	Protein Kinase	Gene;XO44 site	ATP binding site	Active site	Parent protein identified in Tröster et al. 2023	MaxLFQ Intensity	Spectral Count	Match Type	Condition	Replicate number
[truncated: 10,584 more rows]

[truncated: 1 more sheets: Table S1-4]
