# Supplementary material for: Site-Specific Competitive Kinase Inhibitor Target Profiling Using Phosphonate Affinity Tags
Source: Mol Cell Proteomics. 2025 Jan 16;24(2):100906. doi: 10.1016/j.mcpro.2025.100906 (PMC11889359; doi:10.1016/j.mcpro.2025.100906)
Supplement: Supplemental Data 2 [file mmc3.xlsx]

## Sheet: Description
	Supplemental data table 2: Identifications and quantifications of XO44-bound peptides in the competitive PhosID-ABPP analyses
Content
Table S2-1	Filtered table with unique XO44-bound lysine and tyrosine in peptides for the trypsin-assisted PhosID-ABPP analysis
Table S2-2	Filtered table with non-unique XO44-bound lysine and tyrosine in peptides for the trypsin-assisted PhosID-ABPP analysis
Table S2-3	Filtered table with unique XO44-bound lysine and tyrosine in peptides for the pepsin-assisted PhosID-ABPP analysis
Table S2-4	Filtered table with non-unique XO44-bound lysine and tyrosine in peptides for the pepsin-assisted PhosID-ABPP analysis
Headers
Peptide Sequence	Peptide sequence
Modified Sequence	Modified peptide sequence with the indicated mass adducts
Previous AA	Amino acid before the peptide in the protein sequence
Next AA	Amino acid after the peptide in the protein sequence
Peptide Length	Length of peptide
Charges	Detected charge states of the precursor
Assigned Modifications	Assigned modifications
Protein ID	Uniprot ID
Gene Name	Gene name
Other Mapped Genes (Table S1-2 and S1-4 only)	Other mapped genes to this peptide
Protein Description	Protein name
Protein Kinase	Indicates whether this protein is a protein kinase (1=yes, 0=no)
Gene;XO44 site	Gene name and XO44 binding site position in protein
ATP binding site	Indicates whether this site is annotated as an ATP binding site in Uniprot
Active site	Indicates whether this site is annotated as an active site in Uniprot
Parent protein identified in Tröster et al. 2023	Indicates whether the parent protein was identified in a protein-centric kinobead assay by Tröster et al.
MaxLFQ Intensity	MaxLFQ Intensity
Spectral Count	Number of peptide-spectrum matches
Match Type	Type of quantification (MS/MS=through MS/MS evidence, MBR=through match between runs, unmatched=no match found)
Condition	Condition to which this LC-MS analysis belongs
Replicate number	The replicate number of this LC-MS analysis
Conditions (n=3)	Treatment prior to XO44 treatment
A	Vehicle (DMSO)
B	0.1 nM NVP-BHG712
C	1 nM NVP-BHG712
D	10 nM NVP-BHG712
E	100 nM NVP-BHG712
F	1 µM NVP-BHG712
G	10 µM NVP-BHG712
H	25 µM NVP-BHG712

## Sheet: Table S2-1
Peptide Sequence	Modified Sequence	Prev AA	Next AA	Peptide Length	Charges	Assigned Modifications	Protein ID	Gene Name	Protein Description	Protein Kinase	Gene;XO44 site	ATP binding site	Active site	Parent protein identified in Tröster et al. 2023	MaxLFQ Intensity	Spectral Count	Match Type	Condition	Replicate number
ARDTQTDEIVALKK	ARDTQTDEIVALK[754.2523]K	R	V	14	3,4	13K(XO44-phosphonate)	Q15131	CDK10	Cyclin-dependent kinase 10	1	CDK10;K68	yes	no		37719.3	1	MS/MS	A	1
ARDTQTDEIVALKK	ARDTQTDEIVALK[754.2523]K	R	V	14	3,4	13K(XO44-phosphonate)	Q15131	CDK10	Cyclin-dependent kinase 10	1	CDK10;K68	yes	no		157235	1	MS/MS	A	2
ARDTQTDEIVALKK	ARDTQTDEIVALK[754.2523]K	R	V	14	3,4	13K(XO44-phosphonate)	Q15131	CDK10	Cyclin-dependent kinase 10	1	CDK10;K68	yes	no		181414	0	MBR	A	3
ARDTQTDEIVALKK	ARDTQTDEIVALK[754.2523]K	R	V	14	3,4	13K(XO44-phosphonate)	Q15131	CDK10	Cyclin-dependent kinase 10	1	CDK10;K68	yes	no		77558	1	MS/MS	B	1
ARDTQTDEIVALKK	ARDTQTDEIVALK[754.2523]K	R	V	14	3,4	13K(XO44-phosphonate)	Q15131	CDK10	Cyclin-dependent kinase 10	1	CDK10;K68	yes	no		26402.3	0	MBR	B	2
ARDTQTDEIVALKK	ARDTQTDEIVALK[754.2523]K	R	V	14	3,4	13K(XO44-phosphonate)	Q15131	CDK10	Cyclin-dependent kinase 10	1	CDK10;K68	yes	no		NA	0	unmatched	B	3
ARDTQTDEIVALKK	ARDTQTDEIVALK[754.2523]K	R	V	14	3,4	13K(XO44-phosphonate)	Q15131	CDK10	Cyclin-dependent kinase 10	1	CDK10;K68	yes	no		122439	2	MS/MS	C	1
ARDTQTDEIVALKK	ARDTQTDEIVALK[754.2523]K	R	V	14	3,4	13K(XO44-phosphonate)	Q15131	CDK10	Cyclin-dependent kinase 10	1	CDK10;K68	yes	no		46675.9	2	MS/MS	C	2
ARDTQTDEIVALKK	ARDTQTDEIVALK[754.2523]K	R	V	14	3,4	13K(XO44-phosphonate)	Q15131	CDK10	Cyclin-dependent kinase 10	1	CDK10;K68	yes	no		81333.1	1	MS/MS	C	3
ARDTQTDEIVALKK	ARDTQTDEIVALK[754.2523]K	R	V	14	3,4	13K(XO44-phosphonate)	Q15131	CDK10	Cyclin-dependent kinase 10	1	CDK10;K68	yes	no		124837	1	MS/MS	D	1
ARDTQTDEIVALKK	ARDTQTDEIVALK[754.2523]K	R	V	14	3,4	13K(XO44-phosphonate)	Q15131	CDK10	Cyclin-dependent kinase 10	1	CDK10;K68	yes	no		80026.7	1	MS/MS	D	2
ARDTQTDEIVALKK	ARDTQTDEIVALK[754.2523]K	R	V	14	3,4	13K(XO44-phosphonate)	Q15131	CDK10	Cyclin-dependent kinase 10	1	CDK10;K68	yes	no		72205.9	1	MS/MS	D	3
ARDTQTDEIVALKK	ARDTQTDEIVALK[754.2523]K	R	V	14	3,4	13K(XO44-phosphonate)	Q15131	CDK10	Cyclin-dependent kinase 10	1	CDK10;K68	yes	no		49733.3	2	MS/MS	E	1
ARDTQTDEIVALKK	ARDTQTDEIVALK[754.2523]K	R	V	14	3,4	13K(XO44-phosphonate)	Q15131	CDK10	Cyclin-dependent kinase 10	1	CDK10;K68	yes	no		71745.8	1	MS/MS	E	2
ARDTQTDEIVALKK	ARDTQTDEIVALK[754.2523]K	R	V	14	3,4	13K(XO44-phosphonate)	Q15131	CDK10	Cyclin-dependent kinase 10	1	CDK10;K68	yes	no		109597	1	MS/MS	E	3
ARDTQTDEIVALKK	ARDTQTDEIVALK[754.2523]K	R	V	14	3,4	13K(XO44-phosphonate)	Q15131	CDK10	Cyclin-dependent kinase 10	1	CDK10;K68	yes	no		95757.6	2	MS/MS	F	1
ARDTQTDEIVALKK	ARDTQTDEIVALK[754.2523]K	R	V	14	3,4	13K(XO44-phosphonate)	Q15131	CDK10	Cyclin-dependent kinase 10	1	CDK10;K68	yes	no		92223.3	0	MBR	F	2
ARDTQTDEIVALKK	ARDTQTDEIVALK[754.2523]K	R	V	14	3,4	13K(XO44-phosphonate)	Q15131	CDK10	Cyclin-dependent kinase 10	1	CDK10;K68	yes	no		54647	1	MS/MS	F	3
ARDTQTDEIVALKK	ARDTQTDEIVALK[754.2523]K	R	V	14	3,4	13K(XO44-phosphonate)	Q15131	CDK10	Cyclin-dependent kinase 10	1	CDK10;K68	yes	no		48002	1	MS/MS	G	1
ARDTQTDEIVALKK	ARDTQTDEIVALK[754.2523]K	R	V	14	3,4	13K(XO44-phosphonate)	Q15131	CDK10	Cyclin-dependent kinase 10	1	CDK10;K68	yes	no		123099	1	MS/MS	G	2
ARDTQTDEIVALKK	ARDTQTDEIVALK[754.2523]K	R	V	14	3,4	13K(XO44-phosphonate)	Q15131	CDK10	Cyclin-dependent kinase 10	1	CDK10;K68	yes	no		131055	2	MS/MS	G	3
ARDTQTDEIVALKK	ARDTQTDEIVALK[754.2523]K	R	V	14	3,4	13K(XO44-phosphonate)	Q15131	CDK10	Cyclin-dependent kinase 10	1	CDK10;K68	yes	no		159301	2	MS/MS	H	1
ARDTQTDEIVALKK	ARDTQTDEIVALK[754.2523]K	R	V	14	3,4	13K(XO44-phosphonate)	Q15131	CDK10	Cyclin-dependent kinase 10	1	CDK10;K68	yes	no		77098	4	MS/MS	H	2
ARDTQTDEIVALKK	ARDTQTDEIVALK[754.2523]K	R	V	14	3,4	13K(XO44-phosphonate)	Q15131	CDK10	Cyclin-dependent kinase 10	1	CDK10;K68	yes	no		120846	1	MS/MS	H	3
DTGELVALKK	DTGELVALK[754.2523]K	K	V	10	3	9K(XO44-phosphonate)	Q9NYV4	CDK12	Cyclin-dependent kinase 12	1	CDK12;K756	yes	no	+	392280	3	MS/MS	A	1
DTGELVALKK	DTGELVALK[754.2523]K	K	V	10	3	9K(XO44-phosphonate)	Q9NYV4	CDK12	Cyclin-dependent kinase 12	1	CDK12;K756	yes	no	+	658536	5	MS/MS	A	2
DTGELVALKK	DTGELVALK[754.2523]K	K	V	10	3	9K(XO44-phosphonate)	Q9NYV4	CDK12	Cyclin-dependent kinase 12	1	CDK12;K756	yes	no	+	781905	4	MS/MS	A	3
DTGELVALKK	DTGELVALK[754.2523]K	K	V	10	3	9K(XO44-phosphonate)	Q9NYV4	CDK12	Cyclin-dependent kinase 12	1	CDK12;K756	yes	no	+	813529	6	MS/MS	B	1
DTGELVALKK	DTGELVALK[754.2523]K	K	V	10	3	9K(XO44-phosphonate)	Q9NYV4	CDK12	Cyclin-dependent kinase 12	1	CDK12;K756	yes	no	+	81225.6	3	MS/MS	B	2
DTGELVALKK	DTGELVALK[754.2523]K	K	V	10	3	9K(XO44-phosphonate)	Q9NYV4	CDK12	Cyclin-dependent kinase 12	1	CDK12;K756	yes	no	+	NA	0	unmatched	B	3
DTGELVALKK	DTGELVALK[754.2523]K	K	V	10	3	9K(XO44-phosphonate)	Q9NYV4	CDK12	Cyclin-dependent kinase 12	1	CDK12;K756	yes	no	+	1.08919e+06	10	MS/MS	C	1
DTGELVALKK	DTGELVALK[754.2523]K	K	V	10	3	9K(XO44-phosphonate)	Q9NYV4	CDK12	Cyclin-dependent kinase 12	1	CDK12;K756	yes	no	+	468749	3	MS/MS	C	2
DTGELVALKK	DTGELVALK[754.2523]K	K	V	10	3	9K(XO44-phosphonate)	Q9NYV4	CDK12	Cyclin-dependent kinase 12	1	CDK12;K756	yes	no	+	573821	5	MS/MS	C	3
DTGELVALKK	DTGELVALK[754.2523]K	K	V	10	3	9K(XO44-phosphonate)	Q9NYV4	CDK12	Cyclin-dependent kinase 12	1	CDK12;K756	yes	no	+	845548	5	MS/MS	D	1
DTGELVALKK	DTGELVALK[754.2523]K	K	V	10	3	9K(XO44-phosphonate)	Q9NYV4	CDK12	Cyclin-dependent kinase 12	1	CDK12;K756	yes	no	+	1.14506e+06	10	MS/MS	D	2
DTGELVALKK	DTGELVALK[754.2523]K	K	V	10	3	9K(XO44-phosphonate)	Q9NYV4	CDK12	Cyclin-dependent kinase 12	1	CDK12;K756	yes	no	+	355192	4	MS/MS	D	3
DTGELVALKK	DTGELVALK[754.2523]K	K	V	10	3	9K(XO44-phosphonate)	Q9NYV4	CDK12	Cyclin-dependent kinase 12	1	CDK12;K756	yes	no	+	584906	4	MS/MS	E	1
DTGELVALKK	DTGELVALK[754.2523]K	K	V	10	3	9K(XO44-phosphonate)	Q9NYV4	CDK12	Cyclin-dependent kinase 12	1	CDK12;K756	yes	no	+	780557	12	MS/MS	E	2
DTGELVALKK	DTGELVALK[754.2523]K	K	V	10	3	9K(XO44-phosphonate)	Q9NYV4	CDK12	Cyclin-dependent kinase 12	1	CDK12;K756	yes	no	+	709791	5	MS/MS	E	3
DTGELVALKK	DTGELVALK[754.2523]K	K	V	10	3	9K(XO44-phosphonate)	Q9NYV4	CDK12	Cyclin-dependent kinase 12	1	CDK12;K756	yes	no	+	683774	4	MS/MS	F	1
DTGELVALKK	DTGELVALK[754.2523]K	K	V	10	3	9K(XO44-phosphonate)	Q9NYV4	CDK12	Cyclin-dependent kinase 12	1	CDK12;K756	yes	no	+	826358	2	MS/MS	F	2
DTGELVALKK	DTGELVALK[754.2523]K	K	V	10	3	9K(XO44-phosphonate)	Q9NYV4	CDK12	Cyclin-dependent kinase 12	1	CDK12;K756	yes	no	+	571955	4	MS/MS	F	3
DTGELVALKK	DTGELVALK[754.2523]K	K	V	10	3	9K(XO44-phosphonate)	Q9NYV4	CDK12	Cyclin-dependent kinase 12	1	CDK12;K756	yes	no	+	984604	7	MS/MS	G	1
DTGELVALKK	DTGELVALK[754.2523]K	K	V	10	3	9K(XO44-phosphonate)	Q9NYV4	CDK12	Cyclin-dependent kinase 12	1	CDK12;K756	yes	no	+	1661105	7	MS/MS	G	2
DTGELVALKK	DTGELVALK[754.2523]K	K	V	10	3	9K(XO44-phosphonate)	Q9NYV4	CDK12	Cyclin-dependent kinase 12	1	CDK12;K756	yes	no	+	825750	9	MS/MS	G	3
DTGELVALKK	DTGELVALK[754.2523]K	K	V	10	3	9K(XO44-phosphonate)	Q9NYV4	CDK12	Cyclin-dependent kinase 12	1	CDK12;K756	yes	no	+	1.81283e+06	6	MS/MS	H	1
DTGELVALKK	DTGELVALK[754.2523]K	K	V	10	3	9K(XO44-phosphonate)	Q9NYV4	CDK12	Cyclin-dependent kinase 12	1	CDK12;K756	yes	no	+	2161106	17	MS/MS	H	2
DTGELVALKK	DTGELVALK[754.2523]K	K	V	10	3	9K(XO44-phosphonate)	Q9NYV4	CDK12	Cyclin-dependent kinase 12	1	CDK12;K756	yes	no	+	1.63829e+06	8	MS/MS	H	3
DTGEMVALKK	DTGEMVALK[754.2523]K	K	V	10	3	9K(XO44-phosphonate)	Q14004	CDK13	Cyclin-dependent kinase 13	1	CDK13;K734	yes	no	+	168759	2	MS/MS	A	1
DTGEMVALKK	DTGEMVALK[754.2523]K	K	V	10	3	9K(XO44-phosphonate)	Q14004	CDK13	Cyclin-dependent kinase 13	1	CDK13;K734	yes	no	+	304555	2	MS/MS	A	2
DTGEMVALKK	DTGEMVALK[754.2523]K	K	V	10	3	9K(XO44-phosphonate)	Q14004	CDK13	Cyclin-dependent kinase 13	1	CDK13;K734	yes	no	+	186811	3	MS/MS	A	3
DTGEMVALKK	DTGEMVALK[754.2523]K	K	V	10	3	9K(XO44-phosphonate)	Q14004	CDK13	Cyclin-dependent kinase 13	1	CDK13;K734	yes	no	+	296923	2	MS/MS	B	1
DTGEMVALKK	DTGEMVALK[754.2523]K	K	V	10	3	9K(XO44-phosphonate)	Q14004	CDK13	Cyclin-dependent kinase 13	1	CDK13;K734	yes	no	+	29426.1	1	MS/MS	B	2
DTGEMVALKK	DTGEMVALK[754.2523]K	K	V	10	3	9K(XO44-phosphonate)	Q14004	CDK13	Cyclin-dependent kinase 13	1	CDK13;K734	yes	no	+	NA	0	unmatched	B	3
DTGEMVALKK	DTGEMVALK[754.2523]K	K	V	10	3	9K(XO44-phosphonate)	Q14004	CDK13	Cyclin-dependent kinase 13	1	CDK13;K734	yes	no	+	602292	2	MS/MS	C	1
DTGEMVALKK	DTGEMVALK[754.2523]K	K	V	10	3	9K(XO44-phosphonate)	Q14004	CDK13	Cyclin-dependent kinase 13	1	CDK13;K734	yes	no	+	248477	3	MS/MS	C	2
DTGEMVALKK	DTGEMVALK[754.2523]K	K	V	10	3	9K(XO44-phosphonate)	Q14004	CDK13	Cyclin-dependent kinase 13	1	CDK13;K734	yes	no	+	246159	2	MS/MS	C	3
DTGEMVALKK	DTGEMVALK[754.2523]K	K	V	10	3	9K(XO44-phosphonate)	Q14004	CDK13	Cyclin-dependent kinase 13	1	CDK13;K734	yes	no	+	294140	2	MS/MS	D	1
DTGEMVALKK	DTGEMVALK[754.2523]K	K	V	10	3	9K(XO44-phosphonate)	Q14004	CDK13	Cyclin-dependent kinase 13	1	CDK13;K734	yes	no	+	628467	6	MS/MS	D	2
DTGEMVALKK	DTGEMVALK[754.2523]K	K	V	10	3	9K(XO44-phosphonate)	Q14004	CDK13	Cyclin-dependent kinase 13	1	CDK13;K734	yes	no	+	152291	1	MS/MS	D	3
DTGEMVALKK	DTGEMVALK[754.2523]K	K	V	10	3	9K(XO44-phosphonate)	Q14004	CDK13	Cyclin-dependent kinase 13	1	CDK13;K734	yes	no	+	295643	5	MS/MS	E	1
DTGEMVALKK	DTGEMVALK[754.2523]K	K	V	10	3	9K(XO44-phosphonate)	Q14004	CDK13	Cyclin-dependent kinase 13	1	CDK13;K734	yes	no	+	398621	5	MS/MS	E	2
DTGEMVALKK	DTGEMVALK[754.2523]K	K	V	10	3	9K(XO44-phosphonate)	Q14004	CDK13	Cyclin-dependent kinase 13	1	CDK13;K734	yes	no	+	402682	4	MS/MS	E	3
DTGEMVALKK	DTGEMVALK[754.2523]K	K	V	10	3	9K(XO44-phosphonate)	Q14004	CDK13	Cyclin-dependent kinase 13	1	CDK13;K734	yes	no	+	311416	2	MS/MS	F	1
DTGEMVALKK	DTGEMVALK[754.2523]K	K	V	10	3	9K(XO44-phosphonate)	Q14004	CDK13	Cyclin-dependent kinase 13	1	CDK13;K734	yes	no	+	476090	4	MS/MS	F	2
DTGEMVALKK	DTGEMVALK[754.2523]K	K	V	10	3	9K(XO44-phosphonate)	Q14004	CDK13	Cyclin-dependent kinase 13	1	CDK13;K734	yes	no	+	296319	4	MS/MS	F	3
DTGEMVALKK	DTGEMVALK[754.2523]K	K	V	10	3	9K(XO44-phosphonate)	Q14004	CDK13	Cyclin-dependent kinase 13	1	CDK13;K734	yes	no	+	401562	5	MS/MS	G	1
DTGEMVALKK	DTGEMVALK[754.2523]K	K	V	10	3	9K(XO44-phosphonate)	Q14004	CDK13	Cyclin-dependent kinase 13	1	CDK13;K734	yes	no	+	815941	5	MS/MS	G	2
DTGEMVALKK	DTGEMVALK[754.2523]K	K	V	10	3	9K(XO44-phosphonate)	Q14004	CDK13	Cyclin-dependent kinase 13	1	CDK13;K734	yes	no	+	421382	3	MS/MS	G	3
DTGEMVALKK	DTGEMVALK[754.2523]K	K	V	10	3	9K(XO44-phosphonate)	Q14004	CDK13	Cyclin-dependent kinase 13	1	CDK13;K734	yes	no	+	776317	5	MS/MS	H	1
DTGEMVALKK	DTGEMVALK[754.2523]K	K	V	10	3	9K(XO44-phosphonate)	Q14004	CDK13	Cyclin-dependent kinase 13	1	CDK13;K734	yes	no	+	921492	6	MS/MS	H	2
DTGEMVALKK	DTGEMVALK[754.2523]K	K	V	10	3	9K(XO44-phosphonate)	Q14004	CDK13	Cyclin-dependent kinase 13	1	CDK13;K734	yes	no	+	1.06185e+06	5	MS/MS	H	3
DTGHVYAMKILR	DTGHVYAMK[754.2523]ILR	K	K	12	3	9K(XO44-phosphonate)	Q15208	STK38	Serine/threonine-protein kinase 38	1	STK38;K118	yes	no		24461.8	1	MS/MS	A	1
DTGHVYAMKILR	DTGHVYAMK[754.2523]ILR	K	K	12	3	9K(XO44-phosphonate)	Q15208	STK38	Serine/threonine-protein kinase 38	1	STK38;K118	yes	no		51914	0	MBR	A	2
DTGHVYAMKILR	DTGHVYAMK[754.2523]ILR	K	K	12	3	9K(XO44-phosphonate)	Q15208	STK38	Serine/threonine-protein kinase 38	1	STK38;K118	yes	no		NA	0	unmatched	A	3
DTGHVYAMKILR	DTGHVYAMK[754.2523]ILR	K	K	12	3	9K(XO44-phosphonate)	Q15208	STK38	Serine/threonine-protein kinase 38	1	STK38;K118	yes	no		32771.5	0	MBR	B	1
DTGHVYAMKILR	DTGHVYAMK[754.2523]ILR	K	K	12	3	9K(XO44-phosphonate)	Q15208	STK38	Serine/threonine-protein kinase 38	1	STK38;K118	yes	no		NA	0	unmatched	B	2
DTGHVYAMKILR	DTGHVYAMK[754.2523]ILR	K	K	12	3	9K(XO44-phosphonate)	Q15208	STK38	Serine/threonine-protein kinase 38	1	STK38;K118	yes	no		NA	0	unmatched	B	3
DTGHVYAMKILR	DTGHVYAMK[754.2523]ILR	K	K	12	3	9K(XO44-phosphonate)	Q15208	STK38	Serine/threonine-protein kinase 38	1	STK38;K118	yes	no		72568.6	0	MBR	C	1
DTGHVYAMKILR	DTGHVYAMK[754.2523]ILR	K	K	12	3	9K(XO44-phosphonate)	Q15208	STK38	Serine/threonine-protein kinase 38	1	STK38;K118	yes	no		20553.1	0	MBR	C	2
DTGHVYAMKILR	DTGHVYAMK[754.2523]ILR	K	K	12	3	9K(XO44-phosphonate)	Q15208	STK38	Serine/threonine-protein kinase 38	1	STK38;K118	yes	no		21280	0	MBR	C	3
DTGHVYAMKILR	DTGHVYAMK[754.2523]ILR	K	K	12	3	9K(XO44-phosphonate)	Q15208	STK38	Serine/threonine-protein kinase 38	1	STK38;K118	yes	no		33847.4	0	MBR	D	1
DTGHVYAMKILR	DTGHVYAMK[754.2523]ILR	K	K	12	3	9K(XO44-phosphonate)	Q15208	STK38	Serine/threonine-protein kinase 38	1	STK38;K118	yes	no		NA	0	unmatched	D	2
DTGHVYAMKILR	DTGHVYAMK[754.2523]ILR	K	K	12	3	9K(XO44-phosphonate)	Q15208	STK38	Serine/threonine-protein kinase 38	1	STK38;K118	yes	no		NA	0	unmatched	D	3
DTGHVYAMKILR	DTGHVYAMK[754.2523]ILR	K	K	12	3	9K(XO44-phosphonate)	Q15208	STK38	Serine/threonine-protein kinase 38	1	STK38;K118	yes	no		36234.3	0	MBR	E	1
DTGHVYAMKILR	DTGHVYAMK[754.2523]ILR	K	K	12	3	9K(XO44-phosphonate)	Q15208	STK38	Serine/threonine-protein kinase 38	1	STK38;K118	yes	no		29888.8	0	MBR	E	2
DTGHVYAMKILR	DTGHVYAMK[754.2523]ILR	K	K	12	3	9K(XO44-phosphonate)	Q15208	STK38	Serine/threonine-protein kinase 38	1	STK38;K118	yes	no		53593.4	0	MBR	E	3
DTGHVYAMKILR	DTGHVYAMK[754.2523]ILR	K	K	12	3	9K(XO44-phosphonate)	Q15208	STK38	Serine/threonine-protein kinase 38	1	STK38;K118	yes	no		47296.1	1	MS/MS	F	1
DTGHVYAMKILR	DTGHVYAMK[754.2523]ILR	K	K	12	3	9K(XO44-phosphonate)	Q15208	STK38	Serine/threonine-protein kinase 38	1	STK38;K118	yes	no		NA	0	unmatched	F	2
DTGHVYAMKILR	DTGHVYAMK[754.2523]ILR	K	K	12	3	9K(XO44-phosphonate)	Q15208	STK38	Serine/threonine-protein kinase 38	1	STK38;K118	yes	no		28729.4	0	MBR	F	3
DTGHVYAMKILR	DTGHVYAMK[754.2523]ILR	K	K	12	3	9K(XO44-phosphonate)	Q15208	STK38	Serine/threonine-protein kinase 38	1	STK38;K118	yes	no		27313.8	0	MBR	G	1
DTGHVYAMKILR	DTGHVYAMK[754.2523]ILR	K	K	12	3	9K(XO44-phosphonate)	Q15208	STK38	Serine/threonine-protein kinase 38	1	STK38;K118	yes	no		92489.8	1	MS/MS	G	2
DTGHVYAMKILR	DTGHVYAMK[754.2523]ILR	K	K	12	3	9K(XO44-phosphonate)	Q15208	STK38	Serine/threonine-protein kinase 38	1	STK38;K118	yes	no		63637.3	1	MS/MS	G	3
DTGHVYAMKILR	DTGHVYAMK[754.2523]ILR	K	K	12	3	9K(XO44-phosphonate)	Q15208	STK38	Serine/threonine-protein kinase 38	1	STK38;K118	yes	no		24334.4	0	MBR	H	1
DTGHVYAMKILR	DTGHVYAMK[754.2523]ILR	K	K	12	3	9K(XO44-phosphonate)	Q15208	STK38	Serine/threonine-protein kinase 38	1	STK38;K118	yes	no		12072	0	MBR	H	2
DTGHVYAMKILR	DTGHVYAMK[754.2523]ILR	K	K	12	3	9K(XO44-phosphonate)	Q15208	STK38	Serine/threonine-protein kinase 38	1	STK38;K118	yes	no		36857.6	0	MBR	H	3
DTQTDEIVALKK	DTQTDEIVALK[754.2523]K	R	V	12	3	11K(XO44-phosphonate)	Q15131	CDK10	Cyclin-dependent kinase 10	1	CDK10;K68	yes	no		21734.2	2	MS/MS	A	1
DTQTDEIVALKK	DTQTDEIVALK[754.2523]K	R	V	12	3	11K(XO44-phosphonate)	Q15131	CDK10	Cyclin-dependent kinase 10	1	CDK10;K68	yes	no		50587	1	MS/MS	A	2
DTQTDEIVALKK	DTQTDEIVALK[754.2523]K	R	V	12	3	11K(XO44-phosphonate)	Q15131	CDK10	Cyclin-dependent kinase 10	1	CDK10;K68	yes	no		51072	1	MS/MS	A	3
DTQTDEIVALKK	DTQTDEIVALK[754.2523]K	R	V	12	3	11K(XO44-phosphonate)	Q15131	CDK10	Cyclin-dependent kinase 10	1	CDK10;K68	yes	no		27168.3	1	MS/MS	B	1
DTQTDEIVALKK	DTQTDEIVALK[754.2523]K	R	V	12	3	11K(XO44-phosphonate)	Q15131	CDK10	Cyclin-dependent kinase 10	1	CDK10;K68	yes	no		NA	0	unmatched	B	2
DTQTDEIVALKK	DTQTDEIVALK[754.2523]K	R	V	12	3	11K(XO44-phosphonate)	Q15131	CDK10	Cyclin-dependent kinase 10	1	CDK10;K68	yes	no		NA	0	unmatched	B	3
DTQTDEIVALKK	DTQTDEIVALK[754.2523]K	R	V	12	3	11K(XO44-phosphonate)	Q15131	CDK10	Cyclin-dependent kinase 10	1	CDK10;K68	yes	no		68969.1	2	MS/MS	C	1
DTQTDEIVALKK	DTQTDEIVALK[754.2523]K	R	V	12	3	11K(XO44-phosphonate)	Q15131	CDK10	Cyclin-dependent kinase 10	1	CDK10;K68	yes	no		25433	1	MS/MS	C	2
DTQTDEIVALKK	DTQTDEIVALK[754.2523]K	R	V	12	3	11K(XO44-phosphonate)	Q15131	CDK10	Cyclin-dependent kinase 10	1	CDK10;K68	yes	no		25543	0	MBR	C	3
DTQTDEIVALKK	DTQTDEIVALK[754.2523]K	R	V	12	3	11K(XO44-phosphonate)	Q15131	CDK10	Cyclin-dependent kinase 10	1	CDK10;K68	yes	no		35519.6	1	MS/MS	D	1
DTQTDEIVALKK	DTQTDEIVALK[754.2523]K	R	V	12	3	11K(XO44-phosphonate)	Q15131	CDK10	Cyclin-dependent kinase 10	1	CDK10;K68	yes	no		46648.1	1	MS/MS	D	2
DTQTDEIVALKK	DTQTDEIVALK[754.2523]K	R	V	12	3	11K(XO44-phosphonate)	Q15131	CDK10	Cyclin-dependent kinase 10	1	CDK10;K68	yes	no		NA	0	unmatched	D	3
DTQTDEIVALKK	DTQTDEIVALK[754.2523]K	R	V	12	3	11K(XO44-phosphonate)	Q15131	CDK10	Cyclin-dependent kinase 10	1	CDK10;K68	yes	no		27166.7	1	MS/MS	E	1
DTQTDEIVALKK	DTQTDEIVALK[754.2523]K	R	V	12	3	11K(XO44-phosphonate)	Q15131	CDK10	Cyclin-dependent kinase 10	1	CDK10;K68	yes	no		38087.5	2	MS/MS	E	2
DTQTDEIVALKK	DTQTDEIVALK[754.2523]K	R	V	12	3	11K(XO44-phosphonate)	Q15131	CDK10	Cyclin-dependent kinase 10	1	CDK10;K68	yes	no		46878.3	1	MS/MS	E	3
DTQTDEIVALKK	DTQTDEIVALK[754.2523]K	R	V	12	3	11K(XO44-phosphonate)	Q15131	CDK10	Cyclin-dependent kinase 10	1	CDK10;K68	yes	no		43122.2	3	MS/MS	F	1
DTQTDEIVALKK	DTQTDEIVALK[754.2523]K	R	V	12	3	11K(XO44-phosphonate)	Q15131	CDK10	Cyclin-dependent kinase 10	1	CDK10;K68	yes	no		50679	2	MS/MS	F	2
DTQTDEIVALKK	DTQTDEIVALK[754.2523]K	R	V	12	3	11K(XO44-phosphonate)	Q15131	CDK10	Cyclin-dependent kinase 10	1	CDK10;K68	yes	no		21471.4	0	MBR	F	3
DTQTDEIVALKK	DTQTDEIVALK[754.2523]K	R	V	12	3	11K(XO44-phosphonate)	Q15131	CDK10	Cyclin-dependent kinase 10	1	CDK10;K68	yes	no		38641.4	1	MS/MS	G	1
DTQTDEIVALKK	DTQTDEIVALK[754.2523]K	R	V	12	3	11K(XO44-phosphonate)	Q15131	CDK10	Cyclin-dependent kinase 10	1	CDK10;K68	yes	no		52085.3	1	MS/MS	G	2
DTQTDEIVALKK	DTQTDEIVALK[754.2523]K	R	V	12	3	11K(XO44-phosphonate)	Q15131	CDK10	Cyclin-dependent kinase 10	1	CDK10;K68	yes	no		47622	1	MS/MS	G	3
DTQTDEIVALKK	DTQTDEIVALK[754.2523]K	R	V	12	3	11K(XO44-phosphonate)	Q15131	CDK10	Cyclin-dependent kinase 10	1	CDK10;K68	yes	no		68866.7	1	MS/MS	H	1
DTQTDEIVALKK	DTQTDEIVALK[754.2523]K	R	V	12	3	11K(XO44-phosphonate)	Q15131	CDK10	Cyclin-dependent kinase 10	1	CDK10;K68	yes	no		53861.9	1	MS/MS	H	2
DTQTDEIVALKK	DTQTDEIVALK[754.2523]K	R	V	12	3	11K(XO44-phosphonate)	Q15131	CDK10	Cyclin-dependent kinase 10	1	CDK10;K68	yes	no		42353.9	2	MS/MS	H	3
ELVAIKK	ELVAIK[754.2523]K	R	V	7	3	6K(XO44-phosphonate)	P49840	GSK3A	Glycogen synthase kinase-3 alpha	1	GSK3A;K148	yes	no	+	NA	0	unmatched	A	1
ELVAIKK	ELVAIK[754.2523]K	R	V	7	3	6K(XO44-phosphonate)	P49840	GSK3A	Glycogen synthase kinase-3 alpha	1	GSK3A;K148	yes	no	+	198723	1	MS/MS	A	2
ELVAIKK	ELVAIK[754.2523]K	R	V	7	3	6K(XO44-phosphonate)	P49840	GSK3A	Glycogen synthase kinase-3 alpha	1	GSK3A;K148	yes	no	+	243444	1	MS/MS	A	3
ELVAIKK	ELVAIK[754.2523]K	R	V	7	3	6K(XO44-phosphonate)	P49840	GSK3A	Glycogen synthase kinase-3 alpha	1	GSK3A;K148	yes	no	+	343842	1	MS/MS	B	1
ELVAIKK	ELVAIK[754.2523]K	R	V	7	3	6K(XO44-phosphonate)	P49840	GSK3A	Glycogen synthase kinase-3 alpha	1	GSK3A;K148	yes	no	+	NA	0	unmatched	B	2
ELVAIKK	ELVAIK[754.2523]K	R	V	7	3	6K(XO44-phosphonate)	P49840	GSK3A	Glycogen synthase kinase-3 alpha	1	GSK3A;K148	yes	no	+	NA	0	unmatched	B	3
ELVAIKK	ELVAIK[754.2523]K	R	V	7	3	6K(XO44-phosphonate)	P49840	GSK3A	Glycogen synthase kinase-3 alpha	1	GSK3A;K148	yes	no	+	NA	0	unmatched	C	1
ELVAIKK	ELVAIK[754.2523]K	R	V	7	3	6K(XO44-phosphonate)	P49840	GSK3A	Glycogen synthase kinase-3 alpha	1	GSK3A;K148	yes	no	+	167736	2	MS/MS	C	2
ELVAIKK	ELVAIK[754.2523]K	R	V	7	3	6K(XO44-phosphonate)	P49840	GSK3A	Glycogen synthase kinase-3 alpha	1	GSK3A;K148	yes	no	+	143766	1	MS/MS	C	3
ELVAIKK	ELVAIK[754.2523]K	R	V	7	3	6K(XO44-phosphonate)	P49840	GSK3A	Glycogen synthase kinase-3 alpha	1	GSK3A;K148	yes	no	+	251952	1	MS/MS	D	1
ELVAIKK	ELVAIK[754.2523]K	R	V	7	3	6K(XO44-phosphonate)	P49840	GSK3A	Glycogen synthase kinase-3 alpha	1	GSK3A;K148	yes	no	+	622966	2	MS/MS	D	2
ELVAIKK	ELVAIK[754.2523]K	R	V	7	3	6K(XO44-phosphonate)	P49840	GSK3A	Glycogen synthase kinase-3 alpha	1	GSK3A;K148	yes	no	+	88984.3	1	MS/MS	D	3
ELVAIKK	ELVAIK[754.2523]K	R	V	7	3	6K(XO44-phosphonate)	P49840	GSK3A	Glycogen synthase kinase-3 alpha	1	GSK3A;K148	yes	no	+	182814	1	MS/MS	E	1
ELVAIKK	ELVAIK[754.2523]K	R	V	7	3	6K(XO44-phosphonate)	P49840	GSK3A	Glycogen synthase kinase-3 alpha	1	GSK3A;K148	yes	no	+	248074	3	MS/MS	E	2
ELVAIKK	ELVAIK[754.2523]K	R	V	7	3	6K(XO44-phosphonate)	P49840	GSK3A	Glycogen synthase kinase-3 alpha	1	GSK3A;K148	yes	no	+	146531	1	MS/MS	E	3
ELVAIKK	ELVAIK[754.2523]K	R	V	7	3	6K(XO44-phosphonate)	P49840	GSK3A	Glycogen synthase kinase-3 alpha	1	GSK3A;K148	yes	no	+	225444	1	MS/MS	F	1
ELVAIKK	ELVAIK[754.2523]K	R	V	7	3	6K(XO44-phosphonate)	P49840	GSK3A	Glycogen synthase kinase-3 alpha	1	GSK3A;K148	yes	no	+	244635	1	MS/MS	F	2
ELVAIKK	ELVAIK[754.2523]K	R	V	7	3	6K(XO44-phosphonate)	P49840	GSK3A	Glycogen synthase kinase-3 alpha	1	GSK3A;K148	yes	no	+	195485	1	MS/MS	F	3
ELVAIKK	ELVAIK[754.2523]K	R	V	7	3	6K(XO44-phosphonate)	P49840	GSK3A	Glycogen synthase kinase-3 alpha	1	GSK3A;K148	yes	no	+	NA	0	unmatched	G	1
ELVAIKK	ELVAIK[754.2523]K	R	V	7	3	6K(XO44-phosphonate)	P49840	GSK3A	Glycogen synthase kinase-3 alpha	1	GSK3A;K148	yes	no	+	NA	0	unmatched	G	2
ELVAIKK	ELVAIK[754.2523]K	R	V	7	3	6K(XO44-phosphonate)	P49840	GSK3A	Glycogen synthase kinase-3 alpha	1	GSK3A;K148	yes	no	+	175495	2	MS/MS	G	3
ELVAIKK	ELVAIK[754.2523]K	R	V	7	3	6K(XO44-phosphonate)	P49840	GSK3A	Glycogen synthase kinase-3 alpha	1	GSK3A;K148	yes	no	+	208341	1	MS/MS	H	1
ELVAIKK	ELVAIK[754.2523]K	R	V	7	3	6K(XO44-phosphonate)	P49840	GSK3A	Glycogen synthase kinase-3 alpha	1	GSK3A;K148	yes	no	+	442281	1	MS/MS	H	2
ELVAIKK	ELVAIK[754.2523]K	R	V	7	3	6K(XO44-phosphonate)	P49840	GSK3A	Glycogen synthase kinase-3 alpha	1	GSK3A;K148	yes	no	+	484285	2	MS/MS	H	3
ETGNHYAMKILDK	ETGNHYAMK[754.2523]ILDK	K	Q	13	3	9K(XO44-phosphonate)	P17612	PRKACA	cAMP-dependent protein kinase catalytic subunit alpha	1	PRKACA;K73	yes	no	+	69603.8	1	MS/MS	A	1
ETGNHYAMKILDK	ETGNHYAMK[754.2523]ILDK	K	Q	13	3	9K(XO44-phosphonate)	P17612	PRKACA	cAMP-dependent protein kinase catalytic subunit alpha	1	PRKACA;K73	yes	no	+	174206	1	MS/MS	A	2
ETGNHYAMKILDK	ETGNHYAMK[754.2523]ILDK	K	Q	13	3	9K(XO44-phosphonate)	P17612	PRKACA	cAMP-dependent protein kinase catalytic subunit alpha	1	PRKACA;K73	yes	no	+	152239	1	MS/MS	A	3
ETGNHYAMKILDK	ETGNHYAMK[754.2523]ILDK	K	Q	13	3	9K(XO44-phosphonate)	P17612	PRKACA	cAMP-dependent protein kinase catalytic subunit alpha	1	PRKACA;K73	yes	no	+	140189	0	MBR	B	1
ETGNHYAMKILDK	ETGNHYAMK[754.2523]ILDK	K	Q	13	3	9K(XO44-phosphonate)	P17612	PRKACA	cAMP-dependent protein kinase catalytic subunit alpha	1	PRKACA;K73	yes	no	+	NA	0	unmatched	B	2
ETGNHYAMKILDK	ETGNHYAMK[754.2523]ILDK	K	Q	13	3	9K(XO44-phosphonate)	P17612	PRKACA	cAMP-dependent protein kinase catalytic subunit alpha	1	PRKACA;K73	yes	no	+	NA	0	unmatched	B	3
ETGNHYAMKILDK	ETGNHYAMK[754.2523]ILDK	K	Q	13	3	9K(XO44-phosphonate)	P17612	PRKACA	cAMP-dependent protein kinase catalytic subunit alpha	1	PRKACA;K73	yes	no	+	200159	1	MS/MS	C	1
ETGNHYAMKILDK	ETGNHYAMK[754.2523]ILDK	K	Q	13	3	9K(XO44-phosphonate)	P17612	PRKACA	cAMP-dependent protein kinase catalytic subunit alpha	1	PRKACA;K73	yes	no	+	74053.7	0	MBR	C	2
ETGNHYAMKILDK	ETGNHYAMK[754.2523]ILDK	K	Q	13	3	9K(XO44-phosphonate)	P17612	PRKACA	cAMP-dependent protein kinase catalytic subunit alpha	1	PRKACA;K73	yes	no	+	147197	0	MBR	C	3
ETGNHYAMKILDK	ETGNHYAMK[754.2523]ILDK	K	Q	13	3	9K(XO44-phosphonate)	P17612	PRKACA	cAMP-dependent protein kinase catalytic subunit alpha	1	PRKACA;K73	yes	no	+	146566	0	MBR	D	1
ETGNHYAMKILDK	ETGNHYAMK[754.2523]ILDK	K	Q	13	3	9K(XO44-phosphonate)	P17612	PRKACA	cAMP-dependent protein kinase catalytic subunit alpha	1	PRKACA;K73	yes	no	+	106101	0	MBR	D	2
ETGNHYAMKILDK	ETGNHYAMK[754.2523]ILDK	K	Q	13	3	9K(XO44-phosphonate)	P17612	PRKACA	cAMP-dependent protein kinase catalytic subunit alpha	1	PRKACA;K73	yes	no	+	NA	0	unmatched	D	3
ETGNHYAMKILDK	ETGNHYAMK[754.2523]ILDK	K	Q	13	3	9K(XO44-phosphonate)	P17612	PRKACA	cAMP-dependent protein kinase catalytic subunit alpha	1	PRKACA;K73	yes	no	+	93707	0	MBR	E	1
ETGNHYAMKILDK	ETGNHYAMK[754.2523]ILDK	K	Q	13	3	9K(XO44-phosphonate)	P17612	PRKACA	cAMP-dependent protein kinase catalytic subunit alpha	1	PRKACA;K73	yes	no	+	130379	2	MS/MS	E	2
ETGNHYAMKILDK	ETGNHYAMK[754.2523]ILDK	K	Q	13	3	9K(XO44-phosphonate)	P17612	PRKACA	cAMP-dependent protein kinase catalytic subunit alpha	1	PRKACA;K73	yes	no	+	176377	1	MS/MS	E	3
ETGNHYAMKILDK	ETGNHYAMK[754.2523]ILDK	K	Q	13	3	9K(XO44-phosphonate)	P17612	PRKACA	cAMP-dependent protein kinase catalytic subunit alpha	1	PRKACA;K73	yes	no	+	NA	0	unmatched	F	1
ETGNHYAMKILDK	ETGNHYAMK[754.2523]ILDK	K	Q	13	3	9K(XO44-phosphonate)	P17612	PRKACA	cAMP-dependent protein kinase catalytic subunit alpha	1	PRKACA;K73	yes	no	+	179670	2	MS/MS	F	2
ETGNHYAMKILDK	ETGNHYAMK[754.2523]ILDK	K	Q	13	3	9K(XO44-phosphonate)	P17612	PRKACA	cAMP-dependent protein kinase catalytic subunit alpha	1	PRKACA;K73	yes	no	+	77875.6	0	MBR	F	3
ETGNHYAMKILDK	ETGNHYAMK[754.2523]ILDK	K	Q	13	3	9K(XO44-phosphonate)	P17612	PRKACA	cAMP-dependent protein kinase catalytic subunit alpha	1	PRKACA;K73	yes	no	+	76756.8	0	MBR	G	1
ETGNHYAMKILDK	ETGNHYAMK[754.2523]ILDK	K	Q	13	3	9K(XO44-phosphonate)	P17612	PRKACA	cAMP-dependent protein kinase catalytic subunit alpha	1	PRKACA;K73	yes	no	+	169479	1	MS/MS	G	2
ETGNHYAMKILDK	ETGNHYAMK[754.2523]ILDK	K	Q	13	3	9K(XO44-phosphonate)	P17612	PRKACA	cAMP-dependent protein kinase catalytic subunit alpha	1	PRKACA;K73	yes	no	+	149077	1	MS/MS	G	3
ETGNHYAMKILDK	ETGNHYAMK[754.2523]ILDK	K	Q	13	3	9K(XO44-phosphonate)	P17612	PRKACA	cAMP-dependent protein kinase catalytic subunit alpha	1	PRKACA;K73	yes	no	+	44557.4	0	MBR	H	1
ETGNHYAMKILDK	ETGNHYAMK[754.2523]ILDK	K	Q	13	3	9K(XO44-phosphonate)	P17612	PRKACA	cAMP-dependent protein kinase catalytic subunit alpha	1	PRKACA;K73	yes	no	+	36843.4	0	MBR	H	2
ETGNHYAMKILDK	ETGNHYAMK[754.2523]ILDK	K	Q	13	3	9K(XO44-phosphonate)	P17612	PRKACA	cAMP-dependent protein kinase catalytic subunit alpha	1	PRKACA;K73	yes	no	+	39581.9	0	MBR	H	3
ETHEIVAIKK	ETHEIVAIK[754.2523]K	K	F	10	3	9K(XO44-phosphonate)	O76039	CDKL5	Cyclin-dependent kinase-like 5	1	CDKL5;K42	yes	no	+	38898.6	2	MS/MS	A	1
ETHEIVAIKK	ETHEIVAIK[754.2523]K	K	F	10	3	9K(XO44-phosphonate)	O76039	CDKL5	Cyclin-dependent kinase-like 5	1	CDKL5;K42	yes	no	+	72507.2	1	MS/MS	A	2
ETHEIVAIKK	ETHEIVAIK[754.2523]K	K	F	10	3	9K(XO44-phosphonate)	O76039	CDKL5	Cyclin-dependent kinase-like 5	1	CDKL5;K42	yes	no	+	88520.5	1	MS/MS	A	3
ETHEIVAIKK	ETHEIVAIK[754.2523]K	K	F	10	3	9K(XO44-phosphonate)	O76039	CDKL5	Cyclin-dependent kinase-like 5	1	CDKL5;K42	yes	no	+	58847.8	1	MS/MS	B	1
ETHEIVAIKK	ETHEIVAIK[754.2523]K	K	F	10	3	9K(XO44-phosphonate)	O76039	CDKL5	Cyclin-dependent kinase-like 5	1	CDKL5;K42	yes	no	+	NA	0	unmatched	B	2
ETHEIVAIKK	ETHEIVAIK[754.2523]K	K	F	10	3	9K(XO44-phosphonate)	O76039	CDKL5	Cyclin-dependent kinase-like 5	1	CDKL5;K42	yes	no	+	NA	0	unmatched	B	3
ETHEIVAIKK	ETHEIVAIK[754.2523]K	K	F	10	3	9K(XO44-phosphonate)	O76039	CDKL5	Cyclin-dependent kinase-like 5	1	CDKL5;K42	yes	no	+	102394	1	MS/MS	C	1
ETHEIVAIKK	ETHEIVAIK[754.2523]K	K	F	10	3	9K(XO44-phosphonate)	O76039	CDKL5	Cyclin-dependent kinase-like 5	1	CDKL5;K42	yes	no	+	36481.2	1	MS/MS	C	2
ETHEIVAIKK	ETHEIVAIK[754.2523]K	K	F	10	3	9K(XO44-phosphonate)	O76039	CDKL5	Cyclin-dependent kinase-like 5	1	CDKL5;K42	yes	no	+	46779.7	1	MS/MS	C	3
ETHEIVAIKK	ETHEIVAIK[754.2523]K	K	F	10	3	9K(XO44-phosphonate)	O76039	CDKL5	Cyclin-dependent kinase-like 5	1	CDKL5;K42	yes	no	+	74266.5	1	MS/MS	D	1
ETHEIVAIKK	ETHEIVAIK[754.2523]K	K	F	10	3	9K(XO44-phosphonate)	O76039	CDKL5	Cyclin-dependent kinase-like 5	1	CDKL5;K42	yes	no	+	125738	2	MS/MS	D	2
ETHEIVAIKK	ETHEIVAIK[754.2523]K	K	F	10	3	9K(XO44-phosphonate)	O76039	CDKL5	Cyclin-dependent kinase-like 5	1	CDKL5;K42	yes	no	+	30969.2	1	MS/MS	D	3
ETHEIVAIKK	ETHEIVAIK[754.2523]K	K	F	10	3	9K(XO44-phosphonate)	O76039	CDKL5	Cyclin-dependent kinase-like 5	1	CDKL5;K42	yes	no	+	68264.3	1	MS/MS	E	1
ETHEIVAIKK	ETHEIVAIK[754.2523]K	K	F	10	3	9K(XO44-phosphonate)	O76039	CDKL5	Cyclin-dependent kinase-like 5	1	CDKL5;K42	yes	no	+	87838.1	1	MS/MS	E	2
ETHEIVAIKK	ETHEIVAIK[754.2523]K	K	F	10	3	9K(XO44-phosphonate)	O76039	CDKL5	Cyclin-dependent kinase-like 5	1	CDKL5;K42	yes	no	+	93352.8	1	MS/MS	E	3
ETHEIVAIKK	ETHEIVAIK[754.2523]K	K	F	10	3	9K(XO44-phosphonate)	O76039	CDKL5	Cyclin-dependent kinase-like 5	1	CDKL5;K42	yes	no	+	86733.7	1	MS/MS	F	1
ETHEIVAIKK	ETHEIVAIK[754.2523]K	K	F	10	3	9K(XO44-phosphonate)	O76039	CDKL5	Cyclin-dependent kinase-like 5	1	CDKL5;K42	yes	no	+	79050.2	1	MS/MS	F	2
ETHEIVAIKK	ETHEIVAIK[754.2523]K	K	F	10	3	9K(XO44-phosphonate)	O76039	CDKL5	Cyclin-dependent kinase-like 5	1	CDKL5;K42	yes	no	+	138205	2	MS/MS	F	3
ETHEIVAIKK	ETHEIVAIK[754.2523]K	K	F	10	3	9K(XO44-phosphonate)	O76039	CDKL5	Cyclin-dependent kinase-like 5	1	CDKL5;K42	yes	no	+	182228	2	MS/MS	G	1
ETHEIVAIKK	ETHEIVAIK[754.2523]K	K	F	10	3	9K(XO44-phosphonate)	O76039	CDKL5	Cyclin-dependent kinase-like 5	1	CDKL5;K42	yes	no	+	139989	1	MS/MS	G	2
ETHEIVAIKK	ETHEIVAIK[754.2523]K	K	F	10	3	9K(XO44-phosphonate)	O76039	CDKL5	Cyclin-dependent kinase-like 5	1	CDKL5;K42	yes	no	+	146780	1	MS/MS	G	3
ETHEIVAIKK	ETHEIVAIK[754.2523]K	K	F	10	3	9K(XO44-phosphonate)	O76039	CDKL5	Cyclin-dependent kinase-like 5	1	CDKL5;K42	yes	no	+	124524	1	MS/MS	H	1
ETHEIVAIKK	ETHEIVAIK[754.2523]K	K	F	10	3	9K(XO44-phosphonate)	O76039	CDKL5	Cyclin-dependent kinase-like 5	1	CDKL5;K42	yes	no	+	173377	2	MS/MS	H	2
ETHEIVAIKK	ETHEIVAIK[754.2523]K	K	F	10	3	9K(XO44-phosphonate)	O76039	CDKL5	Cyclin-dependent kinase-like 5	1	CDKL5;K42	yes	no	+	233847	4	MS/MS	H	3
GYVNNTTVAVKK	GYVNNTTVAVK[754.2523]K	K	L	12	3	11K(XO44-phosphonate)	Q9NWZ3	IRAK4	Interleukin-1 receptor-associated kinase 4	1	IRAK4;K213	yes	no	+	89463.5	1	MS/MS	A	1
GYVNNTTVAVKK	GYVNNTTVAVK[754.2523]K	K	L	12	3	11K(XO44-phosphonate)	Q9NWZ3	IRAK4	Interleukin-1 receptor-associated kinase 4	1	IRAK4;K213	yes	no	+	306503	5	MS/MS	A	2
GYVNNTTVAVKK	GYVNNTTVAVK[754.2523]K	K	L	12	3	11K(XO44-phosphonate)	Q9NWZ3	IRAK4	Interleukin-1 receptor-associated kinase 4	1	IRAK4;K213	yes	no	+	303488	2	MS/MS	A	3
GYVNNTTVAVKK	GYVNNTTVAVK[754.2523]K	K	L	12	3	11K(XO44-phosphonate)	Q9NWZ3	IRAK4	Interleukin-1 receptor-associated kinase 4	1	IRAK4;K213	yes	no	+	187924	3	MS/MS	B	1
GYVNNTTVAVKK	GYVNNTTVAVK[754.2523]K	K	L	12	3	11K(XO44-phosphonate)	Q9NWZ3	IRAK4	Interleukin-1 receptor-associated kinase 4	1	IRAK4;K213	yes	no	+	27809.4	0	MBR	B	2
GYVNNTTVAVKK	GYVNNTTVAVK[754.2523]K	K	L	12	3	11K(XO44-phosphonate)	Q9NWZ3	IRAK4	Interleukin-1 receptor-associated kinase 4	1	IRAK4;K213	yes	no	+	NA	0	unmatched	B	3
GYVNNTTVAVKK	GYVNNTTVAVK[754.2523]K	K	L	12	3	11K(XO44-phosphonate)	Q9NWZ3	IRAK4	Interleukin-1 receptor-associated kinase 4	1	IRAK4;K213	yes	no	+	323156	4	MS/MS	C	1
GYVNNTTVAVKK	GYVNNTTVAVK[754.2523]K	K	L	12	3	11K(XO44-phosphonate)	Q9NWZ3	IRAK4	Interleukin-1 receptor-associated kinase 4	1	IRAK4;K213	yes	no	+	151479	2	MS/MS	C	2
GYVNNTTVAVKK	GYVNNTTVAVK[754.2523]K	K	L	12	3	11K(XO44-phosphonate)	Q9NWZ3	IRAK4	Interleukin-1 receptor-associated kinase 4	1	IRAK4;K213	yes	no	+	272578	5	MS/MS	C	3
GYVNNTTVAVKK	GYVNNTTVAVK[754.2523]K	K	L	12	3	11K(XO44-phosphonate)	Q9NWZ3	IRAK4	Interleukin-1 receptor-associated kinase 4	1	IRAK4;K213	yes	no	+	320194	4	MS/MS	D	1
GYVNNTTVAVKK	GYVNNTTVAVK[754.2523]K	K	L	12	3	11K(XO44-phosphonate)	Q9NWZ3	IRAK4	Interleukin-1 receptor-associated kinase 4	1	IRAK4;K213	yes	no	+	340323	6	MS/MS	D	2
GYVNNTTVAVKK	GYVNNTTVAVK[754.2523]K	K	L	12	3	11K(XO44-phosphonate)	Q9NWZ3	IRAK4	Interleukin-1 receptor-associated kinase 4	1	IRAK4;K213	yes	no	+	117659	3	MS/MS	D	3
GYVNNTTVAVKK	GYVNNTTVAVK[754.2523]K	K	L	12	3	11K(XO44-phosphonate)	Q9NWZ3	IRAK4	Interleukin-1 receptor-associated kinase 4	1	IRAK4;K213	yes	no	+	170245	3	MS/MS	E	1
GYVNNTTVAVKK	GYVNNTTVAVK[754.2523]K	K	L	12	3	11K(XO44-phosphonate)	Q9NWZ3	IRAK4	Interleukin-1 receptor-associated kinase 4	1	IRAK4;K213	yes	no	+	278411	2	MS/MS	E	2
GYVNNTTVAVKK	GYVNNTTVAVK[754.2523]K	K	L	12	3	11K(XO44-phosphonate)	Q9NWZ3	IRAK4	Interleukin-1 receptor-associated kinase 4	1	IRAK4;K213	yes	no	+	296324	4	MS/MS	E	3
GYVNNTTVAVKK	GYVNNTTVAVK[754.2523]K	K	L	12	3	11K(XO44-phosphonate)	Q9NWZ3	IRAK4	Interleukin-1 receptor-associated kinase 4	1	IRAK4;K213	yes	no	+	346148	2	MS/MS	F	1
GYVNNTTVAVKK	GYVNNTTVAVK[754.2523]K	K	L	12	3	11K(XO44-phosphonate)	Q9NWZ3	IRAK4	Interleukin-1 receptor-associated kinase 4	1	IRAK4;K213	yes	no	+	396622	2	MS/MS	F	2
GYVNNTTVAVKK	GYVNNTTVAVK[754.2523]K	K	L	12	3	11K(XO44-phosphonate)	Q9NWZ3	IRAK4	Interleukin-1 receptor-associated kinase 4	1	IRAK4;K213	yes	no	+	242277	3	MS/MS	F	3
GYVNNTTVAVKK	GYVNNTTVAVK[754.2523]K	K	L	12	3	11K(XO44-phosphonate)	Q9NWZ3	IRAK4	Interleukin-1 receptor-associated kinase 4	1	IRAK4;K213	yes	no	+	190597	3	MS/MS	G	1
GYVNNTTVAVKK	GYVNNTTVAVK[754.2523]K	K	L	12	3	11K(XO44-phosphonate)	Q9NWZ3	IRAK4	Interleukin-1 receptor-associated kinase 4	1	IRAK4;K213	yes	no	+	350158	3	MS/MS	G	2
GYVNNTTVAVKK	GYVNNTTVAVK[754.2523]K	K	L	12	3	11K(XO44-phosphonate)	Q9NWZ3	IRAK4	Interleukin-1 receptor-associated kinase 4	1	IRAK4;K213	yes	no	+	324943	3	MS/MS	G	3
GYVNNTTVAVKK	GYVNNTTVAVK[754.2523]K	K	L	12	3	11K(XO44-phosphonate)	Q9NWZ3	IRAK4	Interleukin-1 receptor-associated kinase 4	1	IRAK4;K213	yes	no	+	371798	1	MS/MS	H	1
GYVNNTTVAVKK	GYVNNTTVAVK[754.2523]K	K	L	12	3	11K(XO44-phosphonate)	Q9NWZ3	IRAK4	Interleukin-1 receptor-associated kinase 4	1	IRAK4;K213	yes	no	+	284235	5	MS/MS	H	2
GYVNNTTVAVKK	GYVNNTTVAVK[754.2523]K	K	L	12	3	11K(XO44-phosphonate)	Q9NWZ3	IRAK4	Interleukin-1 receptor-associated kinase 4	1	IRAK4;K213	yes	no	+	522119	4	MS/MS	H	3
IPTGQEYAAKIINTK	IPTGQEYAAK[754.2523]IINTK	K	K	15	3,4	10K(XO44-phosphonate)	Q13557	CAMK2D	Calcium/calmodulin-dependent protein kinase type II subunit delta	1	CAMK2D;K43	yes	no	+	2108963	13	MS/MS	A	1
IPTGQEYAAKIINTK	IPTGQEYAAK[754.2523]IINTK	K	K	15	3,4	10K(XO44-phosphonate)	Q13557	CAMK2D	Calcium/calmodulin-dependent protein kinase type II subunit delta	1	CAMK2D;K43	yes	no	+	4.15224e+06	7	MS/MS	A	2
IPTGQEYAAKIINTK	IPTGQEYAAK[754.2523]IINTK	K	K	15	3,4	10K(XO44-phosphonate)	Q13557	CAMK2D	Calcium/calmodulin-dependent protein kinase type II subunit delta	1	CAMK2D;K43	yes	no	+	3563465	8	MS/MS	A	3
IPTGQEYAAKIINTK	IPTGQEYAAK[754.2523]IINTK	K	K	15	3,4	10K(XO44-phosphonate)	Q13557	CAMK2D	Calcium/calmodulin-dependent protein kinase type II subunit delta	1	CAMK2D;K43	yes	no	+	3.08581e+06	9	MS/MS	B	1
IPTGQEYAAKIINTK	IPTGQEYAAK[754.2523]IINTK	K	K	15	3,4	10K(XO44-phosphonate)	Q13557	CAMK2D	Calcium/calmodulin-dependent protein kinase type II subunit delta	1	CAMK2D;K43	yes	no	+	396397	3	MS/MS	B	2
IPTGQEYAAKIINTK	IPTGQEYAAK[754.2523]IINTK	K	K	15	3,4	10K(XO44-phosphonate)	Q13557	CAMK2D	Calcium/calmodulin-dependent protein kinase type II subunit delta	1	CAMK2D;K43	yes	no	+	131579	2	MS/MS	B	3
IPTGQEYAAKIINTK	IPTGQEYAAK[754.2523]IINTK	K	K	15	3,4	10K(XO44-phosphonate)	Q13557	CAMK2D	Calcium/calmodulin-dependent protein kinase type II subunit delta	1	CAMK2D;K43	yes	no	+	6351176	13	MS/MS	C	1
IPTGQEYAAKIINTK	IPTGQEYAAK[754.2523]IINTK	K	K	15	3,4	10K(XO44-phosphonate)	Q13557	CAMK2D	Calcium/calmodulin-dependent protein kinase type II subunit delta	1	CAMK2D;K43	yes	no	+	2.33779e+06	8	MS/MS	C	2
IPTGQEYAAKIINTK	IPTGQEYAAK[754.2523]IINTK	K	K	15	3,4	10K(XO44-phosphonate)	Q13557	CAMK2D	Calcium/calmodulin-dependent protein kinase type II subunit delta	1	CAMK2D;K43	yes	no	+	3.89985e+06	6	MS/MS	C	3
IPTGQEYAAKIINTK	IPTGQEYAAK[754.2523]IINTK	K	K	15	3,4	10K(XO44-phosphonate)	Q13557	CAMK2D	Calcium/calmodulin-dependent protein kinase type II subunit delta	1	CAMK2D;K43	yes	no	+	3.53641e+06	10	MS/MS	D	1
IPTGQEYAAKIINTK	IPTGQEYAAK[754.2523]IINTK	K	K	15	3,4	10K(XO44-phosphonate)	Q13557	CAMK2D	Calcium/calmodulin-dependent protein kinase type II subunit delta	1	CAMK2D;K43	yes	no	+	3.98647e+06	14	MS/MS	D	2
IPTGQEYAAKIINTK	IPTGQEYAAK[754.2523]IINTK	K	K	15	3,4	10K(XO44-phosphonate)	Q13557	CAMK2D	Calcium/calmodulin-dependent protein kinase type II subunit delta	1	CAMK2D;K43	yes	no	+	1.4118e+06	5	MS/MS	D	3
IPTGQEYAAKIINTK	IPTGQEYAAK[754.2523]IINTK	K	K	15	3,4	10K(XO44-phosphonate)	Q13557	CAMK2D	Calcium/calmodulin-dependent protein kinase type II subunit delta	1	CAMK2D;K43	yes	no	+	2.89915e+06	12	MS/MS	E	1
IPTGQEYAAKIINTK	IPTGQEYAAK[754.2523]IINTK	K	K	15	3,4	10K(XO44-phosphonate)	Q13557	CAMK2D	Calcium/calmodulin-dependent protein kinase type II subunit delta	1	CAMK2D;K43	yes	no	+	4.57368e+06	13	MS/MS	E	2
IPTGQEYAAKIINTK	IPTGQEYAAK[754.2523]IINTK	K	K	15	3,4	10K(XO44-phosphonate)	Q13557	CAMK2D	Calcium/calmodulin-dependent protein kinase type II subunit delta	1	CAMK2D;K43	yes	no	+	4.79853e+06	10	MS/MS	E	3
IPTGQEYAAKIINTK	IPTGQEYAAK[754.2523]IINTK	K	K	15	3,4	10K(XO44-phosphonate)	Q13557	CAMK2D	Calcium/calmodulin-dependent protein kinase type II subunit delta	1	CAMK2D;K43	yes	no	+	4107200	14	MS/MS	F	1
IPTGQEYAAKIINTK	IPTGQEYAAK[754.2523]IINTK	K	K	15	3,4	10K(XO44-phosphonate)	Q13557	CAMK2D	Calcium/calmodulin-dependent protein kinase type II subunit delta	1	CAMK2D;K43	yes	no	+	5.52989e+06	11	MS/MS	F	2
IPTGQEYAAKIINTK	IPTGQEYAAK[754.2523]IINTK	K	K	15	3,4	10K(XO44-phosphonate)	Q13557	CAMK2D	Calcium/calmodulin-dependent protein kinase type II subunit delta	1	CAMK2D;K43	yes	no	+	1.98698e+06	13	MS/MS	F	3
IPTGQEYAAKIINTK	IPTGQEYAAK[754.2523]IINTK	K	K	15	3,4	10K(XO44-phosphonate)	Q13557	CAMK2D	Calcium/calmodulin-dependent protein kinase type II subunit delta	1	CAMK2D;K43	yes	no	+	2662429	15	MS/MS	G	1
IPTGQEYAAKIINTK	IPTGQEYAAK[754.2523]IINTK	K	K	15	3,4	10K(XO44-phosphonate)	Q13557	CAMK2D	Calcium/calmodulin-dependent protein kinase type II subunit delta	1	CAMK2D;K43	yes	no	+	6.21449e+06	11	MS/MS	G	2
IPTGQEYAAKIINTK	IPTGQEYAAK[754.2523]IINTK	K	K	15	3,4	10K(XO44-phosphonate)	Q13557	CAMK2D	Calcium/calmodulin-dependent protein kinase type II subunit delta	1	CAMK2D;K43	yes	no	+	4.62938e+06	14	MS/MS	G	3
IPTGQEYAAKIINTK	IPTGQEYAAK[754.2523]IINTK	K	K	15	3,4	10K(XO44-phosphonate)	Q13557	CAMK2D	Calcium/calmodulin-dependent protein kinase type II subunit delta	1	CAMK2D;K43	yes	no	+	2721533	6	MS/MS	H	1
IPTGQEYAAKIINTK	IPTGQEYAAK[754.2523]IINTK	K	K	15	3,4	10K(XO44-phosphonate)	Q13557	CAMK2D	Calcium/calmodulin-dependent protein kinase type II subunit delta	1	CAMK2D;K43	yes	no	+	1.87917e+06	10	MS/MS	H	2
IPTGQEYAAKIINTK	IPTGQEYAAK[754.2523]IINTK	K	K	15	3,4	10K(XO44-phosphonate)	Q13557	CAMK2D	Calcium/calmodulin-dependent protein kinase type II subunit delta	1	CAMK2D;K43	yes	no	+	3.26155e+06	10	MS/MS	H	3
IPTGQEYAAKIINTKK	IPTGQEYAAK[754.2523]IINTKK	K	L	16	3,4	10K(XO44-phosphonate)	Q13557	CAMK2D	Calcium/calmodulin-dependent protein kinase type II subunit delta	1	CAMK2D;K43	yes	no	+	37051.5	1	MS/MS	A	1
IPTGQEYAAKIINTKK	IPTGQEYAAK[754.2523]IINTKK	K	L	16	3,4	10K(XO44-phosphonate)	Q13557	CAMK2D	Calcium/calmodulin-dependent protein kinase type II subunit delta	1	CAMK2D;K43	yes	no	+	141237	0	MBR	A	2
IPTGQEYAAKIINTKK	IPTGQEYAAK[754.2523]IINTKK	K	L	16	3,4	10K(XO44-phosphonate)	Q13557	CAMK2D	Calcium/calmodulin-dependent protein kinase type II subunit delta	1	CAMK2D;K43	yes	no	+	NA	0	unmatched	A	3
IPTGQEYAAKIINTKK	IPTGQEYAAK[754.2523]IINTKK	K	L	16	3,4	10K(XO44-phosphonate)	Q13557	CAMK2D	Calcium/calmodulin-dependent protein kinase type II subunit delta	1	CAMK2D;K43	yes	no	+	52609.1	0	MBR	B	1
IPTGQEYAAKIINTKK	IPTGQEYAAK[754.2523]IINTKK	K	L	16	3,4	10K(XO44-phosphonate)	Q13557	CAMK2D	Calcium/calmodulin-dependent protein kinase type II subunit delta	1	CAMK2D;K43	yes	no	+	NA	0	unmatched	B	2
IPTGQEYAAKIINTKK	IPTGQEYAAK[754.2523]IINTKK	K	L	16	3,4	10K(XO44-phosphonate)	Q13557	CAMK2D	Calcium/calmodulin-dependent protein kinase type II subunit delta	1	CAMK2D;K43	yes	no	+	NA	0	unmatched	B	3
IPTGQEYAAKIINTKK	IPTGQEYAAK[754.2523]IINTKK	K	L	16	3,4	10K(XO44-phosphonate)	Q13557	CAMK2D	Calcium/calmodulin-dependent protein kinase type II subunit delta	1	CAMK2D;K43	yes	no	+	49739.8	2	MS/MS	C	1
IPTGQEYAAKIINTKK	IPTGQEYAAK[754.2523]IINTKK	K	L	16	3,4	10K(XO44-phosphonate)	Q13557	CAMK2D	Calcium/calmodulin-dependent protein kinase type II subunit delta	1	CAMK2D;K43	yes	no	+	21234.4	0	MBR	C	2
IPTGQEYAAKIINTKK	IPTGQEYAAK[754.2523]IINTKK	K	L	16	3,4	10K(XO44-phosphonate)	Q13557	CAMK2D	Calcium/calmodulin-dependent protein kinase type II subunit delta	1	CAMK2D;K43	yes	no	+	102297	1	MS/MS	C	3
IPTGQEYAAKIINTKK	IPTGQEYAAK[754.2523]IINTKK	K	L	16	3,4	10K(XO44-phosphonate)	Q13557	CAMK2D	Calcium/calmodulin-dependent protein kinase type II subunit delta	1	CAMK2D;K43	yes	no	+	78471.2	0	MBR	D	1
IPTGQEYAAKIINTKK	IPTGQEYAAK[754.2523]IINTKK	K	L	16	3,4	10K(XO44-phosphonate)	Q13557	CAMK2D	Calcium/calmodulin-dependent protein kinase type II subunit delta	1	CAMK2D;K43	yes	no	+	48522.9	2	MS/MS	D	2
IPTGQEYAAKIINTKK	IPTGQEYAAK[754.2523]IINTKK	K	L	16	3,4	10K(XO44-phosphonate)	Q13557	CAMK2D	Calcium/calmodulin-dependent protein kinase type II subunit delta	1	CAMK2D;K43	yes	no	+	NA	0	unmatched	D	3
IPTGQEYAAKIINTKK	IPTGQEYAAK[754.2523]IINTKK	K	L	16	3,4	10K(XO44-phosphonate)	Q13557	CAMK2D	Calcium/calmodulin-dependent protein kinase type II subunit delta	1	CAMK2D;K43	yes	no	+	29702.9	1	MS/MS	E	1
IPTGQEYAAKIINTKK	IPTGQEYAAK[754.2523]IINTKK	K	L	16	3,4	10K(XO44-phosphonate)	Q13557	CAMK2D	Calcium/calmodulin-dependent protein kinase type II subunit delta	1	CAMK2D;K43	yes	no	+	26689.2	0	MBR	E	2
IPTGQEYAAKIINTKK	IPTGQEYAAK[754.2523]IINTKK	K	L	16	3,4	10K(XO44-phosphonate)	Q13557	CAMK2D	Calcium/calmodulin-dependent protein kinase type II subunit delta	1	CAMK2D;K43	yes	no	+	49266	0	MBR	E	3
IPTGQEYAAKIINTKK	IPTGQEYAAK[754.2523]IINTKK	K	L	16	3,4	10K(XO44-phosphonate)	Q13557	CAMK2D	Calcium/calmodulin-dependent protein kinase type II subunit delta	1	CAMK2D;K43	yes	no	+	58968.4	1	MS/MS	F	1
IPTGQEYAAKIINTKK	IPTGQEYAAK[754.2523]IINTKK	K	L	16	3,4	10K(XO44-phosphonate)	Q13557	CAMK2D	Calcium/calmodulin-dependent protein kinase type II subunit delta	1	CAMK2D;K43	yes	no	+	59964.2	1	MS/MS	F	2
IPTGQEYAAKIINTKK	IPTGQEYAAK[754.2523]IINTKK	K	L	16	3,4	10K(XO44-phosphonate)	Q13557	CAMK2D	Calcium/calmodulin-dependent protein kinase type II subunit delta	1	CAMK2D;K43	yes	no	+	26581.6	1	MS/MS	F	3
IPTGQEYAAKIINTKK	IPTGQEYAAK[754.2523]IINTKK	K	L	16	3,4	10K(XO44-phosphonate)	Q13557	CAMK2D	Calcium/calmodulin-dependent protein kinase type II subunit delta	1	CAMK2D;K43	yes	no	+	15527.6	1	MS/MS	G	1
IPTGQEYAAKIINTKK	IPTGQEYAAK[754.2523]IINTKK	K	L	16	3,4	10K(XO44-phosphonate)	Q13557	CAMK2D	Calcium/calmodulin-dependent protein kinase type II subunit delta	1	CAMK2D;K43	yes	no	+	59155.3	1	MS/MS	G	2
IPTGQEYAAKIINTKK	IPTGQEYAAK[754.2523]IINTKK	K	L	16	3,4	10K(XO44-phosphonate)	Q13557	CAMK2D	Calcium/calmodulin-dependent protein kinase type II subunit delta	1	CAMK2D;K43	yes	no	+	37675.4	1	MS/MS	G	3
IPTGQEYAAKIINTKK	IPTGQEYAAK[754.2523]IINTKK	K	L	16	3,4	10K(XO44-phosphonate)	Q13557	CAMK2D	Calcium/calmodulin-dependent protein kinase type II subunit delta	1	CAMK2D;K43	yes	no	+	18003.4	0	MBR	H	1
IPTGQEYAAKIINTKK	IPTGQEYAAK[754.2523]IINTKK	K	L	16	3,4	10K(XO44-phosphonate)	Q13557	CAMK2D	Calcium/calmodulin-dependent protein kinase type II subunit delta	1	CAMK2D;K43	yes	no	+	9156	0	MBR	H	2
IPTGQEYAAKIINTKK	IPTGQEYAAK[754.2523]IINTKK	K	L	16	3,4	10K(XO44-phosphonate)	Q13557	CAMK2D	Calcium/calmodulin-dependent protein kinase type II subunit delta	1	CAMK2D;K43	yes	no	+	13072.6	0	MBR	H	3
LCDSGELVAIKK	LC[57.0215]DSGELVAIK[754.2523]K	K	V	12	3	11K(XO44-phosphonate),2C(Carbamidomethyl (C))	P49841	GSK3B	Glycogen synthase kinase-3 beta	1	GSK3B;K85	yes	no	+	331063	6	MS/MS	A	1
LCDSGELVAIKK	LC[57.0215]DSGELVAIK[754.2523]K	K	V	12	3	11K(XO44-phosphonate),2C(Carbamidomethyl (C))	P49841	GSK3B	Glycogen synthase kinase-3 beta	1	GSK3B;K85	yes	no	+	801031	5	MS/MS	A	2
LCDSGELVAIKK	LC[57.0215]DSGELVAIK[754.2523]K	K	V	12	3	11K(XO44-phosphonate),2C(Carbamidomethyl (C))	P49841	GSK3B	Glycogen synthase kinase-3 beta	1	GSK3B;K85	yes	no	+	772942	4	MS/MS	A	3
LCDSGELVAIKK	LC[57.0215]DSGELVAIK[754.2523]K	K	V	12	3	11K(XO44-phosphonate),2C(Carbamidomethyl (C))	P49841	GSK3B	Glycogen synthase kinase-3 beta	1	GSK3B;K85	yes	no	+	487940	4	MS/MS	B	1
LCDSGELVAIKK	LC[57.0215]DSGELVAIK[754.2523]K	K	V	12	3	11K(XO44-phosphonate),2C(Carbamidomethyl (C))	P49841	GSK3B	Glycogen synthase kinase-3 beta	1	GSK3B;K85	yes	no	+	75146.2	1	MS/MS	B	2
LCDSGELVAIKK	LC[57.0215]DSGELVAIK[754.2523]K	K	V	12	3	11K(XO44-phosphonate),2C(Carbamidomethyl (C))	P49841	GSK3B	Glycogen synthase kinase-3 beta	1	GSK3B;K85	yes	no	+	NA	0	unmatched	B	3
LCDSGELVAIKK	LC[57.0215]DSGELVAIK[754.2523]K	K	V	12	3	11K(XO44-phosphonate),2C(Carbamidomethyl (C))	P49841	GSK3B	Glycogen synthase kinase-3 beta	1	GSK3B;K85	yes	no	+	877845	10	MS/MS	C	1
LCDSGELVAIKK	LC[57.0215]DSGELVAIK[754.2523]K	K	V	12	3	11K(XO44-phosphonate),2C(Carbamidomethyl (C))	P49841	GSK3B	Glycogen synthase kinase-3 beta	1	GSK3B;K85	yes	no	+	339014	3	MS/MS	C	2
LCDSGELVAIKK	LC[57.0215]DSGELVAIK[754.2523]K	K	V	12	3	11K(XO44-phosphonate),2C(Carbamidomethyl (C))	P49841	GSK3B	Glycogen synthase kinase-3 beta	1	GSK3B;K85	yes	no	+	609137	6	MS/MS	C	3
LCDSGELVAIKK	LC[57.0215]DSGELVAIK[754.2523]K	K	V	12	3	11K(XO44-phosphonate),2C(Carbamidomethyl (C))	P49841	GSK3B	Glycogen synthase kinase-3 beta	1	GSK3B;K85	yes	no	+	704256	6	MS/MS	D	1
LCDSGELVAIKK	LC[57.0215]DSGELVAIK[754.2523]K	K	V	12	3	11K(XO44-phosphonate),2C(Carbamidomethyl (C))	P49841	GSK3B	Glycogen synthase kinase-3 beta	1	GSK3B;K85	yes	no	+	601008	6	MS/MS	D	2
LCDSGELVAIKK	LC[57.0215]DSGELVAIK[754.2523]K	K	V	12	3	11K(XO44-phosphonate),2C(Carbamidomethyl (C))	P49841	GSK3B	Glycogen synthase kinase-3 beta	1	GSK3B;K85	yes	no	+	311399	2	MS/MS	D	3
LCDSGELVAIKK	LC[57.0215]DSGELVAIK[754.2523]K	K	V	12	3	11K(XO44-phosphonate),2C(Carbamidomethyl (C))	P49841	GSK3B	Glycogen synthase kinase-3 beta	1	GSK3B;K85	yes	no	+	415213	4	MS/MS	E	1
LCDSGELVAIKK	LC[57.0215]DSGELVAIK[754.2523]K	K	V	12	3	11K(XO44-phosphonate),2C(Carbamidomethyl (C))	P49841	GSK3B	Glycogen synthase kinase-3 beta	1	GSK3B;K85	yes	no	+	521493	7	MS/MS	E	2
LCDSGELVAIKK	LC[57.0215]DSGELVAIK[754.2523]K	K	V	12	3	11K(XO44-phosphonate),2C(Carbamidomethyl (C))	P49841	GSK3B	Glycogen synthase kinase-3 beta	1	GSK3B;K85	yes	no	+	641391	7	MS/MS	E	3
LCDSGELVAIKK	LC[57.0215]DSGELVAIK[754.2523]K	K	V	12	3	11K(XO44-phosphonate),2C(Carbamidomethyl (C))	P49841	GSK3B	Glycogen synthase kinase-3 beta	1	GSK3B;K85	yes	no	+	588972	6	MS/MS	F	1
LCDSGELVAIKK	LC[57.0215]DSGELVAIK[754.2523]K	K	V	12	3	11K(XO44-phosphonate),2C(Carbamidomethyl (C))	P49841	GSK3B	Glycogen synthase kinase-3 beta	1	GSK3B;K85	yes	no	+	557749	7	MS/MS	F	2
LCDSGELVAIKK	LC[57.0215]DSGELVAIK[754.2523]K	K	V	12	3	11K(XO44-phosphonate),2C(Carbamidomethyl (C))	P49841	GSK3B	Glycogen synthase kinase-3 beta	1	GSK3B;K85	yes	no	+	381472	8	MS/MS	F	3
LCDSGELVAIKK	LC[57.0215]DSGELVAIK[754.2523]K	K	V	12	3	11K(XO44-phosphonate),2C(Carbamidomethyl (C))	P49841	GSK3B	Glycogen synthase kinase-3 beta	1	GSK3B;K85	yes	no	+	382415	6	MS/MS	G	1
LCDSGELVAIKK	LC[57.0215]DSGELVAIK[754.2523]K	K	V	12	3	11K(XO44-phosphonate),2C(Carbamidomethyl (C))	P49841	GSK3B	Glycogen synthase kinase-3 beta	1	GSK3B;K85	yes	no	+	660414	4	MS/MS	G	2
LCDSGELVAIKK	LC[57.0215]DSGELVAIK[754.2523]K	K	V	12	3	11K(XO44-phosphonate),2C(Carbamidomethyl (C))	P49841	GSK3B	Glycogen synthase kinase-3 beta	1	GSK3B;K85	yes	no	+	485684	5	MS/MS	G	3
LCDSGELVAIKK	LC[57.0215]DSGELVAIK[754.2523]K	K	V	12	3	11K(XO44-phosphonate),2C(Carbamidomethyl (C))	P49841	GSK3B	Glycogen synthase kinase-3 beta	1	GSK3B;K85	yes	no	+	286798	4	MS/MS	H	1
LCDSGELVAIKK	LC[57.0215]DSGELVAIK[754.2523]K	K	V	12	3	11K(XO44-phosphonate),2C(Carbamidomethyl (C))	P49841	GSK3B	Glycogen synthase kinase-3 beta	1	GSK3B;K85	yes	no	+	260356	5	MS/MS	H	2
LCDSGELVAIKK	LC[57.0215]DSGELVAIK[754.2523]K	K	V	12	3	11K(XO44-phosphonate),2C(Carbamidomethyl (C))	P49841	GSK3B	Glycogen synthase kinase-3 beta	1	GSK3B;K85	yes	no	+	334464	2	MS/MS	H	3
LDGQYYAIKK	LDGQYYAIK[754.2523]K	K	I	10	3	9K(XO44-phosphonate)	Q9BQI3	EIF2AK1	Eukaryotic translation initiation factor 2-alpha kinase 1	1	EIF2AK1;K196	yes	no	+	18039.1	1	MS/MS	A	1
LDGQYYAIKK	LDGQYYAIK[754.2523]K	K	I	10	3	9K(XO44-phosphonate)	Q9BQI3	EIF2AK1	Eukaryotic translation initiation factor 2-alpha kinase 1	1	EIF2AK1;K196	yes	no	+	31315.8	0	MBR	A	2
LDGQYYAIKK	LDGQYYAIK[754.2523]K	K	I	10	3	9K(XO44-phosphonate)	Q9BQI3	EIF2AK1	Eukaryotic translation initiation factor 2-alpha kinase 1	1	EIF2AK1;K196	yes	no	+	43192.6	1	MS/MS	A	3
LDGQYYAIKK	LDGQYYAIK[754.2523]K	K	I	10	3	9K(XO44-phosphonate)	Q9BQI3	EIF2AK1	Eukaryotic translation initiation factor 2-alpha kinase 1	1	EIF2AK1;K196	yes	no	+	38632.8	0	MBR	B	1
LDGQYYAIKK	LDGQYYAIK[754.2523]K	K	I	10	3	9K(XO44-phosphonate)	Q9BQI3	EIF2AK1	Eukaryotic translation initiation factor 2-alpha kinase 1	1	EIF2AK1;K196	yes	no	+	NA	0	unmatched	B	2
LDGQYYAIKK	LDGQYYAIK[754.2523]K	K	I	10	3	9K(XO44-phosphonate)	Q9BQI3	EIF2AK1	Eukaryotic translation initiation factor 2-alpha kinase 1	1	EIF2AK1;K196	yes	no	+	NA	0	unmatched	B	3
LDGQYYAIKK	LDGQYYAIK[754.2523]K	K	I	10	3	9K(XO44-phosphonate)	Q9BQI3	EIF2AK1	Eukaryotic translation initiation factor 2-alpha kinase 1	1	EIF2AK1;K196	yes	no	+	58000.1	2	MS/MS	C	1
LDGQYYAIKK	LDGQYYAIK[754.2523]K	K	I	10	3	9K(XO44-phosphonate)	Q9BQI3	EIF2AK1	Eukaryotic translation initiation factor 2-alpha kinase 1	1	EIF2AK1;K196	yes	no	+	26751.1	1	MS/MS	C	2
LDGQYYAIKK	LDGQYYAIK[754.2523]K	K	I	10	3	9K(XO44-phosphonate)	Q9BQI3	EIF2AK1	Eukaryotic translation initiation factor 2-alpha kinase 1	1	EIF2AK1;K196	yes	no	+	40646.6	0	MBR	C	3
LDGQYYAIKK	LDGQYYAIK[754.2523]K	K	I	10	3	9K(XO44-phosphonate)	Q9BQI3	EIF2AK1	Eukaryotic translation initiation factor 2-alpha kinase 1	1	EIF2AK1;K196	yes	no	+	45059	1	MS/MS	D	1
LDGQYYAIKK	LDGQYYAIK[754.2523]K	K	I	10	3	9K(XO44-phosphonate)	Q9BQI3	EIF2AK1	Eukaryotic translation initiation factor 2-alpha kinase 1	1	EIF2AK1;K196	yes	no	+	61262.6	1	MS/MS	D	2
LDGQYYAIKK	LDGQYYAIK[754.2523]K	K	I	10	3	9K(XO44-phosphonate)	Q9BQI3	EIF2AK1	Eukaryotic translation initiation factor 2-alpha kinase 1	1	EIF2AK1;K196	yes	no	+	NA	0	unmatched	D	3
LDGQYYAIKK	LDGQYYAIK[754.2523]K	K	I	10	3	9K(XO44-phosphonate)	Q9BQI3	EIF2AK1	Eukaryotic translation initiation factor 2-alpha kinase 1	1	EIF2AK1;K196	yes	no	+	32795.2	1	MS/MS	E	1
LDGQYYAIKK	LDGQYYAIK[754.2523]K	K	I	10	3	9K(XO44-phosphonate)	Q9BQI3	EIF2AK1	Eukaryotic translation initiation factor 2-alpha kinase 1	1	EIF2AK1;K196	yes	no	+	47088.1	2	MS/MS	E	2
LDGQYYAIKK	LDGQYYAIK[754.2523]K	K	I	10	3	9K(XO44-phosphonate)	Q9BQI3	EIF2AK1	Eukaryotic translation initiation factor 2-alpha kinase 1	1	EIF2AK1;K196	yes	no	+	40643.7	1	MS/MS	E	3
LDGQYYAIKK	LDGQYYAIK[754.2523]K	K	I	10	3	9K(XO44-phosphonate)	Q9BQI3	EIF2AK1	Eukaryotic translation initiation factor 2-alpha kinase 1	1	EIF2AK1;K196	yes	no	+	46000.6	0	MBR	F	1
LDGQYYAIKK	LDGQYYAIK[754.2523]K	K	I	10	3	9K(XO44-phosphonate)	Q9BQI3	EIF2AK1	Eukaryotic translation initiation factor 2-alpha kinase 1	1	EIF2AK1;K196	yes	no	+	51319.8	1	MS/MS	F	2
LDGQYYAIKK	LDGQYYAIK[754.2523]K	K	I	10	3	9K(XO44-phosphonate)	Q9BQI3	EIF2AK1	Eukaryotic translation initiation factor 2-alpha kinase 1	1	EIF2AK1;K196	yes	no	+	33654.7	2	MS/MS	F	3
LDGQYYAIKK	LDGQYYAIK[754.2523]K	K	I	10	3	9K(XO44-phosphonate)	Q9BQI3	EIF2AK1	Eukaryotic translation initiation factor 2-alpha kinase 1	1	EIF2AK1;K196	yes	no	+	NA	0	unmatched	G	1
LDGQYYAIKK	LDGQYYAIK[754.2523]K	K	I	10	3	9K(XO44-phosphonate)	Q9BQI3	EIF2AK1	Eukaryotic translation initiation factor 2-alpha kinase 1	1	EIF2AK1;K196	yes	no	+	44345.7	1	MS/MS	G	2
LDGQYYAIKK	LDGQYYAIK[754.2523]K	K	I	10	3	9K(XO44-phosphonate)	Q9BQI3	EIF2AK1	Eukaryotic translation initiation factor 2-alpha kinase 1	1	EIF2AK1;K196	yes	no	+	41251.1	1	MS/MS	G	3
LDGQYYAIKK	LDGQYYAIK[754.2523]K	K	I	10	3	9K(XO44-phosphonate)	Q9BQI3	EIF2AK1	Eukaryotic translation initiation factor 2-alpha kinase 1	1	EIF2AK1;K196	yes	no	+	NA	0	unmatched	H	1
LDGQYYAIKK	LDGQYYAIK[754.2523]K	K	I	10	3	9K(XO44-phosphonate)	Q9BQI3	EIF2AK1	Eukaryotic translation initiation factor 2-alpha kinase 1	1	EIF2AK1;K196	yes	no	+	NA	0	unmatched	H	2
LDGQYYAIKK	LDGQYYAIK[754.2523]K	K	I	10	3	9K(XO44-phosphonate)	Q9BQI3	EIF2AK1	Eukaryotic translation initiation factor 2-alpha kinase 1	1	EIF2AK1;K196	yes	no	+	17023.3	0	MBR	H	3
LTGEVVALKK	LTGEVVALK[754.2523]K	K	I	10	3	9K(XO44-phosphonate)	P24941	CDK2	Cyclin-dependent kinase 2	1	CDK2;K33	yes	no	+	95638.4	4	MS/MS	A	1
LTGEVVALKK	LTGEVVALK[754.2523]K	K	I	10	3	9K(XO44-phosphonate)	P24941	CDK2	Cyclin-dependent kinase 2	1	CDK2;K33	yes	no	+	105562	3	MS/MS	A	2
LTGEVVALKK	LTGEVVALK[754.2523]K	K	I	10	3	9K(XO44-phosphonate)	P24941	CDK2	Cyclin-dependent kinase 2	1	CDK2;K33	yes	no	+	171832	2	MS/MS	A	3
LTGEVVALKK	LTGEVVALK[754.2523]K	K	I	10	3	9K(XO44-phosphonate)	P24941	CDK2	Cyclin-dependent kinase 2	1	CDK2;K33	yes	no	+	238909	1	MS/MS	B	1
LTGEVVALKK	LTGEVVALK[754.2523]K	K	I	10	3	9K(XO44-phosphonate)	P24941	CDK2	Cyclin-dependent kinase 2	1	CDK2;K33	yes	no	+	NA	0	unmatched	B	2
LTGEVVALKK	LTGEVVALK[754.2523]K	K	I	10	3	9K(XO44-phosphonate)	P24941	CDK2	Cyclin-dependent kinase 2	1	CDK2;K33	yes	no	+	NA	0	unmatched	B	3
LTGEVVALKK	LTGEVVALK[754.2523]K	K	I	10	3	9K(XO44-phosphonate)	P24941	CDK2	Cyclin-dependent kinase 2	1	CDK2;K33	yes	no	+	328461	4	MS/MS	C	1
LTGEVVALKK	LTGEVVALK[754.2523]K	K	I	10	3	9K(XO44-phosphonate)	P24941	CDK2	Cyclin-dependent kinase 2	1	CDK2;K33	yes	no	+	133132	2	MS/MS	C	2
LTGEVVALKK	LTGEVVALK[754.2523]K	K	I	10	3	9K(XO44-phosphonate)	P24941	CDK2	Cyclin-dependent kinase 2	1	CDK2;K33	yes	no	+	47950.7	2	MS/MS	C	3
LTGEVVALKK	LTGEVVALK[754.2523]K	K	I	10	3	9K(XO44-phosphonate)	P24941	CDK2	Cyclin-dependent kinase 2	1	CDK2;K33	yes	no	+	240287	3	MS/MS	D	1
LTGEVVALKK	LTGEVVALK[754.2523]K	K	I	10	3	9K(XO44-phosphonate)	P24941	CDK2	Cyclin-dependent kinase 2	1	CDK2;K33	yes	no	+	431972	6	MS/MS	D	2
LTGEVVALKK	LTGEVVALK[754.2523]K	K	I	10	3	9K(XO44-phosphonate)	P24941	CDK2	Cyclin-dependent kinase 2	1	CDK2;K33	yes	no	+	NA	0	unmatched	D	3
LTGEVVALKK	LTGEVVALK[754.2523]K	K	I	10	3	9K(XO44-phosphonate)	P24941	CDK2	Cyclin-dependent kinase 2	1	CDK2;K33	yes	no	+	197150	2	MS/MS	E	1
LTGEVVALKK	LTGEVVALK[754.2523]K	K	I	10	3	9K(XO44-phosphonate)	P24941	CDK2	Cyclin-dependent kinase 2	1	CDK2;K33	yes	no	+	244791	3	MS/MS	E	2
LTGEVVALKK	LTGEVVALK[754.2523]K	K	I	10	3	9K(XO44-phosphonate)	P24941	CDK2	Cyclin-dependent kinase 2	1	CDK2;K33	yes	no	+	147568	3	MS/MS	E	3
LTGEVVALKK	LTGEVVALK[754.2523]K	K	I	10	3	9K(XO44-phosphonate)	P24941	CDK2	Cyclin-dependent kinase 2	1	CDK2;K33	yes	no	+	184850	4	MS/MS	F	1
LTGEVVALKK	LTGEVVALK[754.2523]K	K	I	10	3	9K(XO44-phosphonate)	P24941	CDK2	Cyclin-dependent kinase 2	1	CDK2;K33	yes	no	+	149093	5	MS/MS	F	2
LTGEVVALKK	LTGEVVALK[754.2523]K	K	I	10	3	9K(XO44-phosphonate)	P24941	CDK2	Cyclin-dependent kinase 2	1	CDK2;K33	yes	no	+	184437	1	MS/MS	F	3
LTGEVVALKK	LTGEVVALK[754.2523]K	K	I	10	3	9K(XO44-phosphonate)	P24941	CDK2	Cyclin-dependent kinase 2	1	CDK2;K33	yes	no	+	265257	6	MS/MS	G	1
LTGEVVALKK	LTGEVVALK[754.2523]K	K	I	10	3	9K(XO44-phosphonate)	P24941	CDK2	Cyclin-dependent kinase 2	1	CDK2;K33	yes	no	+	371542	4	MS/MS	G	2
LTGEVVALKK	LTGEVVALK[754.2523]K	K	I	10	3	9K(XO44-phosphonate)	P24941	CDK2	Cyclin-dependent kinase 2	1	CDK2;K33	yes	no	+	192027	3	MS/MS	G	3
LTGEVVALKK	LTGEVVALK[754.2523]K	K	I	10	3	9K(XO44-phosphonate)	P24941	CDK2	Cyclin-dependent kinase 2	1	CDK2;K33	yes	no	+	283293	4	MS/MS	H	1
LTGEVVALKK	LTGEVVALK[754.2523]K	K	I	10	3	9K(XO44-phosphonate)	P24941	CDK2	Cyclin-dependent kinase 2	1	CDK2;K33	yes	no	+	593619	7	MS/MS	H	2
LTGEVVALKK	LTGEVVALK[754.2523]K	K	I	10	3	9K(XO44-phosphonate)	P24941	CDK2	Cyclin-dependent kinase 2	1	CDK2;K33	yes	no	+	504755	3	MS/MS	H	3
LTGQQVAIKK	LTGQQVAIK[754.2523]K	R	I	10	3	9K(XO44-phosphonate)	Q13164	MAPK7	Mitogen-activated protein kinase 7	1	MAPK7;K84	yes	no	+	191824	2	MS/MS	A	1
LTGQQVAIKK	LTGQQVAIK[754.2523]K	R	I	10	3	9K(XO44-phosphonate)	Q13164	MAPK7	Mitogen-activated protein kinase 7	1	MAPK7;K84	yes	no	+	441319	2	MS/MS	A	2
LTGQQVAIKK	LTGQQVAIK[754.2523]K	R	I	10	3	9K(XO44-phosphonate)	Q13164	MAPK7	Mitogen-activated protein kinase 7	1	MAPK7;K84	yes	no	+	479485	2	MS/MS	A	3
LTGQQVAIKK	LTGQQVAIK[754.2523]K	R	I	10	3	9K(XO44-phosphonate)	Q13164	MAPK7	Mitogen-activated protein kinase 7	1	MAPK7;K84	yes	no	+	339855	2	MS/MS	B	1
LTGQQVAIKK	LTGQQVAIK[754.2523]K	R	I	10	3	9K(XO44-phosphonate)	Q13164	MAPK7	Mitogen-activated protein kinase 7	1	MAPK7;K84	yes	no	+	55710	1	MS/MS	B	2
LTGQQVAIKK	LTGQQVAIK[754.2523]K	R	I	10	3	9K(XO44-phosphonate)	Q13164	MAPK7	Mitogen-activated protein kinase 7	1	MAPK7;K84	yes	no	+	NA	0	unmatched	B	3
LTGQQVAIKK	LTGQQVAIK[754.2523]K	R	I	10	3	9K(XO44-phosphonate)	Q13164	MAPK7	Mitogen-activated protein kinase 7	1	MAPK7;K84	yes	no	+	695325	2	MS/MS	C	1
LTGQQVAIKK	LTGQQVAIK[754.2523]K	R	I	10	3	9K(XO44-phosphonate)	Q13164	MAPK7	Mitogen-activated protein kinase 7	1	MAPK7;K84	yes	no	+	215705	2	MS/MS	C	2
LTGQQVAIKK	LTGQQVAIK[754.2523]K	R	I	10	3	9K(XO44-phosphonate)	Q13164	MAPK7	Mitogen-activated protein kinase 7	1	MAPK7;K84	yes	no	+	392664	3	MS/MS	C	3
LTGQQVAIKK	LTGQQVAIK[754.2523]K	R	I	10	3	9K(XO44-phosphonate)	Q13164	MAPK7	Mitogen-activated protein kinase 7	1	MAPK7;K84	yes	no	+	458871	2	MS/MS	D	1
LTGQQVAIKK	LTGQQVAIK[754.2523]K	R	I	10	3	9K(XO44-phosphonate)	Q13164	MAPK7	Mitogen-activated protein kinase 7	1	MAPK7;K84	yes	no	+	628271	3	MS/MS	D	2
LTGQQVAIKK	LTGQQVAIK[754.2523]K	R	I	10	3	9K(XO44-phosphonate)	Q13164	MAPK7	Mitogen-activated protein kinase 7	1	MAPK7;K84	yes	no	+	255924	2	MS/MS	D	3
LTGQQVAIKK	LTGQQVAIK[754.2523]K	R	I	10	3	9K(XO44-phosphonate)	Q13164	MAPK7	Mitogen-activated protein kinase 7	1	MAPK7;K84	yes	no	+	288639	3	MS/MS	E	1
LTGQQVAIKK	LTGQQVAIK[754.2523]K	R	I	10	3	9K(XO44-phosphonate)	Q13164	MAPK7	Mitogen-activated protein kinase 7	1	MAPK7;K84	yes	no	+	447020	1	MS/MS	E	2
LTGQQVAIKK	LTGQQVAIK[754.2523]K	R	I	10	3	9K(XO44-phosphonate)	Q13164	MAPK7	Mitogen-activated protein kinase 7	1	MAPK7;K84	yes	no	+	396326	2	MS/MS	E	3
LTGQQVAIKK	LTGQQVAIK[754.2523]K	R	I	10	3	9K(XO44-phosphonate)	Q13164	MAPK7	Mitogen-activated protein kinase 7	1	MAPK7;K84	yes	no	+	464084	2	MS/MS	F	1
LTGQQVAIKK	LTGQQVAIK[754.2523]K	R	I	10	3	9K(XO44-phosphonate)	Q13164	MAPK7	Mitogen-activated protein kinase 7	1	MAPK7;K84	yes	no	+	591604	2	MS/MS	F	2
LTGQQVAIKK	LTGQQVAIK[754.2523]K	R	I	10	3	9K(XO44-phosphonate)	Q13164	MAPK7	Mitogen-activated protein kinase 7	1	MAPK7;K84	yes	no	+	434004	2	MS/MS	F	3
LTGQQVAIKK	LTGQQVAIK[754.2523]K	R	I	10	3	9K(XO44-phosphonate)	Q13164	MAPK7	Mitogen-activated protein kinase 7	1	MAPK7;K84	yes	no	+	335221	2	MS/MS	G	1
LTGQQVAIKK	LTGQQVAIK[754.2523]K	R	I	10	3	9K(XO44-phosphonate)	Q13164	MAPK7	Mitogen-activated protein kinase 7	1	MAPK7;K84	yes	no	+	662563	2	MS/MS	G	2
LTGQQVAIKK	LTGQQVAIK[754.2523]K	R	I	10	3	9K(XO44-phosphonate)	Q13164	MAPK7	Mitogen-activated protein kinase 7	1	MAPK7;K84	yes	no	+	442871	3	MS/MS	G	3
LTGQQVAIKK	LTGQQVAIK[754.2523]K	R	I	10	3	9K(XO44-phosphonate)	Q13164	MAPK7	Mitogen-activated protein kinase 7	1	MAPK7;K84	yes	no	+	472757	2	MS/MS	H	1
LTGQQVAIKK	LTGQQVAIK[754.2523]K	R	I	10	3	9K(XO44-phosphonate)	Q13164	MAPK7	Mitogen-activated protein kinase 7	1	MAPK7;K84	yes	no	+	394975	2	MS/MS	H	2
LTGQQVAIKK	LTGQQVAIK[754.2523]K	R	I	10	3	9K(XO44-phosphonate)	Q13164	MAPK7	Mitogen-activated protein kinase 7	1	MAPK7;K84	yes	no	+	703698	2	MS/MS	H	3
LYAVKVVK	LYAVK[754.2523]VVK	K	K	8	3	5K(XO44-phosphonate)	Q96GX5	MASTL	Serine/threonine-protein kinase greatwall	1	MASTL;K62	yes	no		27268.6	1	MS/MS	A	1
LYAVKVVK	LYAVK[754.2523]VVK	K	K	8	3	5K(XO44-phosphonate)	Q96GX5	MASTL	Serine/threonine-protein kinase greatwall	1	MASTL;K62	yes	no		69017.5	2	MS/MS	A	2
LYAVKVVK	LYAVK[754.2523]VVK	K	K	8	3	5K(XO44-phosphonate)	Q96GX5	MASTL	Serine/threonine-protein kinase greatwall	1	MASTL;K62	yes	no		82418.4	2	MS/MS	A	3
LYAVKVVK	LYAVK[754.2523]VVK	K	K	8	3	5K(XO44-phosphonate)	Q96GX5	MASTL	Serine/threonine-protein kinase greatwall	1	MASTL;K62	yes	no		86118.7	1	MS/MS	B	1
LYAVKVVK	LYAVK[754.2523]VVK	K	K	8	3	5K(XO44-phosphonate)	Q96GX5	MASTL	Serine/threonine-protein kinase greatwall	1	MASTL;K62	yes	no		NA	0	unmatched	B	2
LYAVKVVK	LYAVK[754.2523]VVK	K	K	8	3	5K(XO44-phosphonate)	Q96GX5	MASTL	Serine/threonine-protein kinase greatwall	1	MASTL;K62	yes	no		NA	0	unmatched	B	3
LYAVKVVK	LYAVK[754.2523]VVK	K	K	8	3	5K(XO44-phosphonate)	Q96GX5	MASTL	Serine/threonine-protein kinase greatwall	1	MASTL;K62	yes	no		128298	4	MS/MS	C	1
LYAVKVVK	LYAVK[754.2523]VVK	K	K	8	3	5K(XO44-phosphonate)	Q96GX5	MASTL	Serine/threonine-protein kinase greatwall	1	MASTL;K62	yes	no		46775.9	1	MS/MS	C	2
LYAVKVVK	LYAVK[754.2523]VVK	K	K	8	3	5K(XO44-phosphonate)	Q96GX5	MASTL	Serine/threonine-protein kinase greatwall	1	MASTL;K62	yes	no		53591.2	1	MS/MS	C	3
LYAVKVVK	LYAVK[754.2523]VVK	K	K	8	3	5K(XO44-phosphonate)	Q96GX5	MASTL	Serine/threonine-protein kinase greatwall	1	MASTL;K62	yes	no		67326.6	1	MS/MS	D	1
LYAVKVVK	LYAVK[754.2523]VVK	K	K	8	3	5K(XO44-phosphonate)	Q96GX5	MASTL	Serine/threonine-protein kinase greatwall	1	MASTL;K62	yes	no		179791	3	MS/MS	D	2
LYAVKVVK	LYAVK[754.2523]VVK	K	K	8	3	5K(XO44-phosphonate)	Q96GX5	MASTL	Serine/threonine-protein kinase greatwall	1	MASTL;K62	yes	no		26354.3	1	MS/MS	D	3
LYAVKVVK	LYAVK[754.2523]VVK	K	K	8	3	5K(XO44-phosphonate)	Q96GX5	MASTL	Serine/threonine-protein kinase greatwall	1	MASTL;K62	yes	no		54738.5	1	MS/MS	E	1
LYAVKVVK	LYAVK[754.2523]VVK	K	K	8	3	5K(XO44-phosphonate)	Q96GX5	MASTL	Serine/threonine-protein kinase greatwall	1	MASTL;K62	yes	no		105008	3	MS/MS	E	2
LYAVKVVK	LYAVK[754.2523]VVK	K	K	8	3	5K(XO44-phosphonate)	Q96GX5	MASTL	Serine/threonine-protein kinase greatwall	1	MASTL;K62	yes	no		74635.1	1	MS/MS	E	3
LYAVKVVK	LYAVK[754.2523]VVK	K	K	8	3	5K(XO44-phosphonate)	Q96GX5	MASTL	Serine/threonine-protein kinase greatwall	1	MASTL;K62	yes	no		83458	1	MS/MS	F	1
LYAVKVVK	LYAVK[754.2523]VVK	K	K	8	3	5K(XO44-phosphonate)	Q96GX5	MASTL	Serine/threonine-protein kinase greatwall	1	MASTL;K62	yes	no		109895	0	MBR	F	2
LYAVKVVK	LYAVK[754.2523]VVK	K	K	8	3	5K(XO44-phosphonate)	Q96GX5	MASTL	Serine/threonine-protein kinase greatwall	1	MASTL;K62	yes	no		76239.9	2	MS/MS	F	3
LYAVKVVK	LYAVK[754.2523]VVK	K	K	8	3	5K(XO44-phosphonate)	Q96GX5	MASTL	Serine/threonine-protein kinase greatwall	1	MASTL;K62	yes	no		89772	4	MS/MS	G	1
LYAVKVVK	LYAVK[754.2523]VVK	K	K	8	3	5K(XO44-phosphonate)	Q96GX5	MASTL	Serine/threonine-protein kinase greatwall	1	MASTL;K62	yes	no		195042	3	MS/MS	G	2
LYAVKVVK	LYAVK[754.2523]VVK	K	K	8	3	5K(XO44-phosphonate)	Q96GX5	MASTL	Serine/threonine-protein kinase greatwall	1	MASTL;K62	yes	no		110800	2	MS/MS	G	3
LYAVKVVK	LYAVK[754.2523]VVK	K	K	8	3	5K(XO44-phosphonate)	Q96GX5	MASTL	Serine/threonine-protein kinase greatwall	1	MASTL;K62	yes	no		169107	2	MS/MS	H	1
LYAVKVVK	LYAVK[754.2523]VVK	K	K	8	3	5K(XO44-phosphonate)	Q96GX5	MASTL	Serine/threonine-protein kinase greatwall	1	MASTL;K62	yes	no		193926	1	MS/MS	H	2
LYAVKVVK	LYAVK[754.2523]VVK	K	K	8	3	5K(XO44-phosphonate)	Q96GX5	MASTL	Serine/threonine-protein kinase greatwall	1	MASTL;K62	yes	no		204778	2	MS/MS	H	3
NKVDDCNYAIKR	NKVDDC[57.0215]NYAIK[754.2523]R	K	I	12	3	11K(XO44-phosphonate),6C(Carbamidomethyl (C))	Q9NZJ5	EIF2AK3	Eukaryotic translation initiation factor 2-alpha kinase 3	1	EIF2AK3;K622	yes	no		NA	0	unmatched	A	1
NKVDDCNYAIKR	NKVDDC[57.0215]NYAIK[754.2523]R	K	I	12	3	11K(XO44-phosphonate),6C(Carbamidomethyl (C))	Q9NZJ5	EIF2AK3	Eukaryotic translation initiation factor 2-alpha kinase 3	1	EIF2AK3;K622	yes	no		73441.3	0	MBR	A	2
NKVDDCNYAIKR	NKVDDC[57.0215]NYAIK[754.2523]R	K	I	12	3	11K(XO44-phosphonate),6C(Carbamidomethyl (C))	Q9NZJ5	EIF2AK3	Eukaryotic translation initiation factor 2-alpha kinase 3	1	EIF2AK3;K622	yes	no		45562.4	0	MBR	A	3
NKVDDCNYAIKR	NKVDDC[57.0215]NYAIK[754.2523]R	K	I	12	3	11K(XO44-phosphonate),6C(Carbamidomethyl (C))	Q9NZJ5	EIF2AK3	Eukaryotic translation initiation factor 2-alpha kinase 3	1	EIF2AK3;K622	yes	no		22703.7	0	MBR	B	1
NKVDDCNYAIKR	NKVDDC[57.0215]NYAIK[754.2523]R	K	I	12	3	11K(XO44-phosphonate),6C(Carbamidomethyl (C))	Q9NZJ5	EIF2AK3	Eukaryotic translation initiation factor 2-alpha kinase 3	1	EIF2AK3;K622	yes	no		NA	0	unmatched	B	2
NKVDDCNYAIKR	NKVDDC[57.0215]NYAIK[754.2523]R	K	I	12	3	11K(XO44-phosphonate),6C(Carbamidomethyl (C))	Q9NZJ5	EIF2AK3	Eukaryotic translation initiation factor 2-alpha kinase 3	1	EIF2AK3;K622	yes	no		NA	0	unmatched	B	3
NKVDDCNYAIKR	NKVDDC[57.0215]NYAIK[754.2523]R	K	I	12	3	11K(XO44-phosphonate),6C(Carbamidomethyl (C))	Q9NZJ5	EIF2AK3	Eukaryotic translation initiation factor 2-alpha kinase 3	1	EIF2AK3;K622	yes	no		52950.9	0	MBR	C	1
NKVDDCNYAIKR	NKVDDC[57.0215]NYAIK[754.2523]R	K	I	12	3	11K(XO44-phosphonate),6C(Carbamidomethyl (C))	Q9NZJ5	EIF2AK3	Eukaryotic translation initiation factor 2-alpha kinase 3	1	EIF2AK3;K622	yes	no		NA	0	unmatched	C	2
NKVDDCNYAIKR	NKVDDC[57.0215]NYAIK[754.2523]R	K	I	12	3	11K(XO44-phosphonate),6C(Carbamidomethyl (C))	Q9NZJ5	EIF2AK3	Eukaryotic translation initiation factor 2-alpha kinase 3	1	EIF2AK3;K622	yes	no		38974.9	0	MBR	C	3
NKVDDCNYAIKR	NKVDDC[57.0215]NYAIK[754.2523]R	K	I	12	3	11K(XO44-phosphonate),6C(Carbamidomethyl (C))	Q9NZJ5	EIF2AK3	Eukaryotic translation initiation factor 2-alpha kinase 3	1	EIF2AK3;K622	yes	no		62002.1	0	MBR	D	1
NKVDDCNYAIKR	NKVDDC[57.0215]NYAIK[754.2523]R	K	I	12	3	11K(XO44-phosphonate),6C(Carbamidomethyl (C))	Q9NZJ5	EIF2AK3	Eukaryotic translation initiation factor 2-alpha kinase 3	1	EIF2AK3;K622	yes	no		54927.5	0	MBR	D	2
NKVDDCNYAIKR	NKVDDC[57.0215]NYAIK[754.2523]R	K	I	12	3	11K(XO44-phosphonate),6C(Carbamidomethyl (C))	Q9NZJ5	EIF2AK3	Eukaryotic translation initiation factor 2-alpha kinase 3	1	EIF2AK3;K622	yes	no		NA	0	unmatched	D	3
NKVDDCNYAIKR	NKVDDC[57.0215]NYAIK[754.2523]R	K	I	12	3	11K(XO44-phosphonate),6C(Carbamidomethyl (C))	Q9NZJ5	EIF2AK3	Eukaryotic translation initiation factor 2-alpha kinase 3	1	EIF2AK3;K622	yes	no		27776.1	2	MS/MS	E	1
NKVDDCNYAIKR	NKVDDC[57.0215]NYAIK[754.2523]R	K	I	12	3	11K(XO44-phosphonate),6C(Carbamidomethyl (C))	Q9NZJ5	EIF2AK3	Eukaryotic translation initiation factor 2-alpha kinase 3	1	EIF2AK3;K622	yes	no		NA	0	unmatched	E	2
NKVDDCNYAIKR	NKVDDC[57.0215]NYAIK[754.2523]R	K	I	12	3	11K(XO44-phosphonate),6C(Carbamidomethyl (C))	Q9NZJ5	EIF2AK3	Eukaryotic translation initiation factor 2-alpha kinase 3	1	EIF2AK3;K622	yes	no		32695	0	MBR	E	3
NKVDDCNYAIKR	NKVDDC[57.0215]NYAIK[754.2523]R	K	I	12	3	11K(XO44-phosphonate),6C(Carbamidomethyl (C))	Q9NZJ5	EIF2AK3	Eukaryotic translation initiation factor 2-alpha kinase 3	1	EIF2AK3;K622	yes	no		66319.7	1	MS/MS	F	1
NKVDDCNYAIKR	NKVDDC[57.0215]NYAIK[754.2523]R	K	I	12	3	11K(XO44-phosphonate),6C(Carbamidomethyl (C))	Q9NZJ5	EIF2AK3	Eukaryotic translation initiation factor 2-alpha kinase 3	1	EIF2AK3;K622	yes	no		65398.7	1	MS/MS	F	2
NKVDDCNYAIKR	NKVDDC[57.0215]NYAIK[754.2523]R	K	I	12	3	11K(XO44-phosphonate),6C(Carbamidomethyl (C))	Q9NZJ5	EIF2AK3	Eukaryotic translation initiation factor 2-alpha kinase 3	1	EIF2AK3;K622	yes	no		45140.4	1	MS/MS	F	3
NKVDDCNYAIKR	NKVDDC[57.0215]NYAIK[754.2523]R	K	I	12	3	11K(XO44-phosphonate),6C(Carbamidomethyl (C))	Q9NZJ5	EIF2AK3	Eukaryotic translation initiation factor 2-alpha kinase 3	1	EIF2AK3;K622	yes	no		NA	0	unmatched	G	1
NKVDDCNYAIKR	NKVDDC[57.0215]NYAIK[754.2523]R	K	I	12	3	11K(XO44-phosphonate),6C(Carbamidomethyl (C))	Q9NZJ5	EIF2AK3	Eukaryotic translation initiation factor 2-alpha kinase 3	1	EIF2AK3;K622	yes	no		67229.1	0	MBR	G	2
NKVDDCNYAIKR	NKVDDC[57.0215]NYAIK[754.2523]R	K	I	12	3	11K(XO44-phosphonate),6C(Carbamidomethyl (C))	Q9NZJ5	EIF2AK3	Eukaryotic translation initiation factor 2-alpha kinase 3	1	EIF2AK3;K622	yes	no		47898.7	1	MS/MS	G	3
NKVDDCNYAIKR	NKVDDC[57.0215]NYAIK[754.2523]R	K	I	12	3	11K(XO44-phosphonate),6C(Carbamidomethyl (C))	Q9NZJ5	EIF2AK3	Eukaryotic translation initiation factor 2-alpha kinase 3	1	EIF2AK3;K622	yes	no		47069.4	0	MBR	H	1
NKVDDCNYAIKR	NKVDDC[57.0215]NYAIK[754.2523]R	K	I	12	3	11K(XO44-phosphonate),6C(Carbamidomethyl (C))	Q9NZJ5	EIF2AK3	Eukaryotic translation initiation factor 2-alpha kinase 3	1	EIF2AK3;K622	yes	no		NA	0	unmatched	H	2
NKVDDCNYAIKR	NKVDDC[57.0215]NYAIK[754.2523]R	K	I	12	3	11K(XO44-phosphonate),6C(Carbamidomethyl (C))	Q9NZJ5	EIF2AK3	Eukaryotic translation initiation factor 2-alpha kinase 3	1	EIF2AK3;K622	yes	no		47088	0	MBR	H	3
NTNQIVAIKK	NTNQIVAIK[754.2523]K	K	I	10	3	9K(XO44-phosphonate)	P50613	CDK7	Cyclin-dependent kinase 7	1	CDK7;K41	yes	no	+	77480.5	2	MS/MS	A	1
NTNQIVAIKK	NTNQIVAIK[754.2523]K	K	I	10	3	9K(XO44-phosphonate)	P50613	CDK7	Cyclin-dependent kinase 7	1	CDK7;K41	yes	no	+	289547	2	MS/MS	A	2
NTNQIVAIKK	NTNQIVAIK[754.2523]K	K	I	10	3	9K(XO44-phosphonate)	P50613	CDK7	Cyclin-dependent kinase 7	1	CDK7;K41	yes	no	+	229516	1	MS/MS	A	3
NTNQIVAIKK	NTNQIVAIK[754.2523]K	K	I	10	3	9K(XO44-phosphonate)	P50613	CDK7	Cyclin-dependent kinase 7	1	CDK7;K41	yes	no	+	263431	3	MS/MS	B	1
NTNQIVAIKK	NTNQIVAIK[754.2523]K	K	I	10	3	9K(XO44-phosphonate)	P50613	CDK7	Cyclin-dependent kinase 7	1	CDK7;K41	yes	no	+	30956.3	2	MS/MS	B	2
NTNQIVAIKK	NTNQIVAIK[754.2523]K	K	I	10	3	9K(XO44-phosphonate)	P50613	CDK7	Cyclin-dependent kinase 7	1	CDK7;K41	yes	no	+	NA	0	unmatched	B	3
NTNQIVAIKK	NTNQIVAIK[754.2523]K	K	I	10	3	9K(XO44-phosphonate)	P50613	CDK7	Cyclin-dependent kinase 7	1	CDK7;K41	yes	no	+	340694	3	MS/MS	C	1
NTNQIVAIKK	NTNQIVAIK[754.2523]K	K	I	10	3	9K(XO44-phosphonate)	P50613	CDK7	Cyclin-dependent kinase 7	1	CDK7;K41	yes	no	+	154837	2	MS/MS	C	2
NTNQIVAIKK	NTNQIVAIK[754.2523]K	K	I	10	3	9K(XO44-phosphonate)	P50613	CDK7	Cyclin-dependent kinase 7	1	CDK7;K41	yes	no	+	177108	2	MS/MS	C	3
NTNQIVAIKK	NTNQIVAIK[754.2523]K	K	I	10	3	9K(XO44-phosphonate)	P50613	CDK7	Cyclin-dependent kinase 7	1	CDK7;K41	yes	no	+	216773	1	MS/MS	D	1
NTNQIVAIKK	NTNQIVAIK[754.2523]K	K	I	10	3	9K(XO44-phosphonate)	P50613	CDK7	Cyclin-dependent kinase 7	1	CDK7;K41	yes	no	+	436354	3	MS/MS	D	2
NTNQIVAIKK	NTNQIVAIK[754.2523]K	K	I	10	3	9K(XO44-phosphonate)	P50613	CDK7	Cyclin-dependent kinase 7	1	CDK7;K41	yes	no	+	65781.7	1	MS/MS	D	3
NTNQIVAIKK	NTNQIVAIK[754.2523]K	K	I	10	3	9K(XO44-phosphonate)	P50613	CDK7	Cyclin-dependent kinase 7	1	CDK7;K41	yes	no	+	146867	2	MS/MS	E	1
NTNQIVAIKK	NTNQIVAIK[754.2523]K	K	I	10	3	9K(XO44-phosphonate)	P50613	CDK7	Cyclin-dependent kinase 7	1	CDK7;K41	yes	no	+	206968	3	MS/MS	E	2
NTNQIVAIKK	NTNQIVAIK[754.2523]K	K	I	10	3	9K(XO44-phosphonate)	P50613	CDK7	Cyclin-dependent kinase 7	1	CDK7;K41	yes	no	+	187142	3	MS/MS	E	3
NTNQIVAIKK	NTNQIVAIK[754.2523]K	K	I	10	3	9K(XO44-phosphonate)	P50613	CDK7	Cyclin-dependent kinase 7	1	CDK7;K41	yes	no	+	167130	2	MS/MS	F	1
NTNQIVAIKK	NTNQIVAIK[754.2523]K	K	I	10	3	9K(XO44-phosphonate)	P50613	CDK7	Cyclin-dependent kinase 7	1	CDK7;K41	yes	no	+	194192	2	MS/MS	F	2
NTNQIVAIKK	NTNQIVAIK[754.2523]K	K	I	10	3	9K(XO44-phosphonate)	P50613	CDK7	Cyclin-dependent kinase 7	1	CDK7;K41	yes	no	+	158474	2	MS/MS	F	3
NTNQIVAIKK	NTNQIVAIK[754.2523]K	K	I	10	3	9K(XO44-phosphonate)	P50613	CDK7	Cyclin-dependent kinase 7	1	CDK7;K41	yes	no	+	233117	3	MS/MS	G	1
NTNQIVAIKK	NTNQIVAIK[754.2523]K	K	I	10	3	9K(XO44-phosphonate)	P50613	CDK7	Cyclin-dependent kinase 7	1	CDK7;K41	yes	no	+	371836	5	MS/MS	G	2
NTNQIVAIKK	NTNQIVAIK[754.2523]K	K	I	10	3	9K(XO44-phosphonate)	P50613	CDK7	Cyclin-dependent kinase 7	1	CDK7;K41	yes	no	+	155268	2	MS/MS	G	3
NTNQIVAIKK	NTNQIVAIK[754.2523]K	K	I	10	3	9K(XO44-phosphonate)	P50613	CDK7	Cyclin-dependent kinase 7	1	CDK7;K41	yes	no	+	474859	2	MS/MS	H	1
NTNQIVAIKK	NTNQIVAIK[754.2523]K	K	I	10	3	9K(XO44-phosphonate)	P50613	CDK7	Cyclin-dependent kinase 7	1	CDK7;K41	yes	no	+	783801	2	MS/MS	H	2
NTNQIVAIKK	NTNQIVAIK[754.2523]K	K	I	10	3	9K(XO44-phosphonate)	P50613	CDK7	Cyclin-dependent kinase 7	1	CDK7;K41	yes	no	+	556681	3	MS/MS	H	3
TSTQEYAAKIINTK	TSTQEYAAK[754.2523]IINTK	K	K	14	3,4	9K(XO44-phosphonate)	Q13555	CAMK2G	Calcium/calmodulin-dependent protein kinase type II subunit gamma	1	CAMK2G;K43	yes	no	+	241963	5	MS/MS	A	1
TSTQEYAAKIINTK	TSTQEYAAK[754.2523]IINTK	K	K	14	3,4	9K(XO44-phosphonate)	Q13555	CAMK2G	Calcium/calmodulin-dependent protein kinase type II subunit gamma	1	CAMK2G;K43	yes	no	+	702943	1	MS/MS	A	2
TSTQEYAAKIINTK	TSTQEYAAK[754.2523]IINTK	K	K	14	3,4	9K(XO44-phosphonate)	Q13555	CAMK2G	Calcium/calmodulin-dependent protein kinase type II subunit gamma	1	CAMK2G;K43	yes	no	+	745542	5	MS/MS	A	3
TSTQEYAAKIINTK	TSTQEYAAK[754.2523]IINTK	K	K	14	3,4	9K(XO44-phosphonate)	Q13555	CAMK2G	Calcium/calmodulin-dependent protein kinase type II subunit gamma	1	CAMK2G;K43	yes	no	+	524051	2	MS/MS	B	1
TSTQEYAAKIINTK	TSTQEYAAK[754.2523]IINTK	K	K	14	3,4	9K(XO44-phosphonate)	Q13555	CAMK2G	Calcium/calmodulin-dependent protein kinase type II subunit gamma	1	CAMK2G;K43	yes	no	+	60733.4	2	MS/MS	B	2
TSTQEYAAKIINTK	TSTQEYAAK[754.2523]IINTK	K	K	14	3,4	9K(XO44-phosphonate)	Q13555	CAMK2G	Calcium/calmodulin-dependent protein kinase type II subunit gamma	1	CAMK2G;K43	yes	no	+	NA	0	unmatched	B	3
TSTQEYAAKIINTK	TSTQEYAAK[754.2523]IINTK	K	K	14	3,4	9K(XO44-phosphonate)	Q13555	CAMK2G	Calcium/calmodulin-dependent protein kinase type II subunit gamma	1	CAMK2G;K43	yes	no	+	635887	4	MS/MS	C	1
TSTQEYAAKIINTK	TSTQEYAAK[754.2523]IINTK	K	K	14	3,4	9K(XO44-phosphonate)	Q13555	CAMK2G	Calcium/calmodulin-dependent protein kinase type II subunit gamma	1	CAMK2G;K43	yes	no	+	297772	4	MS/MS	C	2
TSTQEYAAKIINTK	TSTQEYAAK[754.2523]IINTK	K	K	14	3,4	9K(XO44-phosphonate)	Q13555	CAMK2G	Calcium/calmodulin-dependent protein kinase type II subunit gamma	1	CAMK2G;K43	yes	no	+	707816	5	MS/MS	C	3
TSTQEYAAKIINTK	TSTQEYAAK[754.2523]IINTK	K	K	14	3,4	9K(XO44-phosphonate)	Q13555	CAMK2G	Calcium/calmodulin-dependent protein kinase type II subunit gamma	1	CAMK2G;K43	yes	no	+	621550	3	MS/MS	D	1
TSTQEYAAKIINTK	TSTQEYAAK[754.2523]IINTK	K	K	14	3,4	9K(XO44-phosphonate)	Q13555	CAMK2G	Calcium/calmodulin-dependent protein kinase type II subunit gamma	1	CAMK2G;K43	yes	no	+	450846	4	MS/MS	D	2
TSTQEYAAKIINTK	TSTQEYAAK[754.2523]IINTK	K	K	14	3,4	9K(XO44-phosphonate)	Q13555	CAMK2G	Calcium/calmodulin-dependent protein kinase type II subunit gamma	1	CAMK2G;K43	yes	no	+	298344	1	MS/MS	D	3
TSTQEYAAKIINTK	TSTQEYAAK[754.2523]IINTK	K	K	14	3,4	9K(XO44-phosphonate)	Q13555	CAMK2G	Calcium/calmodulin-dependent protein kinase type II subunit gamma	1	CAMK2G;K43	yes	no	+	286181	3	MS/MS	E	1
TSTQEYAAKIINTK	TSTQEYAAK[754.2523]IINTK	K	K	14	3,4	9K(XO44-phosphonate)	Q13555	CAMK2G	Calcium/calmodulin-dependent protein kinase type II subunit gamma	1	CAMK2G;K43	yes	no	+	434737	6	MS/MS	E	2
TSTQEYAAKIINTK	TSTQEYAAK[754.2523]IINTK	K	K	14	3,4	9K(XO44-phosphonate)	Q13555	CAMK2G	Calcium/calmodulin-dependent protein kinase type II subunit gamma	1	CAMK2G;K43	yes	no	+	490822	3	MS/MS	E	3
TSTQEYAAKIINTK	TSTQEYAAK[754.2523]IINTK	K	K	14	3,4	9K(XO44-phosphonate)	Q13555	CAMK2G	Calcium/calmodulin-dependent protein kinase type II subunit gamma	1	CAMK2G;K43	yes	no	+	441448	3	MS/MS	F	1
TSTQEYAAKIINTK	TSTQEYAAK[754.2523]IINTK	K	K	14	3,4	9K(XO44-phosphonate)	Q13555	CAMK2G	Calcium/calmodulin-dependent protein kinase type II subunit gamma	1	CAMK2G;K43	yes	no	+	624063	3	MS/MS	F	2
TSTQEYAAKIINTK	TSTQEYAAK[754.2523]IINTK	K	K	14	3,4	9K(XO44-phosphonate)	Q13555	CAMK2G	Calcium/calmodulin-dependent protein kinase type II subunit gamma	1	CAMK2G;K43	yes	no	+	290254	4	MS/MS	F	3
TSTQEYAAKIINTK	TSTQEYAAK[754.2523]IINTK	K	K	14	3,4	9K(XO44-phosphonate)	Q13555	CAMK2G	Calcium/calmodulin-dependent protein kinase type II subunit gamma	1	CAMK2G;K43	yes	no	+	247942	3	MS/MS	G	1
TSTQEYAAKIINTK	TSTQEYAAK[754.2523]IINTK	K	K	14	3,4	9K(XO44-phosphonate)	Q13555	CAMK2G	Calcium/calmodulin-dependent protein kinase type II subunit gamma	1	CAMK2G;K43	yes	no	+	571963	5	MS/MS	G	2
TSTQEYAAKIINTK	TSTQEYAAK[754.2523]IINTK	K	K	14	3,4	9K(XO44-phosphonate)	Q13555	CAMK2G	Calcium/calmodulin-dependent protein kinase type II subunit gamma	1	CAMK2G;K43	yes	no	+	596642	5	MS/MS	G	3
TSTQEYAAKIINTK	TSTQEYAAK[754.2523]IINTK	K	K	14	3,4	9K(XO44-phosphonate)	Q13555	CAMK2G	Calcium/calmodulin-dependent protein kinase type II subunit gamma	1	CAMK2G;K43	yes	no	+	369634	1	MS/MS	H	1
TSTQEYAAKIINTK	TSTQEYAAK[754.2523]IINTK	K	K	14	3,4	9K(XO44-phosphonate)	Q13555	CAMK2G	Calcium/calmodulin-dependent protein kinase type II subunit gamma	1	CAMK2G;K43	yes	no	+	243535	7	MS/MS	H	2
TSTQEYAAKIINTK	TSTQEYAAK[754.2523]IINTK	K	K	14	3,4	9K(XO44-phosphonate)	Q13555	CAMK2G	Calcium/calmodulin-dependent protein kinase type II subunit gamma	1	CAMK2G;K43	yes	no	+	492833	4	MS/MS	H	3
TSTQEYAAKIINTKK	TSTQEYAAK[754.2523]IINTKK	K	L	15	3	9K(XO44-phosphonate)	Q13555	CAMK2G	Calcium/calmodulin-dependent protein kinase type II subunit gamma	1	CAMK2G;K43	yes	no	+	149634	1	MS/MS	A	1
TSTQEYAAKIINTKK	TSTQEYAAK[754.2523]IINTKK	K	L	15	3	9K(XO44-phosphonate)	Q13555	CAMK2G	Calcium/calmodulin-dependent protein kinase type II subunit gamma	1	CAMK2G;K43	yes	no	+	62031.1	1	MS/MS	A	2
TSTQEYAAKIINTKK	TSTQEYAAK[754.2523]IINTKK	K	L	15	3	9K(XO44-phosphonate)	Q13555	CAMK2G	Calcium/calmodulin-dependent protein kinase type II subunit gamma	1	CAMK2G;K43	yes	no	+	39419.5	1	MS/MS	A	3
TSTQEYAAKIINTKK	TSTQEYAAK[754.2523]IINTKK	K	L	15	3	9K(XO44-phosphonate)	Q13555	CAMK2G	Calcium/calmodulin-dependent protein kinase type II subunit gamma	1	CAMK2G;K43	yes	no	+	NA	0	unmatched	B	1
TSTQEYAAKIINTKK	TSTQEYAAK[754.2523]IINTKK	K	L	15	3	9K(XO44-phosphonate)	Q13555	CAMK2G	Calcium/calmodulin-dependent protein kinase type II subunit gamma	1	CAMK2G;K43	yes	no	+	NA	0	unmatched	B	2
TSTQEYAAKIINTKK	TSTQEYAAK[754.2523]IINTKK	K	L	15	3	9K(XO44-phosphonate)	Q13555	CAMK2G	Calcium/calmodulin-dependent protein kinase type II subunit gamma	1	CAMK2G;K43	yes	no	+	NA	0	unmatched	B	3
TSTQEYAAKIINTKK	TSTQEYAAK[754.2523]IINTKK	K	L	15	3	9K(XO44-phosphonate)	Q13555	CAMK2G	Calcium/calmodulin-dependent protein kinase type II subunit gamma	1	CAMK2G;K43	yes	no	+	27087	1	MS/MS	C	1
TSTQEYAAKIINTKK	TSTQEYAAK[754.2523]IINTKK	K	L	15	3	9K(XO44-phosphonate)	Q13555	CAMK2G	Calcium/calmodulin-dependent protein kinase type II subunit gamma	1	CAMK2G;K43	yes	no	+	21478.2	0	MBR	C	2
TSTQEYAAKIINTKK	TSTQEYAAK[754.2523]IINTKK	K	L	15	3	9K(XO44-phosphonate)	Q13555	CAMK2G	Calcium/calmodulin-dependent protein kinase type II subunit gamma	1	CAMK2G;K43	yes	no	+	42684.2	0	MBR	C	3
TSTQEYAAKIINTKK	TSTQEYAAK[754.2523]IINTKK	K	L	15	3	9K(XO44-phosphonate)	Q13555	CAMK2G	Calcium/calmodulin-dependent protein kinase type II subunit gamma	1	CAMK2G;K43	yes	no	+	41182.4	1	MS/MS	D	1
TSTQEYAAKIINTKK	TSTQEYAAK[754.2523]IINTKK	K	L	15	3	9K(XO44-phosphonate)	Q13555	CAMK2G	Calcium/calmodulin-dependent protein kinase type II subunit gamma	1	CAMK2G;K43	yes	no	+	30475.9	1	MS/MS	D	2
TSTQEYAAKIINTKK	TSTQEYAAK[754.2523]IINTKK	K	L	15	3	9K(XO44-phosphonate)	Q13555	CAMK2G	Calcium/calmodulin-dependent protein kinase type II subunit gamma	1	CAMK2G;K43	yes	no	+	NA	0	unmatched	D	3
TSTQEYAAKIINTKK	TSTQEYAAK[754.2523]IINTKK	K	L	15	3	9K(XO44-phosphonate)	Q13555	CAMK2G	Calcium/calmodulin-dependent protein kinase type II subunit gamma	1	CAMK2G;K43	yes	no	+	18326.2	1	MS/MS	E	1
TSTQEYAAKIINTKK	TSTQEYAAK[754.2523]IINTKK	K	L	15	3	9K(XO44-phosphonate)	Q13555	CAMK2G	Calcium/calmodulin-dependent protein kinase type II subunit gamma	1	CAMK2G;K43	yes	no	+	NA	0	unmatched	E	2
TSTQEYAAKIINTKK	TSTQEYAAK[754.2523]IINTKK	K	L	15	3	9K(XO44-phosphonate)	Q13555	CAMK2G	Calcium/calmodulin-dependent protein kinase type II subunit gamma	1	CAMK2G;K43	yes	no	+	NA	0	unmatched	E	3
TSTQEYAAKIINTKK	TSTQEYAAK[754.2523]IINTKK	K	L	15	3	9K(XO44-phosphonate)	Q13555	CAMK2G	Calcium/calmodulin-dependent protein kinase type II subunit gamma	1	CAMK2G;K43	yes	no	+	28214.9	0	MBR	F	1
TSTQEYAAKIINTKK	TSTQEYAAK[754.2523]IINTKK	K	L	15	3	9K(XO44-phosphonate)	Q13555	CAMK2G	Calcium/calmodulin-dependent protein kinase type II subunit gamma	1	CAMK2G;K43	yes	no	+	26909.2	0	MBR	F	2
TSTQEYAAKIINTKK	TSTQEYAAK[754.2523]IINTKK	K	L	15	3	9K(XO44-phosphonate)	Q13555	CAMK2G	Calcium/calmodulin-dependent protein kinase type II subunit gamma	1	CAMK2G;K43	yes	no	+	19609.5	0	MBR	F	3
TSTQEYAAKIINTKK	TSTQEYAAK[754.2523]IINTKK	K	L	15	3	9K(XO44-phosphonate)	Q13555	CAMK2G	Calcium/calmodulin-dependent protein kinase type II subunit gamma	1	CAMK2G;K43	yes	no	+	NA	0	unmatched	G	1
TSTQEYAAKIINTKK	TSTQEYAAK[754.2523]IINTKK	K	L	15	3	9K(XO44-phosphonate)	Q13555	CAMK2G	Calcium/calmodulin-dependent protein kinase type II subunit gamma	1	CAMK2G;K43	yes	no	+	29031.8	1	MS/MS	G	2
TSTQEYAAKIINTKK	TSTQEYAAK[754.2523]IINTKK	K	L	15	3	9K(XO44-phosphonate)	Q13555	CAMK2G	Calcium/calmodulin-dependent protein kinase type II subunit gamma	1	CAMK2G;K43	yes	no	+	34345.6	1	MS/MS	G	3
TSTQEYAAKIINTKK	TSTQEYAAK[754.2523]IINTKK	K	L	15	3	9K(XO44-phosphonate)	Q13555	CAMK2G	Calcium/calmodulin-dependent protein kinase type II subunit gamma	1	CAMK2G;K43	yes	no	+	NA	0	unmatched	H	1
TSTQEYAAKIINTKK	TSTQEYAAK[754.2523]IINTKK	K	L	15	3	9K(XO44-phosphonate)	Q13555	CAMK2G	Calcium/calmodulin-dependent protein kinase type II subunit gamma	1	CAMK2G;K43	yes	no	+	5787.67	0	MBR	H	2
TSTQEYAAKIINTKK	TSTQEYAAK[754.2523]IINTKK	K	L	15	3	9K(XO44-phosphonate)	Q13555	CAMK2G	Calcium/calmodulin-dependent protein kinase type II subunit gamma	1	CAMK2G;K43	yes	no	+	12923.5	0	MBR	H	3
TTGQVVAMKK	TTGQVVAMK[754.2523]K	K	I	10	3	9K(XO44-phosphonate)	P06493	CDK1	Cyclin-dependent kinase 1	1	CDK1;K33	yes	no	+	188018	3	MS/MS	A	1
TTGQVVAMKK	TTGQVVAMK[754.2523]K	K	I	10	3	9K(XO44-phosphonate)	P06493	CDK1	Cyclin-dependent kinase 1	1	CDK1;K33	yes	no	+	293569	2	MS/MS	A	2
TTGQVVAMKK	TTGQVVAMK[754.2523]K	K	I	10	3	9K(XO44-phosphonate)	P06493	CDK1	Cyclin-dependent kinase 1	1	CDK1;K33	yes	no	+	350451	5	MS/MS	A	3
TTGQVVAMKK	TTGQVVAMK[754.2523]K	K	I	10	3	9K(XO44-phosphonate)	P06493	CDK1	Cyclin-dependent kinase 1	1	CDK1;K33	yes	no	+	434415	2	MS/MS	B	1
TTGQVVAMKK	TTGQVVAMK[754.2523]K	K	I	10	3	9K(XO44-phosphonate)	P06493	CDK1	Cyclin-dependent kinase 1	1	CDK1;K33	yes	no	+	NA	0	unmatched	B	2
TTGQVVAMKK	TTGQVVAMK[754.2523]K	K	I	10	3	9K(XO44-phosphonate)	P06493	CDK1	Cyclin-dependent kinase 1	1	CDK1;K33	yes	no	+	NA	0	unmatched	B	3
TTGQVVAMKK	TTGQVVAMK[754.2523]K	K	I	10	3	9K(XO44-phosphonate)	P06493	CDK1	Cyclin-dependent kinase 1	1	CDK1;K33	yes	no	+	913978	7	MS/MS	C	1
TTGQVVAMKK	TTGQVVAMK[754.2523]K	K	I	10	3	9K(XO44-phosphonate)	P06493	CDK1	Cyclin-dependent kinase 1	1	CDK1;K33	yes	no	+	272817	1	MS/MS	C	2
TTGQVVAMKK	TTGQVVAMK[754.2523]K	K	I	10	3	9K(XO44-phosphonate)	P06493	CDK1	Cyclin-dependent kinase 1	1	CDK1;K33	yes	no	+	393692	4	MS/MS	C	3
TTGQVVAMKK	TTGQVVAMK[754.2523]K	K	I	10	3	9K(XO44-phosphonate)	P06493	CDK1	Cyclin-dependent kinase 1	1	CDK1;K33	yes	no	+	440069	4	MS/MS	D	1
TTGQVVAMKK	TTGQVVAMK[754.2523]K	K	I	10	3	9K(XO44-phosphonate)	P06493	CDK1	Cyclin-dependent kinase 1	1	CDK1;K33	yes	no	+	1.05759e+06	7	MS/MS	D	2
TTGQVVAMKK	TTGQVVAMK[754.2523]K	K	I	10	3	9K(XO44-phosphonate)	P06493	CDK1	Cyclin-dependent kinase 1	1	CDK1;K33	yes	no	+	216387	3	MS/MS	D	3
TTGQVVAMKK	TTGQVVAMK[754.2523]K	K	I	10	3	9K(XO44-phosphonate)	P06493	CDK1	Cyclin-dependent kinase 1	1	CDK1;K33	yes	no	+	382061	2	MS/MS	E	1
TTGQVVAMKK	TTGQVVAMK[754.2523]K	K	I	10	3	9K(XO44-phosphonate)	P06493	CDK1	Cyclin-dependent kinase 1	1	CDK1;K33	yes	no	+	532372	3	MS/MS	E	2
TTGQVVAMKK	TTGQVVAMK[754.2523]K	K	I	10	3	9K(XO44-phosphonate)	P06493	CDK1	Cyclin-dependent kinase 1	1	CDK1;K33	yes	no	+	466886	6	MS/MS	E	3
TTGQVVAMKK	TTGQVVAMK[754.2523]K	K	I	10	3	9K(XO44-phosphonate)	P06493	CDK1	Cyclin-dependent kinase 1	1	CDK1;K33	yes	no	+	366298	3	MS/MS	F	1
TTGQVVAMKK	TTGQVVAMK[754.2523]K	K	I	10	3	9K(XO44-phosphonate)	P06493	CDK1	Cyclin-dependent kinase 1	1	CDK1;K33	yes	no	+	535437	3	MS/MS	F	2
TTGQVVAMKK	TTGQVVAMK[754.2523]K	K	I	10	3	9K(XO44-phosphonate)	P06493	CDK1	Cyclin-dependent kinase 1	1	CDK1;K33	yes	no	+	614296	1	MS/MS	F	3
TTGQVVAMKK	TTGQVVAMK[754.2523]K	K	I	10	3	9K(XO44-phosphonate)	P06493	CDK1	Cyclin-dependent kinase 1	1	CDK1;K33	yes	no	+	517202	1	MS/MS	G	1
TTGQVVAMKK	TTGQVVAMK[754.2523]K	K	I	10	3	9K(XO44-phosphonate)	P06493	CDK1	Cyclin-dependent kinase 1	1	CDK1;K33	yes	no	+	717899	3	MS/MS	G	2
TTGQVVAMKK	TTGQVVAMK[754.2523]K	K	I	10	3	9K(XO44-phosphonate)	P06493	CDK1	Cyclin-dependent kinase 1	1	CDK1;K33	yes	no	+	471629	2	MS/MS	G	3
TTGQVVAMKK	TTGQVVAMK[754.2523]K	K	I	10	3	9K(XO44-phosphonate)	P06493	CDK1	Cyclin-dependent kinase 1	1	CDK1;K33	yes	no	+	870694	3	MS/MS	H	1
TTGQVVAMKK	TTGQVVAMK[754.2523]K	K	I	10	3	9K(XO44-phosphonate)	P06493	CDK1	Cyclin-dependent kinase 1	1	CDK1;K33	yes	no	+	1.56356e+06	7	MS/MS	H	2
TTGQVVAMKK	TTGQVVAMK[754.2523]K	K	I	10	3	9K(XO44-phosphonate)	P06493	CDK1	Cyclin-dependent kinase 1	1	CDK1;K33	yes	no	+	1775377	7	MS/MS	H	3
VALKIIK	VALK[754.2523]IIK	R	N	7	3	4K(XO44-phosphonate)	P49760	CLK2	Dual specificity protein kinase CLK2	1	CLK2;K193	yes	no	+	55849.9	2	MS/MS	A	1
VALKIIK	VALK[754.2523]IIK	R	N	7	3	4K(XO44-phosphonate)	P49760	CLK2	Dual specificity protein kinase CLK2	1	CLK2;K193	yes	no	+	105186	4	MS/MS	A	2
VALKIIK	VALK[754.2523]IIK	R	N	7	3	4K(XO44-phosphonate)	P49760	CLK2	Dual specificity protein kinase CLK2	1	CLK2;K193	yes	no	+	92189.6	2	MS/MS	A	3
VALKIIK	VALK[754.2523]IIK	R	N	7	3	4K(XO44-phosphonate)	P49760	CLK2	Dual specificity protein kinase CLK2	1	CLK2;K193	yes	no	+	179985	0	MBR	B	1
VALKIIK	VALK[754.2523]IIK	R	N	7	3	4K(XO44-phosphonate)	P49760	CLK2	Dual specificity protein kinase CLK2	1	CLK2;K193	yes	no	+	NA	0	unmatched	B	2
VALKIIK	VALK[754.2523]IIK	R	N	7	3	4K(XO44-phosphonate)	P49760	CLK2	Dual specificity protein kinase CLK2	1	CLK2;K193	yes	no	+	NA	0	unmatched	B	3
VALKIIK	VALK[754.2523]IIK	R	N	7	3	4K(XO44-phosphonate)	P49760	CLK2	Dual specificity protein kinase CLK2	1	CLK2;K193	yes	no	+	175963	3	MS/MS	C	1
VALKIIK	VALK[754.2523]IIK	R	N	7	3	4K(XO44-phosphonate)	P49760	CLK2	Dual specificity protein kinase CLK2	1	CLK2;K193	yes	no	+	27226	1	MS/MS	C	2
VALKIIK	VALK[754.2523]IIK	R	N	7	3	4K(XO44-phosphonate)	P49760	CLK2	Dual specificity protein kinase CLK2	1	CLK2;K193	yes	no	+	107634	2	MS/MS	C	3
VALKIIK	VALK[754.2523]IIK	R	N	7	3	4K(XO44-phosphonate)	P49760	CLK2	Dual specificity protein kinase CLK2	1	CLK2;K193	yes	no	+	146074	2	MS/MS	D	1
VALKIIK	VALK[754.2523]IIK	R	N	7	3	4K(XO44-phosphonate)	P49760	CLK2	Dual specificity protein kinase CLK2	1	CLK2;K193	yes	no	+	286615	6	MS/MS	D	2
VALKIIK	VALK[754.2523]IIK	R	N	7	3	4K(XO44-phosphonate)	P49760	CLK2	Dual specificity protein kinase CLK2	1	CLK2;K193	yes	no	+	NA	0	unmatched	D	3
VALKIIK	VALK[754.2523]IIK	R	N	7	3	4K(XO44-phosphonate)	P49760	CLK2	Dual specificity protein kinase CLK2	1	CLK2;K193	yes	no	+	120818	2	MS/MS	E	1
VALKIIK	VALK[754.2523]IIK	R	N	7	3	4K(XO44-phosphonate)	P49760	CLK2	Dual specificity protein kinase CLK2	1	CLK2;K193	yes	no	+	156904	3	MS/MS	E	2
VALKIIK	VALK[754.2523]IIK	R	N	7	3	4K(XO44-phosphonate)	P49760	CLK2	Dual specificity protein kinase CLK2	1	CLK2;K193	yes	no	+	105194	2	MS/MS	E	3
VALKIIK	VALK[754.2523]IIK	R	N	7	3	4K(XO44-phosphonate)	P49760	CLK2	Dual specificity protein kinase CLK2	1	CLK2;K193	yes	no	+	176804	1	MS/MS	F	1
VALKIIK	VALK[754.2523]IIK	R	N	7	3	4K(XO44-phosphonate)	P49760	CLK2	Dual specificity protein kinase CLK2	1	CLK2;K193	yes	no	+	212969	3	MS/MS	F	2
VALKIIK	VALK[754.2523]IIK	R	N	7	3	4K(XO44-phosphonate)	P49760	CLK2	Dual specificity protein kinase CLK2	1	CLK2;K193	yes	no	+	104206	2	MS/MS	F	3
VALKIIK	VALK[754.2523]IIK	R	N	7	3	4K(XO44-phosphonate)	P49760	CLK2	Dual specificity protein kinase CLK2	1	CLK2;K193	yes	no	+	190850	3	MS/MS	G	1
VALKIIK	VALK[754.2523]IIK	R	N	7	3	4K(XO44-phosphonate)	P49760	CLK2	Dual specificity protein kinase CLK2	1	CLK2;K193	yes	no	+	380183	3	MS/MS	G	2
VALKIIK	VALK[754.2523]IIK	R	N	7	3	4K(XO44-phosphonate)	P49760	CLK2	Dual specificity protein kinase CLK2	1	CLK2;K193	yes	no	+	177881	3	MS/MS	G	3
VALKIIK	VALK[754.2523]IIK	R	N	7	3	4K(XO44-phosphonate)	P49760	CLK2	Dual specificity protein kinase CLK2	1	CLK2;K193	yes	no	+	375642	2	MS/MS	H	1
VALKIIK	VALK[754.2523]IIK	R	N	7	3	4K(XO44-phosphonate)	P49760	CLK2	Dual specificity protein kinase CLK2	1	CLK2;K193	yes	no	+	293745	4	MS/MS	H	2
VALKIIK	VALK[754.2523]IIK	R	N	7	3	4K(XO44-phosphonate)	P49760	CLK2	Dual specificity protein kinase CLK2	1	CLK2;K193	yes	no	+	346415	3	MS/MS	H	3
DTGEMVALKK	DTGEM[15.9949]VALK[754.2523]K	K	V	10	3	5M(Oxidation (M)),9K(XO44-phosphonate)	Q14004	CDK13	Cyclin-dependent kinase 13	1	CDK13;K734	yes	no	+	138165	1	MS/MS	A	1
DTGEMVALKK	DTGEM[15.9949]VALK[754.2523]K	K	V	10	3	5M(Oxidation (M)),9K(XO44-phosphonate)	Q14004	CDK13	Cyclin-dependent kinase 13	1	CDK13;K734	yes	no	+	317618	1	MS/MS	A	2
DTGEMVALKK	DTGEM[15.9949]VALK[754.2523]K	K	V	10	3	5M(Oxidation (M)),9K(XO44-phosphonate)	Q14004	CDK13	Cyclin-dependent kinase 13	1	CDK13;K734	yes	no	+	295980	2	MS/MS	A	3
DTGEMVALKK	DTGEM[15.9949]VALK[754.2523]K	K	V	10	3	5M(Oxidation (M)),9K(XO44-phosphonate)	Q14004	CDK13	Cyclin-dependent kinase 13	1	CDK13;K734	yes	no	+	384751	2	MS/MS	B	1
DTGEMVALKK	DTGEM[15.9949]VALK[754.2523]K	K	V	10	3	5M(Oxidation (M)),9K(XO44-phosphonate)	Q14004	CDK13	Cyclin-dependent kinase 13	1	CDK13;K734	yes	no	+	48834.2	3	MS/MS	B	2
DTGEMVALKK	DTGEM[15.9949]VALK[754.2523]K	K	V	10	3	5M(Oxidation (M)),9K(XO44-phosphonate)	Q14004	CDK13	Cyclin-dependent kinase 13	1	CDK13;K734	yes	no	+	NA	0	unmatched	B	3
DTGEMVALKK	DTGEM[15.9949]VALK[754.2523]K	K	V	10	3	5M(Oxidation (M)),9K(XO44-phosphonate)	Q14004	CDK13	Cyclin-dependent kinase 13	1	CDK13;K734	yes	no	+	414873	2	MS/MS	C	1
DTGEMVALKK	DTGEM[15.9949]VALK[754.2523]K	K	V	10	3	5M(Oxidation (M)),9K(XO44-phosphonate)	Q14004	CDK13	Cyclin-dependent kinase 13	1	CDK13;K734	yes	no	+	179473	2	MS/MS	C	2
DTGEMVALKK	DTGEM[15.9949]VALK[754.2523]K	K	V	10	3	5M(Oxidation (M)),9K(XO44-phosphonate)	Q14004	CDK13	Cyclin-dependent kinase 13	1	CDK13;K734	yes	no	+	194084	1	MS/MS	C	3
DTGEMVALKK	DTGEM[15.9949]VALK[754.2523]K	K	V	10	3	5M(Oxidation (M)),9K(XO44-phosphonate)	Q14004	CDK13	Cyclin-dependent kinase 13	1	CDK13;K734	yes	no	+	319844	2	MS/MS	D	1
DTGEMVALKK	DTGEM[15.9949]VALK[754.2523]K	K	V	10	3	5M(Oxidation (M)),9K(XO44-phosphonate)	Q14004	CDK13	Cyclin-dependent kinase 13	1	CDK13;K734	yes	no	+	595253	3	MS/MS	D	2
DTGEMVALKK	DTGEM[15.9949]VALK[754.2523]K	K	V	10	3	5M(Oxidation (M)),9K(XO44-phosphonate)	Q14004	CDK13	Cyclin-dependent kinase 13	1	CDK13;K734	yes	no	+	107562	1	MS/MS	D	3
DTGEMVALKK	DTGEM[15.9949]VALK[754.2523]K	K	V	10	3	5M(Oxidation (M)),9K(XO44-phosphonate)	Q14004	CDK13	Cyclin-dependent kinase 13	1	CDK13;K734	yes	no	+	201079	1	MS/MS	E	1
DTGEMVALKK	DTGEM[15.9949]VALK[754.2523]K	K	V	10	3	5M(Oxidation (M)),9K(XO44-phosphonate)	Q14004	CDK13	Cyclin-dependent kinase 13	1	CDK13;K734	yes	no	+	282526	3	MS/MS	E	2
DTGEMVALKK	DTGEM[15.9949]VALK[754.2523]K	K	V	10	3	5M(Oxidation (M)),9K(XO44-phosphonate)	Q14004	CDK13	Cyclin-dependent kinase 13	1	CDK13;K734	yes	no	+	210708	2	MS/MS	E	3
DTGEMVALKK	DTGEM[15.9949]VALK[754.2523]K	K	V	10	3	5M(Oxidation (M)),9K(XO44-phosphonate)	Q14004	CDK13	Cyclin-dependent kinase 13	1	CDK13;K734	yes	no	+	384774	2	MS/MS	F	1
DTGEMVALKK	DTGEM[15.9949]VALK[754.2523]K	K	V	10	3	5M(Oxidation (M)),9K(XO44-phosphonate)	Q14004	CDK13	Cyclin-dependent kinase 13	1	CDK13;K734	yes	no	+	360548	2	MS/MS	F	2
DTGEMVALKK	DTGEM[15.9949]VALK[754.2523]K	K	V	10	3	5M(Oxidation (M)),9K(XO44-phosphonate)	Q14004	CDK13	Cyclin-dependent kinase 13	1	CDK13;K734	yes	no	+	299222	2	MS/MS	F	3
DTGEMVALKK	DTGEM[15.9949]VALK[754.2523]K	K	V	10	3	5M(Oxidation (M)),9K(XO44-phosphonate)	Q14004	CDK13	Cyclin-dependent kinase 13	1	CDK13;K734	yes	no	+	315451	5	MS/MS	G	1
DTGEMVALKK	DTGEM[15.9949]VALK[754.2523]K	K	V	10	3	5M(Oxidation (M)),9K(XO44-phosphonate)	Q14004	CDK13	Cyclin-dependent kinase 13	1	CDK13;K734	yes	no	+	541026	3	MS/MS	G	2
DTGEMVALKK	DTGEM[15.9949]VALK[754.2523]K	K	V	10	3	5M(Oxidation (M)),9K(XO44-phosphonate)	Q14004	CDK13	Cyclin-dependent kinase 13	1	CDK13;K734	yes	no	+	242872	3	MS/MS	G	3
DTGEMVALKK	DTGEM[15.9949]VALK[754.2523]K	K	V	10	3	5M(Oxidation (M)),9K(XO44-phosphonate)	Q14004	CDK13	Cyclin-dependent kinase 13	1	CDK13;K734	yes	no	+	769110	2	MS/MS	H	1
DTGEMVALKK	DTGEM[15.9949]VALK[754.2523]K	K	V	10	3	5M(Oxidation (M)),9K(XO44-phosphonate)	Q14004	CDK13	Cyclin-dependent kinase 13	1	CDK13;K734	yes	no	+	965810	6	MS/MS	H	2
DTGEMVALKK	DTGEM[15.9949]VALK[754.2523]K	K	V	10	3	5M(Oxidation (M)),9K(XO44-phosphonate)	Q14004	CDK13	Cyclin-dependent kinase 13	1	CDK13;K734	yes	no	+	1.18403e+06	9	MS/MS	H	3
DTGHVYAMKILR	DTGHVYAM[15.9949]K[754.2523]ILR	K	K	12	3	8M(Oxidation (M)),9K(XO44-phosphonate)	Q15208	STK38	Serine/threonine-protein kinase 38	1	STK38;K118	yes	no		41624.8	1	MS/MS	A	1
DTGHVYAMKILR	DTGHVYAM[15.9949]K[754.2523]ILR	K	K	12	3	8M(Oxidation (M)),9K(XO44-phosphonate)	Q15208	STK38	Serine/threonine-protein kinase 38	1	STK38;K118	yes	no		168380	0	MBR	A	2
DTGHVYAMKILR	DTGHVYAM[15.9949]K[754.2523]ILR	K	K	12	3	8M(Oxidation (M)),9K(XO44-phosphonate)	Q15208	STK38	Serine/threonine-protein kinase 38	1	STK38;K118	yes	no		88649	0	MBR	A	3
DTGHVYAMKILR	DTGHVYAM[15.9949]K[754.2523]ILR	K	K	12	3	8M(Oxidation (M)),9K(XO44-phosphonate)	Q15208	STK38	Serine/threonine-protein kinase 38	1	STK38;K118	yes	no		61036.8	0	MBR	B	1
DTGHVYAMKILR	DTGHVYAM[15.9949]K[754.2523]ILR	K	K	12	3	8M(Oxidation (M)),9K(XO44-phosphonate)	Q15208	STK38	Serine/threonine-protein kinase 38	1	STK38;K118	yes	no		NA	0	unmatched	B	2
DTGHVYAMKILR	DTGHVYAM[15.9949]K[754.2523]ILR	K	K	12	3	8M(Oxidation (M)),9K(XO44-phosphonate)	Q15208	STK38	Serine/threonine-protein kinase 38	1	STK38;K118	yes	no		NA	0	unmatched	B	3
DTGHVYAMKILR	DTGHVYAM[15.9949]K[754.2523]ILR	K	K	12	3	8M(Oxidation (M)),9K(XO44-phosphonate)	Q15208	STK38	Serine/threonine-protein kinase 38	1	STK38;K118	yes	no		101463	2	MS/MS	C	1
DTGHVYAMKILR	DTGHVYAM[15.9949]K[754.2523]ILR	K	K	12	3	8M(Oxidation (M)),9K(XO44-phosphonate)	Q15208	STK38	Serine/threonine-protein kinase 38	1	STK38;K118	yes	no		41992.4	1	MS/MS	C	2
DTGHVYAMKILR	DTGHVYAM[15.9949]K[754.2523]ILR	K	K	12	3	8M(Oxidation (M)),9K(XO44-phosphonate)	Q15208	STK38	Serine/threonine-protein kinase 38	1	STK38;K118	yes	no		90558.2	0	MBR	C	3
DTGHVYAMKILR	DTGHVYAM[15.9949]K[754.2523]ILR	K	K	12	3	8M(Oxidation (M)),9K(XO44-phosphonate)	Q15208	STK38	Serine/threonine-protein kinase 38	1	STK38;K118	yes	no		87701.2	0	MBR	D	1
DTGHVYAMKILR	DTGHVYAM[15.9949]K[754.2523]ILR	K	K	12	3	8M(Oxidation (M)),9K(XO44-phosphonate)	Q15208	STK38	Serine/threonine-protein kinase 38	1	STK38;K118	yes	no		NA	0	unmatched	D	2
DTGHVYAMKILR	DTGHVYAM[15.9949]K[754.2523]ILR	K	K	12	3	8M(Oxidation (M)),9K(XO44-phosphonate)	Q15208	STK38	Serine/threonine-protein kinase 38	1	STK38;K118	yes	no		28055.3	0	MBR	D	3
DTGHVYAMKILR	DTGHVYAM[15.9949]K[754.2523]ILR	K	K	12	3	8M(Oxidation (M)),9K(XO44-phosphonate)	Q15208	STK38	Serine/threonine-protein kinase 38	1	STK38;K118	yes	no		42731.5	1	MS/MS	E	1
DTGHVYAMKILR	DTGHVYAM[15.9949]K[754.2523]ILR	K	K	12	3	8M(Oxidation (M)),9K(XO44-phosphonate)	Q15208	STK38	Serine/threonine-protein kinase 38	1	STK38;K118	yes	no		68028.1	0	MBR	E	2
DTGHVYAMKILR	DTGHVYAM[15.9949]K[754.2523]ILR	K	K	12	3	8M(Oxidation (M)),9K(XO44-phosphonate)	Q15208	STK38	Serine/threonine-protein kinase 38	1	STK38;K118	yes	no		83963.8	1	MS/MS	E	3
DTGHVYAMKILR	DTGHVYAM[15.9949]K[754.2523]ILR	K	K	12	3	8M(Oxidation (M)),9K(XO44-phosphonate)	Q15208	STK38	Serine/threonine-protein kinase 38	1	STK38;K118	yes	no		97030.8	1	MS/MS	F	1
DTGHVYAMKILR	DTGHVYAM[15.9949]K[754.2523]ILR	K	K	12	3	8M(Oxidation (M)),9K(XO44-phosphonate)	Q15208	STK38	Serine/threonine-protein kinase 38	1	STK38;K118	yes	no		108525	0	MBR	F	2
DTGHVYAMKILR	DTGHVYAM[15.9949]K[754.2523]ILR	K	K	12	3	8M(Oxidation (M)),9K(XO44-phosphonate)	Q15208	STK38	Serine/threonine-protein kinase 38	1	STK38;K118	yes	no		56991.1	0	MBR	F	3
DTGHVYAMKILR	DTGHVYAM[15.9949]K[754.2523]ILR	K	K	12	3	8M(Oxidation (M)),9K(XO44-phosphonate)	Q15208	STK38	Serine/threonine-protein kinase 38	1	STK38;K118	yes	no		39612.1	1	MS/MS	G	1
DTGHVYAMKILR	DTGHVYAM[15.9949]K[754.2523]ILR	K	K	12	3	8M(Oxidation (M)),9K(XO44-phosphonate)	Q15208	STK38	Serine/threonine-protein kinase 38	1	STK38;K118	yes	no		110539	1	MS/MS	G	2
DTGHVYAMKILR	DTGHVYAM[15.9949]K[754.2523]ILR	K	K	12	3	8M(Oxidation (M)),9K(XO44-phosphonate)	Q15208	STK38	Serine/threonine-protein kinase 38	1	STK38;K118	yes	no		104136	1	MS/MS	G	3
DTGHVYAMKILR	DTGHVYAM[15.9949]K[754.2523]ILR	K	K	12	3	8M(Oxidation (M)),9K(XO44-phosphonate)	Q15208	STK38	Serine/threonine-protein kinase 38	1	STK38;K118	yes	no		86954.4	1	MS/MS	H	1
DTGHVYAMKILR	DTGHVYAM[15.9949]K[754.2523]ILR	K	K	12	3	8M(Oxidation (M)),9K(XO44-phosphonate)	Q15208	STK38	Serine/threonine-protein kinase 38	1	STK38;K118	yes	no		35908.9	1	MS/MS	H	2
DTGHVYAMKILR	DTGHVYAM[15.9949]K[754.2523]ILR	K	K	12	3	8M(Oxidation (M)),9K(XO44-phosphonate)	Q15208	STK38	Serine/threonine-protein kinase 38	1	STK38;K118	yes	no		89868.4	0	MBR	H	3
ETGNHYAMKILDK	ETGNHYAM[15.9949]K[754.2523]ILDK	K	Q	13	3	8M(Oxidation (M)),9K(XO44-phosphonate)	P17612	PRKACA	cAMP-dependent protein kinase catalytic subunit alpha	1	PRKACA;K73	yes	no	+	130284	0	MBR	A	1
ETGNHYAMKILDK	ETGNHYAM[15.9949]K[754.2523]ILDK	K	Q	13	3	8M(Oxidation (M)),9K(XO44-phosphonate)	P17612	PRKACA	cAMP-dependent protein kinase catalytic subunit alpha	1	PRKACA;K73	yes	no	+	509606	0	MBR	A	2
ETGNHYAMKILDK	ETGNHYAM[15.9949]K[754.2523]ILDK	K	Q	13	3	8M(Oxidation (M)),9K(XO44-phosphonate)	P17612	PRKACA	cAMP-dependent protein kinase catalytic subunit alpha	1	PRKACA;K73	yes	no	+	235341	1	MS/MS	A	3
ETGNHYAMKILDK	ETGNHYAM[15.9949]K[754.2523]ILDK	K	Q	13	3	8M(Oxidation (M)),9K(XO44-phosphonate)	P17612	PRKACA	cAMP-dependent protein kinase catalytic subunit alpha	1	PRKACA;K73	yes	no	+	163077	0	MBR	B	1
ETGNHYAMKILDK	ETGNHYAM[15.9949]K[754.2523]ILDK	K	Q	13	3	8M(Oxidation (M)),9K(XO44-phosphonate)	P17612	PRKACA	cAMP-dependent protein kinase catalytic subunit alpha	1	PRKACA;K73	yes	no	+	31520.2	0	MBR	B	2
ETGNHYAMKILDK	ETGNHYAM[15.9949]K[754.2523]ILDK	K	Q	13	3	8M(Oxidation (M)),9K(XO44-phosphonate)	P17612	PRKACA	cAMP-dependent protein kinase catalytic subunit alpha	1	PRKACA;K73	yes	no	+	NA	0	unmatched	B	3
ETGNHYAMKILDK	ETGNHYAM[15.9949]K[754.2523]ILDK	K	Q	13	3	8M(Oxidation (M)),9K(XO44-phosphonate)	P17612	PRKACA	cAMP-dependent protein kinase catalytic subunit alpha	1	PRKACA;K73	yes	no	+	243471	0	MBR	C	1
ETGNHYAMKILDK	ETGNHYAM[15.9949]K[754.2523]ILDK	K	Q	13	3	8M(Oxidation (M)),9K(XO44-phosphonate)	P17612	PRKACA	cAMP-dependent protein kinase catalytic subunit alpha	1	PRKACA;K73	yes	no	+	117552	0	MBR	C	2
ETGNHYAMKILDK	ETGNHYAM[15.9949]K[754.2523]ILDK	K	Q	13	3	8M(Oxidation (M)),9K(XO44-phosphonate)	P17612	PRKACA	cAMP-dependent protein kinase catalytic subunit alpha	1	PRKACA;K73	yes	no	+	266188	0	MBR	C	3
ETGNHYAMKILDK	ETGNHYAM[15.9949]K[754.2523]ILDK	K	Q	13	3	8M(Oxidation (M)),9K(XO44-phosphonate)	P17612	PRKACA	cAMP-dependent protein kinase catalytic subunit alpha	1	PRKACA;K73	yes	no	+	272820	0	MBR	D	1
ETGNHYAMKILDK	ETGNHYAM[15.9949]K[754.2523]ILDK	K	Q	13	3	8M(Oxidation (M)),9K(XO44-phosphonate)	P17612	PRKACA	cAMP-dependent protein kinase catalytic subunit alpha	1	PRKACA;K73	yes	no	+	222783	0	MBR	D	2
ETGNHYAMKILDK	ETGNHYAM[15.9949]K[754.2523]ILDK	K	Q	13	3	8M(Oxidation (M)),9K(XO44-phosphonate)	P17612	PRKACA	cAMP-dependent protein kinase catalytic subunit alpha	1	PRKACA;K73	yes	no	+	117118	0	MBR	D	3
ETGNHYAMKILDK	ETGNHYAM[15.9949]K[754.2523]ILDK	K	Q	13	3	8M(Oxidation (M)),9K(XO44-phosphonate)	P17612	PRKACA	cAMP-dependent protein kinase catalytic subunit alpha	1	PRKACA;K73	yes	no	+	132871	0	MBR	E	1
ETGNHYAMKILDK	ETGNHYAM[15.9949]K[754.2523]ILDK	K	Q	13	3	8M(Oxidation (M)),9K(XO44-phosphonate)	P17612	PRKACA	cAMP-dependent protein kinase catalytic subunit alpha	1	PRKACA;K73	yes	no	+	198364	0	MBR	E	2
ETGNHYAMKILDK	ETGNHYAM[15.9949]K[754.2523]ILDK	K	Q	13	3	8M(Oxidation (M)),9K(XO44-phosphonate)	P17612	PRKACA	cAMP-dependent protein kinase catalytic subunit alpha	1	PRKACA;K73	yes	no	+	234577	1	MS/MS	E	3
ETGNHYAMKILDK	ETGNHYAM[15.9949]K[754.2523]ILDK	K	Q	13	3	8M(Oxidation (M)),9K(XO44-phosphonate)	P17612	PRKACA	cAMP-dependent protein kinase catalytic subunit alpha	1	PRKACA;K73	yes	no	+	287854	1	MS/MS	F	1
ETGNHYAMKILDK	ETGNHYAM[15.9949]K[754.2523]ILDK	K	Q	13	3	8M(Oxidation (M)),9K(XO44-phosphonate)	P17612	PRKACA	cAMP-dependent protein kinase catalytic subunit alpha	1	PRKACA;K73	yes	no	+	269996	0	MBR	F	2
ETGNHYAMKILDK	ETGNHYAM[15.9949]K[754.2523]ILDK	K	Q	13	3	8M(Oxidation (M)),9K(XO44-phosphonate)	P17612	PRKACA	cAMP-dependent protein kinase catalytic subunit alpha	1	PRKACA;K73	yes	no	+	152265	0	MBR	F	3
ETGNHYAMKILDK	ETGNHYAM[15.9949]K[754.2523]ILDK	K	Q	13	3	8M(Oxidation (M)),9K(XO44-phosphonate)	P17612	PRKACA	cAMP-dependent protein kinase catalytic subunit alpha	1	PRKACA;K73	yes	no	+	94082.5	0	MBR	G	1
ETGNHYAMKILDK	ETGNHYAM[15.9949]K[754.2523]ILDK	K	Q	13	3	8M(Oxidation (M)),9K(XO44-phosphonate)	P17612	PRKACA	cAMP-dependent protein kinase catalytic subunit alpha	1	PRKACA;K73	yes	no	+	199993	0	MBR	G	2
ETGNHYAMKILDK	ETGNHYAM[15.9949]K[754.2523]ILDK	K	Q	13	3	8M(Oxidation (M)),9K(XO44-phosphonate)	P17612	PRKACA	cAMP-dependent protein kinase catalytic subunit alpha	1	PRKACA;K73	yes	no	+	154335	1	MS/MS	G	3
ETGNHYAMKILDK	ETGNHYAM[15.9949]K[754.2523]ILDK	K	Q	13	3	8M(Oxidation (M)),9K(XO44-phosphonate)	P17612	PRKACA	cAMP-dependent protein kinase catalytic subunit alpha	1	PRKACA;K73	yes	no	+	71945.1	0	MBR	H	1
ETGNHYAMKILDK	ETGNHYAM[15.9949]K[754.2523]ILDK	K	Q	13	3	8M(Oxidation (M)),9K(XO44-phosphonate)	P17612	PRKACA	cAMP-dependent protein kinase catalytic subunit alpha	1	PRKACA;K73	yes	no	+	60133.2	0	MBR	H	2
ETGNHYAMKILDK	ETGNHYAM[15.9949]K[754.2523]ILDK	K	Q	13	3	8M(Oxidation (M)),9K(XO44-phosphonate)	P17612	PRKACA	cAMP-dependent protein kinase catalytic subunit alpha	1	PRKACA;K73	yes	no	+	66945.6	0	MBR	H	3
NTNEMFAIKALK	NTNEM[15.9949]FAIK[754.2523]ALK	K	K	12	3	5M(Oxidation (M)),9K(XO44-phosphonate)	Q16513	PKN2	Serine/threonine-protein kinase N2	1	PKN2;K686	yes	no	+	55100.6	1	MS/MS	A	1
NTNEMFAIKALK	NTNEM[15.9949]FAIK[754.2523]ALK	K	K	12	3	5M(Oxidation (M)),9K(XO44-phosphonate)	Q16513	PKN2	Serine/threonine-protein kinase N2	1	PKN2;K686	yes	no	+	165822	1	MS/MS	A	2
NTNEMFAIKALK	NTNEM[15.9949]FAIK[754.2523]ALK	K	K	12	3	5M(Oxidation (M)),9K(XO44-phosphonate)	Q16513	PKN2	Serine/threonine-protein kinase N2	1	PKN2;K686	yes	no	+	115393	1	MS/MS	A	3
NTNEMFAIKALK	NTNEM[15.9949]FAIK[754.2523]ALK	K	K	12	3	5M(Oxidation (M)),9K(XO44-phosphonate)	Q16513	PKN2	Serine/threonine-protein kinase N2	1	PKN2;K686	yes	no	+	70727.7	0	MBR	B	1
NTNEMFAIKALK	NTNEM[15.9949]FAIK[754.2523]ALK	K	K	12	3	5M(Oxidation (M)),9K(XO44-phosphonate)	Q16513	PKN2	Serine/threonine-protein kinase N2	1	PKN2;K686	yes	no	+	NA	0	unmatched	B	2
NTNEMFAIKALK	NTNEM[15.9949]FAIK[754.2523]ALK	K	K	12	3	5M(Oxidation (M)),9K(XO44-phosphonate)	Q16513	PKN2	Serine/threonine-protein kinase N2	1	PKN2;K686	yes	no	+	NA	0	unmatched	B	3
NTNEMFAIKALK	NTNEM[15.9949]FAIK[754.2523]ALK	K	K	12	3	5M(Oxidation (M)),9K(XO44-phosphonate)	Q16513	PKN2	Serine/threonine-protein kinase N2	1	PKN2;K686	yes	no	+	117093	1	MS/MS	C	1
NTNEMFAIKALK	NTNEM[15.9949]FAIK[754.2523]ALK	K	K	12	3	5M(Oxidation (M)),9K(XO44-phosphonate)	Q16513	PKN2	Serine/threonine-protein kinase N2	1	PKN2;K686	yes	no	+	54419.4	1	MS/MS	C	2
NTNEMFAIKALK	NTNEM[15.9949]FAIK[754.2523]ALK	K	K	12	3	5M(Oxidation (M)),9K(XO44-phosphonate)	Q16513	PKN2	Serine/threonine-protein kinase N2	1	PKN2;K686	yes	no	+	89551.2	2	MS/MS	C	3
NTNEMFAIKALK	NTNEM[15.9949]FAIK[754.2523]ALK	K	K	12	3	5M(Oxidation (M)),9K(XO44-phosphonate)	Q16513	PKN2	Serine/threonine-protein kinase N2	1	PKN2;K686	yes	no	+	83614	1	MS/MS	D	1
NTNEMFAIKALK	NTNEM[15.9949]FAIK[754.2523]ALK	K	K	12	3	5M(Oxidation (M)),9K(XO44-phosphonate)	Q16513	PKN2	Serine/threonine-protein kinase N2	1	PKN2;K686	yes	no	+	82398.3	2	MS/MS	D	2
NTNEMFAIKALK	NTNEM[15.9949]FAIK[754.2523]ALK	K	K	12	3	5M(Oxidation (M)),9K(XO44-phosphonate)	Q16513	PKN2	Serine/threonine-protein kinase N2	1	PKN2;K686	yes	no	+	41113.2	2	MS/MS	D	3
NTNEMFAIKALK	NTNEM[15.9949]FAIK[754.2523]ALK	K	K	12	3	5M(Oxidation (M)),9K(XO44-phosphonate)	Q16513	PKN2	Serine/threonine-protein kinase N2	1	PKN2;K686	yes	no	+	54391.1	1	MS/MS	E	1
NTNEMFAIKALK	NTNEM[15.9949]FAIK[754.2523]ALK	K	K	12	3	5M(Oxidation (M)),9K(XO44-phosphonate)	Q16513	PKN2	Serine/threonine-protein kinase N2	1	PKN2;K686	yes	no	+	78723.9	0	MBR	E	2
NTNEMFAIKALK	NTNEM[15.9949]FAIK[754.2523]ALK	K	K	12	3	5M(Oxidation (M)),9K(XO44-phosphonate)	Q16513	PKN2	Serine/threonine-protein kinase N2	1	PKN2;K686	yes	no	+	69073.9	1	MS/MS	E	3
NTNEMFAIKALK	NTNEM[15.9949]FAIK[754.2523]ALK	K	K	12	3	5M(Oxidation (M)),9K(XO44-phosphonate)	Q16513	PKN2	Serine/threonine-protein kinase N2	1	PKN2;K686	yes	no	+	99227.3	1	MS/MS	F	1
NTNEMFAIKALK	NTNEM[15.9949]FAIK[754.2523]ALK	K	K	12	3	5M(Oxidation (M)),9K(XO44-phosphonate)	Q16513	PKN2	Serine/threonine-protein kinase N2	1	PKN2;K686	yes	no	+	85919.5	1	MS/MS	F	2
NTNEMFAIKALK	NTNEM[15.9949]FAIK[754.2523]ALK	K	K	12	3	5M(Oxidation (M)),9K(XO44-phosphonate)	Q16513	PKN2	Serine/threonine-protein kinase N2	1	PKN2;K686	yes	no	+	50878.4	1	MS/MS	F	3
NTNEMFAIKALK	NTNEM[15.9949]FAIK[754.2523]ALK	K	K	12	3	5M(Oxidation (M)),9K(XO44-phosphonate)	Q16513	PKN2	Serine/threonine-protein kinase N2	1	PKN2;K686	yes	no	+	63810.5	2	MS/MS	G	1
NTNEMFAIKALK	NTNEM[15.9949]FAIK[754.2523]ALK	K	K	12	3	5M(Oxidation (M)),9K(XO44-phosphonate)	Q16513	PKN2	Serine/threonine-protein kinase N2	1	PKN2;K686	yes	no	+	81344	1	MS/MS	G	2
NTNEMFAIKALK	NTNEM[15.9949]FAIK[754.2523]ALK	K	K	12	3	5M(Oxidation (M)),9K(XO44-phosphonate)	Q16513	PKN2	Serine/threonine-protein kinase N2	1	PKN2;K686	yes	no	+	95140.1	2	MS/MS	G	3
NTNEMFAIKALK	NTNEM[15.9949]FAIK[754.2523]ALK	K	K	12	3	5M(Oxidation (M)),9K(XO44-phosphonate)	Q16513	PKN2	Serine/threonine-protein kinase N2	1	PKN2;K686	yes	no	+	31073.7	0	MBR	H	1
NTNEMFAIKALK	NTNEM[15.9949]FAIK[754.2523]ALK	K	K	12	3	5M(Oxidation (M)),9K(XO44-phosphonate)	Q16513	PKN2	Serine/threonine-protein kinase N2	1	PKN2;K686	yes	no	+	23691.9	1	MS/MS	H	2
NTNEMFAIKALK	NTNEM[15.9949]FAIK[754.2523]ALK	K	K	12	3	5M(Oxidation (M)),9K(XO44-phosphonate)	Q16513	PKN2	Serine/threonine-protein kinase N2	1	PKN2;K686	yes	no	+	36618	2	MS/MS	H	3
QLYAMKVLK	QLYAM[15.9949]K[754.2523]VLK	R	K	9	3	5M(Oxidation (M)),6K(XO44-phosphonate)	P51812	RPS6KA3	Ribosomal protein S6 kinase alpha-3	1	RPS6KA3;K100	yes	no	+	34115.8	1	MS/MS	A	1
QLYAMKVLK	QLYAM[15.9949]K[754.2523]VLK	R	K	9	3	5M(Oxidation (M)),6K(XO44-phosphonate)	P51812	RPS6KA3	Ribosomal protein S6 kinase alpha-3	1	RPS6KA3;K100	yes	no	+	122127	1	MS/MS	A	2
QLYAMKVLK	QLYAM[15.9949]K[754.2523]VLK	R	K	9	3	5M(Oxidation (M)),6K(XO44-phosphonate)	P51812	RPS6KA3	Ribosomal protein S6 kinase alpha-3	1	RPS6KA3;K100	yes	no	+	83211.2	1	MS/MS	A	3
QLYAMKVLK	QLYAM[15.9949]K[754.2523]VLK	R	K	9	3	5M(Oxidation (M)),6K(XO44-phosphonate)	P51812	RPS6KA3	Ribosomal protein S6 kinase alpha-3	1	RPS6KA3;K100	yes	no	+	82822.9	0	MBR	B	1
QLYAMKVLK	QLYAM[15.9949]K[754.2523]VLK	R	K	9	3	5M(Oxidation (M)),6K(XO44-phosphonate)	P51812	RPS6KA3	Ribosomal protein S6 kinase alpha-3	1	RPS6KA3;K100	yes	no	+	NA	0	unmatched	B	2
QLYAMKVLK	QLYAM[15.9949]K[754.2523]VLK	R	K	9	3	5M(Oxidation (M)),6K(XO44-phosphonate)	P51812	RPS6KA3	Ribosomal protein S6 kinase alpha-3	1	RPS6KA3;K100	yes	no	+	NA	0	unmatched	B	3
QLYAMKVLK	QLYAM[15.9949]K[754.2523]VLK	R	K	9	3	5M(Oxidation (M)),6K(XO44-phosphonate)	P51812	RPS6KA3	Ribosomal protein S6 kinase alpha-3	1	RPS6KA3;K100	yes	no	+	131431	1	MS/MS	C	1
QLYAMKVLK	QLYAM[15.9949]K[754.2523]VLK	R	K	9	3	5M(Oxidation (M)),6K(XO44-phosphonate)	P51812	RPS6KA3	Ribosomal protein S6 kinase alpha-3	1	RPS6KA3;K100	yes	no	+	64761.3	1	MS/MS	C	2
QLYAMKVLK	QLYAM[15.9949]K[754.2523]VLK	R	K	9	3	5M(Oxidation (M)),6K(XO44-phosphonate)	P51812	RPS6KA3	Ribosomal protein S6 kinase alpha-3	1	RPS6KA3;K100	yes	no	+	110980	2	MS/MS	C	3
QLYAMKVLK	QLYAM[15.9949]K[754.2523]VLK	R	K	9	3	5M(Oxidation (M)),6K(XO44-phosphonate)	P51812	RPS6KA3	Ribosomal protein S6 kinase alpha-3	1	RPS6KA3;K100	yes	no	+	148313	0	MBR	D	1
QLYAMKVLK	QLYAM[15.9949]K[754.2523]VLK	R	K	9	3	5M(Oxidation (M)),6K(XO44-phosphonate)	P51812	RPS6KA3	Ribosomal protein S6 kinase alpha-3	1	RPS6KA3;K100	yes	no	+	126615	2	MS/MS	D	2
QLYAMKVLK	QLYAM[15.9949]K[754.2523]VLK	R	K	9	3	5M(Oxidation (M)),6K(XO44-phosphonate)	P51812	RPS6KA3	Ribosomal protein S6 kinase alpha-3	1	RPS6KA3;K100	yes	no	+	25678.2	0	MBR	D	3
QLYAMKVLK	QLYAM[15.9949]K[754.2523]VLK	R	K	9	3	5M(Oxidation (M)),6K(XO44-phosphonate)	P51812	RPS6KA3	Ribosomal protein S6 kinase alpha-3	1	RPS6KA3;K100	yes	no	+	61832.9	1	MS/MS	E	1
QLYAMKVLK	QLYAM[15.9949]K[754.2523]VLK	R	K	9	3	5M(Oxidation (M)),6K(XO44-phosphonate)	P51812	RPS6KA3	Ribosomal protein S6 kinase alpha-3	1	RPS6KA3;K100	yes	no	+	111232	1	MS/MS	E	2
QLYAMKVLK	QLYAM[15.9949]K[754.2523]VLK	R	K	9	3	5M(Oxidation (M)),6K(XO44-phosphonate)	P51812	RPS6KA3	Ribosomal protein S6 kinase alpha-3	1	RPS6KA3;K100	yes	no	+	117565	0	MBR	E	3
QLYAMKVLK	QLYAM[15.9949]K[754.2523]VLK	R	K	9	3	5M(Oxidation (M)),6K(XO44-phosphonate)	P51812	RPS6KA3	Ribosomal protein S6 kinase alpha-3	1	RPS6KA3;K100	yes	no	+	140662	1	MS/MS	F	1
QLYAMKVLK	QLYAM[15.9949]K[754.2523]VLK	R	K	9	3	5M(Oxidation (M)),6K(XO44-phosphonate)	P51812	RPS6KA3	Ribosomal protein S6 kinase alpha-3	1	RPS6KA3;K100	yes	no	+	132588	1	MS/MS	F	2
QLYAMKVLK	QLYAM[15.9949]K[754.2523]VLK	R	K	9	3	5M(Oxidation (M)),6K(XO44-phosphonate)	P51812	RPS6KA3	Ribosomal protein S6 kinase alpha-3	1	RPS6KA3;K100	yes	no	+	84066	2	MS/MS	F	3
QLYAMKVLK	QLYAM[15.9949]K[754.2523]VLK	R	K	9	3	5M(Oxidation (M)),6K(XO44-phosphonate)	P51812	RPS6KA3	Ribosomal protein S6 kinase alpha-3	1	RPS6KA3;K100	yes	no	+	49554.2	1	MS/MS	G	1
QLYAMKVLK	QLYAM[15.9949]K[754.2523]VLK	R	K	9	3	5M(Oxidation (M)),6K(XO44-phosphonate)	P51812	RPS6KA3	Ribosomal protein S6 kinase alpha-3	1	RPS6KA3;K100	yes	no	+	194644	0	MBR	G	2
QLYAMKVLK	QLYAM[15.9949]K[754.2523]VLK	R	K	9	3	5M(Oxidation (M)),6K(XO44-phosphonate)	P51812	RPS6KA3	Ribosomal protein S6 kinase alpha-3	1	RPS6KA3;K100	yes	no	+	103558	1	MS/MS	G	3
QLYAMKVLK	QLYAM[15.9949]K[754.2523]VLK	R	K	9	3	5M(Oxidation (M)),6K(XO44-phosphonate)	P51812	RPS6KA3	Ribosomal protein S6 kinase alpha-3	1	RPS6KA3;K100	yes	no	+	139719	1	MS/MS	H	1
QLYAMKVLK	QLYAM[15.9949]K[754.2523]VLK	R	K	9	3	5M(Oxidation (M)),6K(XO44-phosphonate)	P51812	RPS6KA3	Ribosomal protein S6 kinase alpha-3	1	RPS6KA3;K100	yes	no	+	80260.5	0	MBR	H	2
QLYAMKVLK	QLYAM[15.9949]K[754.2523]VLK	R	K	9	3	5M(Oxidation (M)),6K(XO44-phosphonate)	P51812	RPS6KA3	Ribosomal protein S6 kinase alpha-3	1	RPS6KA3;K100	yes	no	+	149197	1	MS/MS	H	3
TTGQVVAMKK	TTGQVVAM[15.9949]K[754.2523]K	K	I	10	3	8M(Oxidation (M)),9K(XO44-phosphonate)	P06493	CDK1	Cyclin-dependent kinase 1	1	CDK1;K33	yes	no	+	503667	1	MS/MS	A	1
TTGQVVAMKK	TTGQVVAM[15.9949]K[754.2523]K	K	I	10	3	8M(Oxidation (M)),9K(XO44-phosphonate)	P06493	CDK1	Cyclin-dependent kinase 1	1	CDK1;K33	yes	no	+	1.33668e+06	4	MS/MS	A	2
TTGQVVAMKK	TTGQVVAM[15.9949]K[754.2523]K	K	I	10	3	8M(Oxidation (M)),9K(XO44-phosphonate)	P06493	CDK1	Cyclin-dependent kinase 1	1	CDK1;K33	yes	no	+	1.84018e+06	6	MS/MS	A	3
TTGQVVAMKK	TTGQVVAM[15.9949]K[754.2523]K	K	I	10	3	8M(Oxidation (M)),9K(XO44-phosphonate)	P06493	CDK1	Cyclin-dependent kinase 1	1	CDK1;K33	yes	no	+	1.81131e+06	7	MS/MS	B	1
TTGQVVAMKK	TTGQVVAM[15.9949]K[754.2523]K	K	I	10	3	8M(Oxidation (M)),9K(XO44-phosphonate)	P06493	CDK1	Cyclin-dependent kinase 1	1	CDK1;K33	yes	no	+	222983	1	MS/MS	B	2
TTGQVVAMKK	TTGQVVAM[15.9949]K[754.2523]K	K	I	10	3	8M(Oxidation (M)),9K(XO44-phosphonate)	P06493	CDK1	Cyclin-dependent kinase 1	1	CDK1;K33	yes	no	+	NA	0	unmatched	B	3
TTGQVVAMKK	TTGQVVAM[15.9949]K[754.2523]K	K	I	10	3	8M(Oxidation (M)),9K(XO44-phosphonate)	P06493	CDK1	Cyclin-dependent kinase 1	1	CDK1;K33	yes	no	+	1.70214e+06	5	MS/MS	C	1
TTGQVVAMKK	TTGQVVAM[15.9949]K[754.2523]K	K	I	10	3	8M(Oxidation (M)),9K(XO44-phosphonate)	P06493	CDK1	Cyclin-dependent kinase 1	1	CDK1;K33	yes	no	+	764830	4	MS/MS	C	2
TTGQVVAMKK	TTGQVVAM[15.9949]K[754.2523]K	K	I	10	3	8M(Oxidation (M)),9K(XO44-phosphonate)	P06493	CDK1	Cyclin-dependent kinase 1	1	CDK1;K33	yes	no	+	1.0059e+06	4	MS/MS	C	3
TTGQVVAMKK	TTGQVVAM[15.9949]K[754.2523]K	K	I	10	3	8M(Oxidation (M)),9K(XO44-phosphonate)	P06493	CDK1	Cyclin-dependent kinase 1	1	CDK1;K33	yes	no	+	1.32437e+06	6	MS/MS	D	1
TTGQVVAMKK	TTGQVVAM[15.9949]K[754.2523]K	K	I	10	3	8M(Oxidation (M)),9K(XO44-phosphonate)	P06493	CDK1	Cyclin-dependent kinase 1	1	CDK1;K33	yes	no	+	2.73844e+06	5	MS/MS	D	2
TTGQVVAMKK	TTGQVVAM[15.9949]K[754.2523]K	K	I	10	3	8M(Oxidation (M)),9K(XO44-phosphonate)	P06493	CDK1	Cyclin-dependent kinase 1	1	CDK1;K33	yes	no	+	736647	2	MS/MS	D	3
TTGQVVAMKK	TTGQVVAM[15.9949]K[754.2523]K	K	I	10	3	8M(Oxidation (M)),9K(XO44-phosphonate)	P06493	CDK1	Cyclin-dependent kinase 1	1	CDK1;K33	yes	no	+	798236	2	MS/MS	E	1
TTGQVVAMKK	TTGQVVAM[15.9949]K[754.2523]K	K	I	10	3	8M(Oxidation (M)),9K(XO44-phosphonate)	P06493	CDK1	Cyclin-dependent kinase 1	1	CDK1;K33	yes	no	+	1.2327e+06	4	MS/MS	E	2
TTGQVVAMKK	TTGQVVAM[15.9949]K[754.2523]K	K	I	10	3	8M(Oxidation (M)),9K(XO44-phosphonate)	P06493	CDK1	Cyclin-dependent kinase 1	1	CDK1;K33	yes	no	+	964469	5	MS/MS	E	3
TTGQVVAMKK	TTGQVVAM[15.9949]K[754.2523]K	K	I	10	3	8M(Oxidation (M)),9K(XO44-phosphonate)	P06493	CDK1	Cyclin-dependent kinase 1	1	CDK1;K33	yes	no	+	1.7989e+06	4	MS/MS	F	1
TTGQVVAMKK	TTGQVVAM[15.9949]K[754.2523]K	K	I	10	3	8M(Oxidation (M)),9K(XO44-phosphonate)	P06493	CDK1	Cyclin-dependent kinase 1	1	CDK1;K33	yes	no	+	1528064	3	MS/MS	F	2
TTGQVVAMKK	TTGQVVAM[15.9949]K[754.2523]K	K	I	10	3	8M(Oxidation (M)),9K(XO44-phosphonate)	P06493	CDK1	Cyclin-dependent kinase 1	1	CDK1;K33	yes	no	+	1.94444e+06	6	MS/MS	F	3
TTGQVVAMKK	TTGQVVAM[15.9949]K[754.2523]K	K	I	10	3	8M(Oxidation (M)),9K(XO44-phosphonate)	P06493	CDK1	Cyclin-dependent kinase 1	1	CDK1;K33	yes	no	+	884916	3	MS/MS	G	1
TTGQVVAMKK	TTGQVVAM[15.9949]K[754.2523]K	K	I	10	3	8M(Oxidation (M)),9K(XO44-phosphonate)	P06493	CDK1	Cyclin-dependent kinase 1	1	CDK1;K33	yes	no	+	1.57508e+06	1	MS/MS	G	2
TTGQVVAMKK	TTGQVVAM[15.9949]K[754.2523]K	K	I	10	3	8M(Oxidation (M)),9K(XO44-phosphonate)	P06493	CDK1	Cyclin-dependent kinase 1	1	CDK1;K33	yes	no	+	984582	3	MS/MS	G	3
TTGQVVAMKK	TTGQVVAM[15.9949]K[754.2523]K	K	I	10	3	8M(Oxidation (M)),9K(XO44-phosphonate)	P06493	CDK1	Cyclin-dependent kinase 1	1	CDK1;K33	yes	no	+	1.97998e+06	3	MS/MS	H	1
TTGQVVAMKK	TTGQVVAM[15.9949]K[754.2523]K	K	I	10	3	8M(Oxidation (M)),9K(XO44-phosphonate)	P06493	CDK1	Cyclin-dependent kinase 1	1	CDK1;K33	yes	no	+	2.53827e+06	10	MS/MS	H	2
TTGQVVAMKK	TTGQVVAM[15.9949]K[754.2523]K	K	I	10	3	8M(Oxidation (M)),9K(XO44-phosphonate)	P06493	CDK1	Cyclin-dependent kinase 1	1	CDK1;K33	yes	no	+	4.33964e+06	8	MS/MS	H	3
ATWQGQEVAVKAAR	ATWQGQEVAVK[754.2523]AAR	R	Q	14	3,4	11K(XO44-phosphonate)	Q5TCX8	MAP3K21	Mitogen-activated protein kinase kinase kinase 21	1	MAP3K21;K151	yes	no		96053.2	1	MS/MS	A	1
ATWQGQEVAVKAAR	ATWQGQEVAVK[754.2523]AAR	R	Q	14	3,4	11K(XO44-phosphonate)	Q5TCX8	MAP3K21	Mitogen-activated protein kinase kinase kinase 21	1	MAP3K21;K151	yes	no		318211	2	MS/MS	A	2
ATWQGQEVAVKAAR	ATWQGQEVAVK[754.2523]AAR	R	Q	14	3,4	11K(XO44-phosphonate)	Q5TCX8	MAP3K21	Mitogen-activated protein kinase kinase kinase 21	1	MAP3K21;K151	yes	no		293816	3	MS/MS	A	3
ATWQGQEVAVKAAR	ATWQGQEVAVK[754.2523]AAR	R	Q	14	3,4	11K(XO44-phosphonate)	Q5TCX8	MAP3K21	Mitogen-activated protein kinase kinase kinase 21	1	MAP3K21;K151	yes	no		239384	1	MS/MS	B	1
ATWQGQEVAVKAAR	ATWQGQEVAVK[754.2523]AAR	R	Q	14	3,4	11K(XO44-phosphonate)	Q5TCX8	MAP3K21	Mitogen-activated protein kinase kinase kinase 21	1	MAP3K21;K151	yes	no		48515	2	MS/MS	B	2
ATWQGQEVAVKAAR	ATWQGQEVAVK[754.2523]AAR	R	Q	14	3,4	11K(XO44-phosphonate)	Q5TCX8	MAP3K21	Mitogen-activated protein kinase kinase kinase 21	1	MAP3K21;K151	yes	no		NA	0	unmatched	B	3
ATWQGQEVAVKAAR	ATWQGQEVAVK[754.2523]AAR	R	Q	14	3,4	11K(XO44-phosphonate)	Q5TCX8	MAP3K21	Mitogen-activated protein kinase kinase kinase 21	1	MAP3K21;K151	yes	no		280897	1	MS/MS	C	1
ATWQGQEVAVKAAR	ATWQGQEVAVK[754.2523]AAR	R	Q	14	3,4	11K(XO44-phosphonate)	Q5TCX8	MAP3K21	Mitogen-activated protein kinase kinase kinase 21	1	MAP3K21;K151	yes	no		146189	2	MS/MS	C	2
ATWQGQEVAVKAAR	ATWQGQEVAVK[754.2523]AAR	R	Q	14	3,4	11K(XO44-phosphonate)	Q5TCX8	MAP3K21	Mitogen-activated protein kinase kinase kinase 21	1	MAP3K21;K151	yes	no		308142	2	MS/MS	C	3
ATWQGQEVAVKAAR	ATWQGQEVAVK[754.2523]AAR	R	Q	14	3,4	11K(XO44-phosphonate)	Q5TCX8	MAP3K21	Mitogen-activated protein kinase kinase kinase 21	1	MAP3K21;K151	yes	no		370848	2	MS/MS	D	1
ATWQGQEVAVKAAR	ATWQGQEVAVK[754.2523]AAR	R	Q	14	3,4	11K(XO44-phosphonate)	Q5TCX8	MAP3K21	Mitogen-activated protein kinase kinase kinase 21	1	MAP3K21;K151	yes	no		217314	2	MS/MS	D	2
ATWQGQEVAVKAAR	ATWQGQEVAVK[754.2523]AAR	R	Q	14	3,4	11K(XO44-phosphonate)	Q5TCX8	MAP3K21	Mitogen-activated protein kinase kinase kinase 21	1	MAP3K21;K151	yes	no		157786	2	MS/MS	D	3
ATWQGQEVAVKAAR	ATWQGQEVAVK[754.2523]AAR	R	Q	14	3,4	11K(XO44-phosphonate)	Q5TCX8	MAP3K21	Mitogen-activated protein kinase kinase kinase 21	1	MAP3K21;K151	yes	no		113835	3	MS/MS	E	1
ATWQGQEVAVKAAR	ATWQGQEVAVK[754.2523]AAR	R	Q	14	3,4	11K(XO44-phosphonate)	Q5TCX8	MAP3K21	Mitogen-activated protein kinase kinase kinase 21	1	MAP3K21;K151	yes	no		174564	1	MS/MS	E	2
ATWQGQEVAVKAAR	ATWQGQEVAVK[754.2523]AAR	R	Q	14	3,4	11K(XO44-phosphonate)	Q5TCX8	MAP3K21	Mitogen-activated protein kinase kinase kinase 21	1	MAP3K21;K151	yes	no		239265	1	MS/MS	E	3
ATWQGQEVAVKAAR	ATWQGQEVAVK[754.2523]AAR	R	Q	14	3,4	11K(XO44-phosphonate)	Q5TCX8	MAP3K21	Mitogen-activated protein kinase kinase kinase 21	1	MAP3K21;K151	yes	no		224339	2	MS/MS	F	1
ATWQGQEVAVKAAR	ATWQGQEVAVK[754.2523]AAR	R	Q	14	3,4	11K(XO44-phosphonate)	Q5TCX8	MAP3K21	Mitogen-activated protein kinase kinase kinase 21	1	MAP3K21;K151	yes	no		249449	1	MS/MS	F	2
ATWQGQEVAVKAAR	ATWQGQEVAVK[754.2523]AAR	R	Q	14	3,4	11K(XO44-phosphonate)	Q5TCX8	MAP3K21	Mitogen-activated protein kinase kinase kinase 21	1	MAP3K21;K151	yes	no		127078	2	MS/MS	F	3
ATWQGQEVAVKAAR	ATWQGQEVAVK[754.2523]AAR	R	Q	14	3,4	11K(XO44-phosphonate)	Q5TCX8	MAP3K21	Mitogen-activated protein kinase kinase kinase 21	1	MAP3K21;K151	yes	no		144323	2	MS/MS	G	1
ATWQGQEVAVKAAR	ATWQGQEVAVK[754.2523]AAR	R	Q	14	3,4	11K(XO44-phosphonate)	Q5TCX8	MAP3K21	Mitogen-activated protein kinase kinase kinase 21	1	MAP3K21;K151	yes	no		205933	2	MS/MS	G	2
ATWQGQEVAVKAAR	ATWQGQEVAVK[754.2523]AAR	R	Q	14	3,4	11K(XO44-phosphonate)	Q5TCX8	MAP3K21	Mitogen-activated protein kinase kinase kinase 21	1	MAP3K21;K151	yes	no		252266	3	MS/MS	G	3
ATWQGQEVAVKAAR	ATWQGQEVAVK[754.2523]AAR	R	Q	14	3,4	11K(XO44-phosphonate)	Q5TCX8	MAP3K21	Mitogen-activated protein kinase kinase kinase 21	1	MAP3K21;K151	yes	no		233875	1	MS/MS	H	1
ATWQGQEVAVKAAR	ATWQGQEVAVK[754.2523]AAR	R	Q	14	3,4	11K(XO44-phosphonate)	Q5TCX8	MAP3K21	Mitogen-activated protein kinase kinase kinase 21	1	MAP3K21;K151	yes	no		162565	5	MS/MS	H	2
ATWQGQEVAVKAAR	ATWQGQEVAVK[754.2523]AAR	R	Q	14	3,4	11K(XO44-phosphonate)	Q5TCX8	MAP3K21	Mitogen-activated protein kinase kinase kinase 21	1	MAP3K21;K151	yes	no		243313	3	MS/MS	H	3
DKDTGELVALKK	DKDTGELVALK[754.2523]K	K	V	12	3,4	11K(XO44-phosphonate)	Q9NYV4	CDK12	Cyclin-dependent kinase 12	1	CDK12;K756	yes	no	+	485576	5	MS/MS	A	1
DKDTGELVALKK	DKDTGELVALK[754.2523]K	K	V	12	3,4	11K(XO44-phosphonate)	Q9NYV4	CDK12	Cyclin-dependent kinase 12	1	CDK12;K756	yes	no	+	1432371	5	MS/MS	A	2
DKDTGELVALKK	DKDTGELVALK[754.2523]K	K	V	12	3,4	11K(XO44-phosphonate)	Q9NYV4	CDK12	Cyclin-dependent kinase 12	1	CDK12;K756	yes	no	+	1.7833e+06	6	MS/MS	A	3
DKDTGELVALKK	DKDTGELVALK[754.2523]K	K	V	12	3,4	11K(XO44-phosphonate)	Q9NYV4	CDK12	Cyclin-dependent kinase 12	1	CDK12;K756	yes	no	+	750782	6	MS/MS	B	1
DKDTGELVALKK	DKDTGELVALK[754.2523]K	K	V	12	3,4	11K(XO44-phosphonate)	Q9NYV4	CDK12	Cyclin-dependent kinase 12	1	CDK12;K756	yes	no	+	272859	2	MS/MS	B	2
DKDTGELVALKK	DKDTGELVALK[754.2523]K	K	V	12	3,4	11K(XO44-phosphonate)	Q9NYV4	CDK12	Cyclin-dependent kinase 12	1	CDK12;K756	yes	no	+	20929.1	1	MS/MS	B	3
DKDTGELVALKK	DKDTGELVALK[754.2523]K	K	V	12	3,4	11K(XO44-phosphonate)	Q9NYV4	CDK12	Cyclin-dependent kinase 12	1	CDK12;K756	yes	no	+	1.99433e+06	5	MS/MS	C	1
DKDTGELVALKK	DKDTGELVALK[754.2523]K	K	V	12	3,4	11K(XO44-phosphonate)	Q9NYV4	CDK12	Cyclin-dependent kinase 12	1	CDK12;K756	yes	no	+	826290	7	MS/MS	C	2
DKDTGELVALKK	DKDTGELVALK[754.2523]K	K	V	12	3,4	11K(XO44-phosphonate)	Q9NYV4	CDK12	Cyclin-dependent kinase 12	1	CDK12;K756	yes	no	+	1.9773e+06	8	MS/MS	C	3
DKDTGELVALKK	DKDTGELVALK[754.2523]K	K	V	12	3,4	11K(XO44-phosphonate)	Q9NYV4	CDK12	Cyclin-dependent kinase 12	1	CDK12;K756	yes	no	+	1.70229e+06	6	MS/MS	D	1
DKDTGELVALKK	DKDTGELVALK[754.2523]K	K	V	12	3,4	11K(XO44-phosphonate)	Q9NYV4	CDK12	Cyclin-dependent kinase 12	1	CDK12;K756	yes	no	+	1.79628e+06	10	MS/MS	D	2
DKDTGELVALKK	DKDTGELVALK[754.2523]K	K	V	12	3,4	11K(XO44-phosphonate)	Q9NYV4	CDK12	Cyclin-dependent kinase 12	1	CDK12;K756	yes	no	+	906564	5	MS/MS	D	3
DKDTGELVALKK	DKDTGELVALK[754.2523]K	K	V	12	3,4	11K(XO44-phosphonate)	Q9NYV4	CDK12	Cyclin-dependent kinase 12	1	CDK12;K756	yes	no	+	926394	8	MS/MS	E	1
DKDTGELVALKK	DKDTGELVALK[754.2523]K	K	V	12	3,4	11K(XO44-phosphonate)	Q9NYV4	CDK12	Cyclin-dependent kinase 12	1	CDK12;K756	yes	no	+	1.1045e+06	7	MS/MS	E	2
DKDTGELVALKK	DKDTGELVALK[754.2523]K	K	V	12	3,4	11K(XO44-phosphonate)	Q9NYV4	CDK12	Cyclin-dependent kinase 12	1	CDK12;K756	yes	no	+	1309832	9	MS/MS	E	3
DKDTGELVALKK	DKDTGELVALK[754.2523]K	K	V	12	3,4	11K(XO44-phosphonate)	Q9NYV4	CDK12	Cyclin-dependent kinase 12	1	CDK12;K756	yes	no	+	1.1845e+06	8	MS/MS	F	1
DKDTGELVALKK	DKDTGELVALK[754.2523]K	K	V	12	3,4	11K(XO44-phosphonate)	Q9NYV4	CDK12	Cyclin-dependent kinase 12	1	CDK12;K756	yes	no	+	1.51598e+06	5	MS/MS	F	2
DKDTGELVALKK	DKDTGELVALK[754.2523]K	K	V	12	3,4	11K(XO44-phosphonate)	Q9NYV4	CDK12	Cyclin-dependent kinase 12	1	CDK12;K756	yes	no	+	847813	7	MS/MS	F	3
DKDTGELVALKK	DKDTGELVALK[754.2523]K	K	V	12	3,4	11K(XO44-phosphonate)	Q9NYV4	CDK12	Cyclin-dependent kinase 12	1	CDK12;K756	yes	no	+	1.12338e+06	8	MS/MS	G	1
DKDTGELVALKK	DKDTGELVALK[754.2523]K	K	V	12	3,4	11K(XO44-phosphonate)	Q9NYV4	CDK12	Cyclin-dependent kinase 12	1	CDK12;K756	yes	no	+	2.27968e+06	11	MS/MS	G	2
DKDTGELVALKK	DKDTGELVALK[754.2523]K	K	V	12	3,4	11K(XO44-phosphonate)	Q9NYV4	CDK12	Cyclin-dependent kinase 12	1	CDK12;K756	yes	no	+	1.79045e+06	12	MS/MS	G	3
DKDTGELVALKK	DKDTGELVALK[754.2523]K	K	V	12	3,4	11K(XO44-phosphonate)	Q9NYV4	CDK12	Cyclin-dependent kinase 12	1	CDK12;K756	yes	no	+	2110325	6	MS/MS	H	1
DKDTGELVALKK	DKDTGELVALK[754.2523]K	K	V	12	3,4	11K(XO44-phosphonate)	Q9NYV4	CDK12	Cyclin-dependent kinase 12	1	CDK12;K756	yes	no	+	1.82212e+06	8	MS/MS	H	2
DKDTGELVALKK	DKDTGELVALK[754.2523]K	K	V	12	3,4	11K(XO44-phosphonate)	Q9NYV4	CDK12	Cyclin-dependent kinase 12	1	CDK12;K756	yes	no	+	1.72827e+06	9	MS/MS	H	3
DKDTGEMVALKK	DKDTGEMVALK[754.2523]K	R	V	12	3	11K(XO44-phosphonate)	Q14004	CDK13	Cyclin-dependent kinase 13	1	CDK13;K734	yes	no	+	54335.7	1	MS/MS	A	1
DKDTGEMVALKK	DKDTGEMVALK[754.2523]K	R	V	12	3	11K(XO44-phosphonate)	Q14004	CDK13	Cyclin-dependent kinase 13	1	CDK13;K734	yes	no	+	119978	0	MBR	A	2
DKDTGEMVALKK	DKDTGEMVALK[754.2523]K	R	V	12	3	11K(XO44-phosphonate)	Q14004	CDK13	Cyclin-dependent kinase 13	1	CDK13;K734	yes	no	+	73695.2	1	MS/MS	A	3
DKDTGEMVALKK	DKDTGEMVALK[754.2523]K	R	V	12	3	11K(XO44-phosphonate)	Q14004	CDK13	Cyclin-dependent kinase 13	1	CDK13;K734	yes	no	+	55676.4	1	MS/MS	B	1
DKDTGEMVALKK	DKDTGEMVALK[754.2523]K	R	V	12	3	11K(XO44-phosphonate)	Q14004	CDK13	Cyclin-dependent kinase 13	1	CDK13;K734	yes	no	+	NA	0	unmatched	B	2
DKDTGEMVALKK	DKDTGEMVALK[754.2523]K	R	V	12	3	11K(XO44-phosphonate)	Q14004	CDK13	Cyclin-dependent kinase 13	1	CDK13;K734	yes	no	+	NA	0	unmatched	B	3
DKDTGEMVALKK	DKDTGEMVALK[754.2523]K	R	V	12	3	11K(XO44-phosphonate)	Q14004	CDK13	Cyclin-dependent kinase 13	1	CDK13;K734	yes	no	+	230196	1	MS/MS	C	1
DKDTGEMVALKK	DKDTGEMVALK[754.2523]K	R	V	12	3	11K(XO44-phosphonate)	Q14004	CDK13	Cyclin-dependent kinase 13	1	CDK13;K734	yes	no	+	68750.5	1	MS/MS	C	2
DKDTGEMVALKK	DKDTGEMVALK[754.2523]K	R	V	12	3	11K(XO44-phosphonate)	Q14004	CDK13	Cyclin-dependent kinase 13	1	CDK13;K734	yes	no	+	106604	1	MS/MS	C	3
DKDTGEMVALKK	DKDTGEMVALK[754.2523]K	R	V	12	3	11K(XO44-phosphonate)	Q14004	CDK13	Cyclin-dependent kinase 13	1	CDK13;K734	yes	no	+	114337	1	MS/MS	D	1
DKDTGEMVALKK	DKDTGEMVALK[754.2523]K	R	V	12	3	11K(XO44-phosphonate)	Q14004	CDK13	Cyclin-dependent kinase 13	1	CDK13;K734	yes	no	+	280756	4	MS/MS	D	2
DKDTGEMVALKK	DKDTGEMVALK[754.2523]K	R	V	12	3	11K(XO44-phosphonate)	Q14004	CDK13	Cyclin-dependent kinase 13	1	CDK13;K734	yes	no	+	27537.2	0	MBR	D	3
DKDTGEMVALKK	DKDTGEMVALK[754.2523]K	R	V	12	3	11K(XO44-phosphonate)	Q14004	CDK13	Cyclin-dependent kinase 13	1	CDK13;K734	yes	no	+	96613	3	MS/MS	E	1
DKDTGEMVALKK	DKDTGEMVALK[754.2523]K	R	V	12	3	11K(XO44-phosphonate)	Q14004	CDK13	Cyclin-dependent kinase 13	1	CDK13;K734	yes	no	+	89036.4	1	MS/MS	E	2
DKDTGEMVALKK	DKDTGEMVALK[754.2523]K	R	V	12	3	11K(XO44-phosphonate)	Q14004	CDK13	Cyclin-dependent kinase 13	1	CDK13;K734	yes	no	+	127221	0	MBR	E	3
DKDTGEMVALKK	DKDTGEMVALK[754.2523]K	R	V	12	3	11K(XO44-phosphonate)	Q14004	CDK13	Cyclin-dependent kinase 13	1	CDK13;K734	yes	no	+	90818.7	1	MS/MS	F	1
DKDTGEMVALKK	DKDTGEMVALK[754.2523]K	R	V	12	3	11K(XO44-phosphonate)	Q14004	CDK13	Cyclin-dependent kinase 13	1	CDK13;K734	yes	no	+	206347	0	MBR	F	2
DKDTGEMVALKK	DKDTGEMVALK[754.2523]K	R	V	12	3	11K(XO44-phosphonate)	Q14004	CDK13	Cyclin-dependent kinase 13	1	CDK13;K734	yes	no	+	90659.6	2	MS/MS	F	3
DKDTGEMVALKK	DKDTGEMVALK[754.2523]K	R	V	12	3	11K(XO44-phosphonate)	Q14004	CDK13	Cyclin-dependent kinase 13	1	CDK13;K734	yes	no	+	135730	5	MS/MS	G	1
DKDTGEMVALKK	DKDTGEMVALK[754.2523]K	R	V	12	3	11K(XO44-phosphonate)	Q14004	CDK13	Cyclin-dependent kinase 13	1	CDK13;K734	yes	no	+	229713	1	MS/MS	G	2
DKDTGEMVALKK	DKDTGEMVALK[754.2523]K	R	V	12	3	11K(XO44-phosphonate)	Q14004	CDK13	Cyclin-dependent kinase 13	1	CDK13;K734	yes	no	+	153490	2	MS/MS	G	3
DKDTGEMVALKK	DKDTGEMVALK[754.2523]K	R	V	12	3	11K(XO44-phosphonate)	Q14004	CDK13	Cyclin-dependent kinase 13	1	CDK13;K734	yes	no	+	151732	2	MS/MS	H	1
DKDTGEMVALKK	DKDTGEMVALK[754.2523]K	R	V	12	3	11K(XO44-phosphonate)	Q14004	CDK13	Cyclin-dependent kinase 13	1	CDK13;K734	yes	no	+	114385	1	MS/MS	H	2
DKDTGEMVALKK	DKDTGEMVALK[754.2523]K	R	V	12	3	11K(XO44-phosphonate)	Q14004	CDK13	Cyclin-dependent kinase 13	1	CDK13;K734	yes	no	+	268978	2	MS/MS	H	3
DKDTGEMVALKK	DKDTGEM[15.9949]VALK[754.2523]K	R	V	12	3	11K(XO44-phosphonate),7M(Oxidation (M))	Q14004	CDK13	Cyclin-dependent kinase 13	1	CDK13;K734	yes	no	+	56851.6	2	MS/MS	A	1
DKDTGEMVALKK	DKDTGEM[15.9949]VALK[754.2523]K	R	V	12	3	11K(XO44-phosphonate),7M(Oxidation (M))	Q14004	CDK13	Cyclin-dependent kinase 13	1	CDK13;K734	yes	no	+	326954	1	MS/MS	A	2
DKDTGEMVALKK	DKDTGEM[15.9949]VALK[754.2523]K	R	V	12	3	11K(XO44-phosphonate),7M(Oxidation (M))	Q14004	CDK13	Cyclin-dependent kinase 13	1	CDK13;K734	yes	no	+	199177	1	MS/MS	A	3
DKDTGEMVALKK	DKDTGEM[15.9949]VALK[754.2523]K	R	V	12	3	11K(XO44-phosphonate),7M(Oxidation (M))	Q14004	CDK13	Cyclin-dependent kinase 13	1	CDK13;K734	yes	no	+	152149	0	MBR	B	1
DKDTGEMVALKK	DKDTGEM[15.9949]VALK[754.2523]K	R	V	12	3	11K(XO44-phosphonate),7M(Oxidation (M))	Q14004	CDK13	Cyclin-dependent kinase 13	1	CDK13;K734	yes	no	+	51998.7	0	MBR	B	2
DKDTGEMVALKK	DKDTGEM[15.9949]VALK[754.2523]K	R	V	12	3	11K(XO44-phosphonate),7M(Oxidation (M))	Q14004	CDK13	Cyclin-dependent kinase 13	1	CDK13;K734	yes	no	+	NA	0	unmatched	B	3
DKDTGEMVALKK	DKDTGEM[15.9949]VALK[754.2523]K	R	V	12	3	11K(XO44-phosphonate),7M(Oxidation (M))	Q14004	CDK13	Cyclin-dependent kinase 13	1	CDK13;K734	yes	no	+	195323	2	MS/MS	C	1
DKDTGEMVALKK	DKDTGEM[15.9949]VALK[754.2523]K	R	V	12	3	11K(XO44-phosphonate),7M(Oxidation (M))	Q14004	CDK13	Cyclin-dependent kinase 13	1	CDK13;K734	yes	no	+	69701.2	1	MS/MS	C	2
DKDTGEMVALKK	DKDTGEM[15.9949]VALK[754.2523]K	R	V	12	3	11K(XO44-phosphonate),7M(Oxidation (M))	Q14004	CDK13	Cyclin-dependent kinase 13	1	CDK13;K734	yes	no	+	155694	1	MS/MS	C	3
DKDTGEMVALKK	DKDTGEM[15.9949]VALK[754.2523]K	R	V	12	3	11K(XO44-phosphonate),7M(Oxidation (M))	Q14004	CDK13	Cyclin-dependent kinase 13	1	CDK13;K734	yes	no	+	209727	1	MS/MS	D	1
DKDTGEMVALKK	DKDTGEM[15.9949]VALK[754.2523]K	R	V	12	3	11K(XO44-phosphonate),7M(Oxidation (M))	Q14004	CDK13	Cyclin-dependent kinase 13	1	CDK13;K734	yes	no	+	251849	1	MS/MS	D	2
DKDTGEMVALKK	DKDTGEM[15.9949]VALK[754.2523]K	R	V	12	3	11K(XO44-phosphonate),7M(Oxidation (M))	Q14004	CDK13	Cyclin-dependent kinase 13	1	CDK13;K734	yes	no	+	84066.2	1	MS/MS	D	3
DKDTGEMVALKK	DKDTGEM[15.9949]VALK[754.2523]K	R	V	12	3	11K(XO44-phosphonate),7M(Oxidation (M))	Q14004	CDK13	Cyclin-dependent kinase 13	1	CDK13;K734	yes	no	+	83537.6	1	MS/MS	E	1
DKDTGEMVALKK	DKDTGEM[15.9949]VALK[754.2523]K	R	V	12	3	11K(XO44-phosphonate),7M(Oxidation (M))	Q14004	CDK13	Cyclin-dependent kinase 13	1	CDK13;K734	yes	no	+	91902.9	2	MS/MS	E	2
DKDTGEMVALKK	DKDTGEM[15.9949]VALK[754.2523]K	R	V	12	3	11K(XO44-phosphonate),7M(Oxidation (M))	Q14004	CDK13	Cyclin-dependent kinase 13	1	CDK13;K734	yes	no	+	112364	1	MS/MS	E	3
DKDTGEMVALKK	DKDTGEM[15.9949]VALK[754.2523]K	R	V	12	3	11K(XO44-phosphonate),7M(Oxidation (M))	Q14004	CDK13	Cyclin-dependent kinase 13	1	CDK13;K734	yes	no	+	219632	2	MS/MS	F	1
DKDTGEMVALKK	DKDTGEM[15.9949]VALK[754.2523]K	R	V	12	3	11K(XO44-phosphonate),7M(Oxidation (M))	Q14004	CDK13	Cyclin-dependent kinase 13	1	CDK13;K734	yes	no	+	206584	1	MS/MS	F	2
DKDTGEMVALKK	DKDTGEM[15.9949]VALK[754.2523]K	R	V	12	3	11K(XO44-phosphonate),7M(Oxidation (M))	Q14004	CDK13	Cyclin-dependent kinase 13	1	CDK13;K734	yes	no	+	109239	1	MS/MS	F	3
DKDTGEMVALKK	DKDTGEM[15.9949]VALK[754.2523]K	R	V	12	3	11K(XO44-phosphonate),7M(Oxidation (M))	Q14004	CDK13	Cyclin-dependent kinase 13	1	CDK13;K734	yes	no	+	104207	3	MS/MS	G	1
DKDTGEMVALKK	DKDTGEM[15.9949]VALK[754.2523]K	R	V	12	3	11K(XO44-phosphonate),7M(Oxidation (M))	Q14004	CDK13	Cyclin-dependent kinase 13	1	CDK13;K734	yes	no	+	198700	2	MS/MS	G	2
DKDTGEMVALKK	DKDTGEM[15.9949]VALK[754.2523]K	R	V	12	3	11K(XO44-phosphonate),7M(Oxidation (M))	Q14004	CDK13	Cyclin-dependent kinase 13	1	CDK13;K734	yes	no	+	133901	2	MS/MS	G	3
DKDTGEMVALKK	DKDTGEM[15.9949]VALK[754.2523]K	R	V	12	3	11K(XO44-phosphonate),7M(Oxidation (M))	Q14004	CDK13	Cyclin-dependent kinase 13	1	CDK13;K734	yes	no	+	298009	1	MS/MS	H	1
DKDTGEMVALKK	DKDTGEM[15.9949]VALK[754.2523]K	R	V	12	3	11K(XO44-phosphonate),7M(Oxidation (M))	Q14004	CDK13	Cyclin-dependent kinase 13	1	CDK13;K734	yes	no	+	147216	2	MS/MS	H	2
DKDTGEMVALKK	DKDTGEM[15.9949]VALK[754.2523]K	R	V	12	3	11K(XO44-phosphonate),7M(Oxidation (M))	Q14004	CDK13	Cyclin-dependent kinase 13	1	CDK13;K734	yes	no	+	336327	2	MS/MS	H	3
DPHSGHFVALKSVR	DPHSGHFVALK[754.2523]SVR	R	V	14	3	11K(XO44-phosphonate)	P11802	CDK4	Cyclin-dependent kinase 4	1	CDK4;K35	yes	no	+	22133.9	1	MS/MS	A	1
DPHSGHFVALKSVR	DPHSGHFVALK[754.2523]SVR	R	V	14	3	11K(XO44-phosphonate)	P11802	CDK4	Cyclin-dependent kinase 4	1	CDK4;K35	yes	no	+	77919.7	0	MBR	A	2
DPHSGHFVALKSVR	DPHSGHFVALK[754.2523]SVR	R	V	14	3	11K(XO44-phosphonate)	P11802	CDK4	Cyclin-dependent kinase 4	1	CDK4;K35	yes	no	+	42185.4	0	MBR	A	3
DPHSGHFVALKSVR	DPHSGHFVALK[754.2523]SVR	R	V	14	3	11K(XO44-phosphonate)	P11802	CDK4	Cyclin-dependent kinase 4	1	CDK4;K35	yes	no	+	25750.5	0	MBR	B	1
DPHSGHFVALKSVR	DPHSGHFVALK[754.2523]SVR	R	V	14	3	11K(XO44-phosphonate)	P11802	CDK4	Cyclin-dependent kinase 4	1	CDK4;K35	yes	no	+	NA	0	unmatched	B	2
DPHSGHFVALKSVR	DPHSGHFVALK[754.2523]SVR	R	V	14	3	11K(XO44-phosphonate)	P11802	CDK4	Cyclin-dependent kinase 4	1	CDK4;K35	yes	no	+	NA	0	unmatched	B	3
DPHSGHFVALKSVR	DPHSGHFVALK[754.2523]SVR	R	V	14	3	11K(XO44-phosphonate)	P11802	CDK4	Cyclin-dependent kinase 4	1	CDK4;K35	yes	no	+	59511.8	1	MS/MS	C	1
DPHSGHFVALKSVR	DPHSGHFVALK[754.2523]SVR	R	V	14	3	11K(XO44-phosphonate)	P11802	CDK4	Cyclin-dependent kinase 4	1	CDK4;K35	yes	no	+	34087.3	0	MBR	C	2
DPHSGHFVALKSVR	DPHSGHFVALK[754.2523]SVR	R	V	14	3	11K(XO44-phosphonate)	P11802	CDK4	Cyclin-dependent kinase 4	1	CDK4;K35	yes	no	+	55499.5	0	MBR	C	3
DPHSGHFVALKSVR	DPHSGHFVALK[754.2523]SVR	R	V	14	3	11K(XO44-phosphonate)	P11802	CDK4	Cyclin-dependent kinase 4	1	CDK4;K35	yes	no	+	40520.7	0	MBR	D	1
DPHSGHFVALKSVR	DPHSGHFVALK[754.2523]SVR	R	V	14	3	11K(XO44-phosphonate)	P11802	CDK4	Cyclin-dependent kinase 4	1	CDK4;K35	yes	no	+	49716.1	0	MBR	D	2
DPHSGHFVALKSVR	DPHSGHFVALK[754.2523]SVR	R	V	14	3	11K(XO44-phosphonate)	P11802	CDK4	Cyclin-dependent kinase 4	1	CDK4;K35	yes	no	+	NA	0	unmatched	D	3
DPHSGHFVALKSVR	DPHSGHFVALK[754.2523]SVR	R	V	14	3	11K(XO44-phosphonate)	P11802	CDK4	Cyclin-dependent kinase 4	1	CDK4;K35	yes	no	+	28986.7	0	MBR	E	1
DPHSGHFVALKSVR	DPHSGHFVALK[754.2523]SVR	R	V	14	3	11K(XO44-phosphonate)	P11802	CDK4	Cyclin-dependent kinase 4	1	CDK4;K35	yes	no	+	51585.7	0	MBR	E	2
DPHSGHFVALKSVR	DPHSGHFVALK[754.2523]SVR	R	V	14	3	11K(XO44-phosphonate)	P11802	CDK4	Cyclin-dependent kinase 4	1	CDK4;K35	yes	no	+	38956.5	0	MBR	E	3
DPHSGHFVALKSVR	DPHSGHFVALK[754.2523]SVR	R	V	14	3	11K(XO44-phosphonate)	P11802	CDK4	Cyclin-dependent kinase 4	1	CDK4;K35	yes	no	+	40670.4	0	MBR	F	1
DPHSGHFVALKSVR	DPHSGHFVALK[754.2523]SVR	R	V	14	3	11K(XO44-phosphonate)	P11802	CDK4	Cyclin-dependent kinase 4	1	CDK4;K35	yes	no	+	69958.3	0	MBR	F	2
DPHSGHFVALKSVR	DPHSGHFVALK[754.2523]SVR	R	V	14	3	11K(XO44-phosphonate)	P11802	CDK4	Cyclin-dependent kinase 4	1	CDK4;K35	yes	no	+	31622.5	0	MBR	F	3
DPHSGHFVALKSVR	DPHSGHFVALK[754.2523]SVR	R	V	14	3	11K(XO44-phosphonate)	P11802	CDK4	Cyclin-dependent kinase 4	1	CDK4;K35	yes	no	+	24468.8	0	MBR	G	1
DPHSGHFVALKSVR	DPHSGHFVALK[754.2523]SVR	R	V	14	3	11K(XO44-phosphonate)	P11802	CDK4	Cyclin-dependent kinase 4	1	CDK4;K35	yes	no	+	49456.5	0	MBR	G	2
DPHSGHFVALKSVR	DPHSGHFVALK[754.2523]SVR	R	V	14	3	11K(XO44-phosphonate)	P11802	CDK4	Cyclin-dependent kinase 4	1	CDK4;K35	yes	no	+	51486.4	2	MS/MS	G	3
DPHSGHFVALKSVR	DPHSGHFVALK[754.2523]SVR	R	V	14	3	11K(XO44-phosphonate)	P11802	CDK4	Cyclin-dependent kinase 4	1	CDK4;K35	yes	no	+	34584.4	0	MBR	H	1
DPHSGHFVALKSVR	DPHSGHFVALK[754.2523]SVR	R	V	14	3	11K(XO44-phosphonate)	P11802	CDK4	Cyclin-dependent kinase 4	1	CDK4;K35	yes	no	+	11788.4	0	MBR	H	2
DPHSGHFVALKSVR	DPHSGHFVALK[754.2523]SVR	R	V	14	3	11K(XO44-phosphonate)	P11802	CDK4	Cyclin-dependent kinase 4	1	CDK4;K35	yes	no	+	47348.7	0	MBR	H	3
DVAIKQIESESERK	DVAIK[754.2523]QIESESERK	K	A	14	3	5K(XO44-phosphonate)	O43318	MAP3K7	Mitogen-activated protein kinase kinase kinase 7	1	MAP3K7;K63	yes	no		147069	1	MS/MS	A	1
DVAIKQIESESERK	DVAIK[754.2523]QIESESERK	K	A	14	3	5K(XO44-phosphonate)	O43318	MAP3K7	Mitogen-activated protein kinase kinase kinase 7	1	MAP3K7;K63	yes	no		593637	3	MS/MS	A	2
DVAIKQIESESERK	DVAIK[754.2523]QIESESERK	K	A	14	3	5K(XO44-phosphonate)	O43318	MAP3K7	Mitogen-activated protein kinase kinase kinase 7	1	MAP3K7;K63	yes	no		411751	3	MS/MS	A	3
DVAIKQIESESERK	DVAIK[754.2523]QIESESERK	K	A	14	3	5K(XO44-phosphonate)	O43318	MAP3K7	Mitogen-activated protein kinase kinase kinase 7	1	MAP3K7;K63	yes	no		202897	1	MS/MS	B	1
DVAIKQIESESERK	DVAIK[754.2523]QIESESERK	K	A	14	3	5K(XO44-phosphonate)	O43318	MAP3K7	Mitogen-activated protein kinase kinase kinase 7	1	MAP3K7;K63	yes	no		55165.8	2	MS/MS	B	2
DVAIKQIESESERK	DVAIK[754.2523]QIESESERK	K	A	14	3	5K(XO44-phosphonate)	O43318	MAP3K7	Mitogen-activated protein kinase kinase kinase 7	1	MAP3K7;K63	yes	no		NA	0	unmatched	B	3
DVAIKQIESESERK	DVAIK[754.2523]QIESESERK	K	A	14	3	5K(XO44-phosphonate)	O43318	MAP3K7	Mitogen-activated protein kinase kinase kinase 7	1	MAP3K7;K63	yes	no		374449	2	MS/MS	C	1
DVAIKQIESESERK	DVAIK[754.2523]QIESESERK	K	A	14	3	5K(XO44-phosphonate)	O43318	MAP3K7	Mitogen-activated protein kinase kinase kinase 7	1	MAP3K7;K63	yes	no		191254	2	MS/MS	C	2
DVAIKQIESESERK	DVAIK[754.2523]QIESESERK	K	A	14	3	5K(XO44-phosphonate)	O43318	MAP3K7	Mitogen-activated protein kinase kinase kinase 7	1	MAP3K7;K63	yes	no		416539	2	MS/MS	C	3
DVAIKQIESESERK	DVAIK[754.2523]QIESESERK	K	A	14	3	5K(XO44-phosphonate)	O43318	MAP3K7	Mitogen-activated protein kinase kinase kinase 7	1	MAP3K7;K63	yes	no		451652	1	MS/MS	D	1
DVAIKQIESESERK	DVAIK[754.2523]QIESESERK	K	A	14	3	5K(XO44-phosphonate)	O43318	MAP3K7	Mitogen-activated protein kinase kinase kinase 7	1	MAP3K7;K63	yes	no		287203	3	MS/MS	D	2
DVAIKQIESESERK	DVAIK[754.2523]QIESESERK	K	A	14	3	5K(XO44-phosphonate)	O43318	MAP3K7	Mitogen-activated protein kinase kinase kinase 7	1	MAP3K7;K63	yes	no		247509	2	MS/MS	D	3
DVAIKQIESESERK	DVAIK[754.2523]QIESESERK	K	A	14	3	5K(XO44-phosphonate)	O43318	MAP3K7	Mitogen-activated protein kinase kinase kinase 7	1	MAP3K7;K63	yes	no		224450	3	MS/MS	E	1
DVAIKQIESESERK	DVAIK[754.2523]QIESESERK	K	A	14	3	5K(XO44-phosphonate)	O43318	MAP3K7	Mitogen-activated protein kinase kinase kinase 7	1	MAP3K7;K63	yes	no		290885	3	MS/MS	E	2
DVAIKQIESESERK	DVAIK[754.2523]QIESESERK	K	A	14	3	5K(XO44-phosphonate)	O43318	MAP3K7	Mitogen-activated protein kinase kinase kinase 7	1	MAP3K7;K63	yes	no		364088	3	MS/MS	E	3
DVAIKQIESESERK	DVAIK[754.2523]QIESESERK	K	A	14	3	5K(XO44-phosphonate)	O43318	MAP3K7	Mitogen-activated protein kinase kinase kinase 7	1	MAP3K7;K63	yes	no		343692	2	MS/MS	F	1
DVAIKQIESESERK	DVAIK[754.2523]QIESESERK	K	A	14	3	5K(XO44-phosphonate)	O43318	MAP3K7	Mitogen-activated protein kinase kinase kinase 7	1	MAP3K7;K63	yes	no		452822	2	MS/MS	F	2
DVAIKQIESESERK	DVAIK[754.2523]QIESESERK	K	A	14	3	5K(XO44-phosphonate)	O43318	MAP3K7	Mitogen-activated protein kinase kinase kinase 7	1	MAP3K7;K63	yes	no		246453	2	MS/MS	F	3
DVAIKQIESESERK	DVAIK[754.2523]QIESESERK	K	A	14	3	5K(XO44-phosphonate)	O43318	MAP3K7	Mitogen-activated protein kinase kinase kinase 7	1	MAP3K7;K63	yes	no		181295	2	MS/MS	G	1
DVAIKQIESESERK	DVAIK[754.2523]QIESESERK	K	A	14	3	5K(XO44-phosphonate)	O43318	MAP3K7	Mitogen-activated protein kinase kinase kinase 7	1	MAP3K7;K63	yes	no		336444	2	MS/MS	G	2
DVAIKQIESESERK	DVAIK[754.2523]QIESESERK	K	A	14	3	5K(XO44-phosphonate)	O43318	MAP3K7	Mitogen-activated protein kinase kinase kinase 7	1	MAP3K7;K63	yes	no		424715	2	MS/MS	G	3
DVAIKQIESESERK	DVAIK[754.2523]QIESESERK	K	A	14	3	5K(XO44-phosphonate)	O43318	MAP3K7	Mitogen-activated protein kinase kinase kinase 7	1	MAP3K7;K63	yes	no		155810	2	MS/MS	H	1
DVAIKQIESESERK	DVAIK[754.2523]QIESESERK	K	A	14	3	5K(XO44-phosphonate)	O43318	MAP3K7	Mitogen-activated protein kinase kinase kinase 7	1	MAP3K7;K63	yes	no		208375	3	MS/MS	H	2
DVAIKQIESESERK	DVAIK[754.2523]QIESESERK	K	A	14	3	5K(XO44-phosphonate)	O43318	MAP3K7	Mitogen-activated protein kinase kinase kinase 7	1	MAP3K7;K63	yes	no		533324	3	MS/MS	H	3
ELAVKQVQFDPDSPETSK	ELAVK[754.2523]QVQFDPDSPETSK	R	E	18	3	5K(XO44-phosphonate)	Q9Y2U5	MAP3K2	Mitogen-activated protein kinase kinase kinase 2	1	MAP3K2;K385	yes	no	+	84743.4	2	MS/MS	A	1
ELAVKQVQFDPDSPETSK	ELAVK[754.2523]QVQFDPDSPETSK	R	E	18	3	5K(XO44-phosphonate)	Q9Y2U5	MAP3K2	Mitogen-activated protein kinase kinase kinase 2	1	MAP3K2;K385	yes	no	+	339745	1	MS/MS	A	2
ELAVKQVQFDPDSPETSK	ELAVK[754.2523]QVQFDPDSPETSK	R	E	18	3	5K(XO44-phosphonate)	Q9Y2U5	MAP3K2	Mitogen-activated protein kinase kinase kinase 2	1	MAP3K2;K385	yes	no	+	254558	1	MS/MS	A	3
ELAVKQVQFDPDSPETSK	ELAVK[754.2523]QVQFDPDSPETSK	R	E	18	3	5K(XO44-phosphonate)	Q9Y2U5	MAP3K2	Mitogen-activated protein kinase kinase kinase 2	1	MAP3K2;K385	yes	no	+	187081	2	MS/MS	B	1
ELAVKQVQFDPDSPETSK	ELAVK[754.2523]QVQFDPDSPETSK	R	E	18	3	5K(XO44-phosphonate)	Q9Y2U5	MAP3K2	Mitogen-activated protein kinase kinase kinase 2	1	MAP3K2;K385	yes	no	+	NA	0	unmatched	B	2
ELAVKQVQFDPDSPETSK	ELAVK[754.2523]QVQFDPDSPETSK	R	E	18	3	5K(XO44-phosphonate)	Q9Y2U5	MAP3K2	Mitogen-activated protein kinase kinase kinase 2	1	MAP3K2;K385	yes	no	+	NA	0	unmatched	B	3
ELAVKQVQFDPDSPETSK	ELAVK[754.2523]QVQFDPDSPETSK	R	E	18	3	5K(XO44-phosphonate)	Q9Y2U5	MAP3K2	Mitogen-activated protein kinase kinase kinase 2	1	MAP3K2;K385	yes	no	+	157349	2	MS/MS	C	1
ELAVKQVQFDPDSPETSK	ELAVK[754.2523]QVQFDPDSPETSK	R	E	18	3	5K(XO44-phosphonate)	Q9Y2U5	MAP3K2	Mitogen-activated protein kinase kinase kinase 2	1	MAP3K2;K385	yes	no	+	96556.1	1	MS/MS	C	2
ELAVKQVQFDPDSPETSK	ELAVK[754.2523]QVQFDPDSPETSK	R	E	18	3	5K(XO44-phosphonate)	Q9Y2U5	MAP3K2	Mitogen-activated protein kinase kinase kinase 2	1	MAP3K2;K385	yes	no	+	179288	1	MS/MS	C	3
ELAVKQVQFDPDSPETSK	ELAVK[754.2523]QVQFDPDSPETSK	R	E	18	3	5K(XO44-phosphonate)	Q9Y2U5	MAP3K2	Mitogen-activated protein kinase kinase kinase 2	1	MAP3K2;K385	yes	no	+	209925	1	MS/MS	D	1
ELAVKQVQFDPDSPETSK	ELAVK[754.2523]QVQFDPDSPETSK	R	E	18	3	5K(XO44-phosphonate)	Q9Y2U5	MAP3K2	Mitogen-activated protein kinase kinase kinase 2	1	MAP3K2;K385	yes	no	+	105263	1	MS/MS	D	2
ELAVKQVQFDPDSPETSK	ELAVK[754.2523]QVQFDPDSPETSK	R	E	18	3	5K(XO44-phosphonate)	Q9Y2U5	MAP3K2	Mitogen-activated protein kinase kinase kinase 2	1	MAP3K2;K385	yes	no	+	61026.5	0	MBR	D	3
ELAVKQVQFDPDSPETSK	ELAVK[754.2523]QVQFDPDSPETSK	R	E	18	3	5K(XO44-phosphonate)	Q9Y2U5	MAP3K2	Mitogen-activated protein kinase kinase kinase 2	1	MAP3K2;K385	yes	no	+	80532.6	1	MS/MS	E	1
ELAVKQVQFDPDSPETSK	ELAVK[754.2523]QVQFDPDSPETSK	R	E	18	3	5K(XO44-phosphonate)	Q9Y2U5	MAP3K2	Mitogen-activated protein kinase kinase kinase 2	1	MAP3K2;K385	yes	no	+	101455	1	MS/MS	E	2
ELAVKQVQFDPDSPETSK	ELAVK[754.2523]QVQFDPDSPETSK	R	E	18	3	5K(XO44-phosphonate)	Q9Y2U5	MAP3K2	Mitogen-activated protein kinase kinase kinase 2	1	MAP3K2;K385	yes	no	+	112624	2	MS/MS	E	3
ELAVKQVQFDPDSPETSK	ELAVK[754.2523]QVQFDPDSPETSK	R	E	18	3	5K(XO44-phosphonate)	Q9Y2U5	MAP3K2	Mitogen-activated protein kinase kinase kinase 2	1	MAP3K2;K385	yes	no	+	121087	2	MS/MS	F	1
ELAVKQVQFDPDSPETSK	ELAVK[754.2523]QVQFDPDSPETSK	R	E	18	3	5K(XO44-phosphonate)	Q9Y2U5	MAP3K2	Mitogen-activated protein kinase kinase kinase 2	1	MAP3K2;K385	yes	no	+	165313	2	MS/MS	F	2
ELAVKQVQFDPDSPETSK	ELAVK[754.2523]QVQFDPDSPETSK	R	E	18	3	5K(XO44-phosphonate)	Q9Y2U5	MAP3K2	Mitogen-activated protein kinase kinase kinase 2	1	MAP3K2;K385	yes	no	+	60753	1	MS/MS	F	3
ELAVKQVQFDPDSPETSK	ELAVK[754.2523]QVQFDPDSPETSK	R	E	18	3	5K(XO44-phosphonate)	Q9Y2U5	MAP3K2	Mitogen-activated protein kinase kinase kinase 2	1	MAP3K2;K385	yes	no	+	80324.7	2	MS/MS	G	1
ELAVKQVQFDPDSPETSK	ELAVK[754.2523]QVQFDPDSPETSK	R	E	18	3	5K(XO44-phosphonate)	Q9Y2U5	MAP3K2	Mitogen-activated protein kinase kinase kinase 2	1	MAP3K2;K385	yes	no	+	106476	1	MS/MS	G	2
ELAVKQVQFDPDSPETSK	ELAVK[754.2523]QVQFDPDSPETSK	R	E	18	3	5K(XO44-phosphonate)	Q9Y2U5	MAP3K2	Mitogen-activated protein kinase kinase kinase 2	1	MAP3K2;K385	yes	no	+	155719	2	MS/MS	G	3
ELAVKQVQFDPDSPETSK	ELAVK[754.2523]QVQFDPDSPETSK	R	E	18	3	5K(XO44-phosphonate)	Q9Y2U5	MAP3K2	Mitogen-activated protein kinase kinase kinase 2	1	MAP3K2;K385	yes	no	+	154145	1	MS/MS	H	1
ELAVKQVQFDPDSPETSK	ELAVK[754.2523]QVQFDPDSPETSK	R	E	18	3	5K(XO44-phosphonate)	Q9Y2U5	MAP3K2	Mitogen-activated protein kinase kinase kinase 2	1	MAP3K2;K385	yes	no	+	58053.8	1	MS/MS	H	2
ELAVKQVQFDPDSPETSK	ELAVK[754.2523]QVQFDPDSPETSK	R	E	18	3	5K(XO44-phosphonate)	Q9Y2U5	MAP3K2	Mitogen-activated protein kinase kinase kinase 2	1	MAP3K2;K385	yes	no	+	158544	1	MS/MS	H	3
ESCVAIKTLK	ESC[57.0215]VAIK[754.2523]TLK	K	G	10	3	3C(Carbamidomethyl (C)),7K(XO44-phosphonate)	P54760	EPHB4	Ephrin type-B receptor 4	1	EPHB4;K647	yes	no	+	42918.5	1	MS/MS	A	1
ESCVAIKTLK	ESC[57.0215]VAIK[754.2523]TLK	K	G	10	3	3C(Carbamidomethyl (C)),7K(XO44-phosphonate)	P54760	EPHB4	Ephrin type-B receptor 4	1	EPHB4;K647	yes	no	+	90427.9	1	MS/MS	A	2
ESCVAIKTLK	ESC[57.0215]VAIK[754.2523]TLK	K	G	10	3	3C(Carbamidomethyl (C)),7K(XO44-phosphonate)	P54760	EPHB4	Ephrin type-B receptor 4	1	EPHB4;K647	yes	no	+	104011	1	MS/MS	A	3
ESCVAIKTLK	ESC[57.0215]VAIK[754.2523]TLK	K	G	10	3	3C(Carbamidomethyl (C)),7K(XO44-phosphonate)	P54760	EPHB4	Ephrin type-B receptor 4	1	EPHB4;K647	yes	no	+	86156.4	1	MS/MS	B	1
ESCVAIKTLK	ESC[57.0215]VAIK[754.2523]TLK	K	G	10	3	3C(Carbamidomethyl (C)),7K(XO44-phosphonate)	P54760	EPHB4	Ephrin type-B receptor 4	1	EPHB4;K647	yes	no	+	NA	0	unmatched	B	2
ESCVAIKTLK	ESC[57.0215]VAIK[754.2523]TLK	K	G	10	3	3C(Carbamidomethyl (C)),7K(XO44-phosphonate)	P54760	EPHB4	Ephrin type-B receptor 4	1	EPHB4;K647	yes	no	+	NA	0	unmatched	B	3
ESCVAIKTLK	ESC[57.0215]VAIK[754.2523]TLK	K	G	10	3	3C(Carbamidomethyl (C)),7K(XO44-phosphonate)	P54760	EPHB4	Ephrin type-B receptor 4	1	EPHB4;K647	yes	no	+	92240.3	1	MS/MS	C	1
ESCVAIKTLK	ESC[57.0215]VAIK[754.2523]TLK	K	G	10	3	3C(Carbamidomethyl (C)),7K(XO44-phosphonate)	P54760	EPHB4	Ephrin type-B receptor 4	1	EPHB4;K647	yes	no	+	33953.1	1	MS/MS	C	2
ESCVAIKTLK	ESC[57.0215]VAIK[754.2523]TLK	K	G	10	3	3C(Carbamidomethyl (C)),7K(XO44-phosphonate)	P54760	EPHB4	Ephrin type-B receptor 4	1	EPHB4;K647	yes	no	+	40087.7	1	MS/MS	C	3
ESCVAIKTLK	ESC[57.0215]VAIK[754.2523]TLK	K	G	10	3	3C(Carbamidomethyl (C)),7K(XO44-phosphonate)	P54760	EPHB4	Ephrin type-B receptor 4	1	EPHB4;K647	yes	no	+	NA	0	unmatched	D	1
ESCVAIKTLK	ESC[57.0215]VAIK[754.2523]TLK	K	G	10	3	3C(Carbamidomethyl (C)),7K(XO44-phosphonate)	P54760	EPHB4	Ephrin type-B receptor 4	1	EPHB4;K647	yes	no	+	34864	2	MS/MS	D	2
ESCVAIKTLK	ESC[57.0215]VAIK[754.2523]TLK	K	G	10	3	3C(Carbamidomethyl (C)),7K(XO44-phosphonate)	P54760	EPHB4	Ephrin type-B receptor 4	1	EPHB4;K647	yes	no	+	NA	0	unmatched	D	3
ESCVAIKTLK	ESC[57.0215]VAIK[754.2523]TLK	K	G	10	3	3C(Carbamidomethyl (C)),7K(XO44-phosphonate)	P54760	EPHB4	Ephrin type-B receptor 4	1	EPHB4;K647	yes	no	+	NA	0	unmatched	E	1
ESCVAIKTLK	ESC[57.0215]VAIK[754.2523]TLK	K	G	10	3	3C(Carbamidomethyl (C)),7K(XO44-phosphonate)	P54760	EPHB4	Ephrin type-B receptor 4	1	EPHB4;K647	yes	no	+	NA	0	unmatched	E	2
ESCVAIKTLK	ESC[57.0215]VAIK[754.2523]TLK	K	G	10	3	3C(Carbamidomethyl (C)),7K(XO44-phosphonate)	P54760	EPHB4	Ephrin type-B receptor 4	1	EPHB4;K647	yes	no	+	NA	0	unmatched	E	3
ESCVAIKTLK	ESC[57.0215]VAIK[754.2523]TLK	K	G	10	3	3C(Carbamidomethyl (C)),7K(XO44-phosphonate)	P54760	EPHB4	Ephrin type-B receptor 4	1	EPHB4;K647	yes	no	+	NA	0	unmatched	F	1
ESCVAIKTLK	ESC[57.0215]VAIK[754.2523]TLK	K	G	10	3	3C(Carbamidomethyl (C)),7K(XO44-phosphonate)	P54760	EPHB4	Ephrin type-B receptor 4	1	EPHB4;K647	yes	no	+	NA	0	unmatched	F	2
ESCVAIKTLK	ESC[57.0215]VAIK[754.2523]TLK	K	G	10	3	3C(Carbamidomethyl (C)),7K(XO44-phosphonate)	P54760	EPHB4	Ephrin type-B receptor 4	1	EPHB4;K647	yes	no	+	NA	0	unmatched	F	3
ESCVAIKTLK	ESC[57.0215]VAIK[754.2523]TLK	K	G	10	3	3C(Carbamidomethyl (C)),7K(XO44-phosphonate)	P54760	EPHB4	Ephrin type-B receptor 4	1	EPHB4;K647	yes	no	+	NA	0	unmatched	G	1
ESCVAIKTLK	ESC[57.0215]VAIK[754.2523]TLK	K	G	10	3	3C(Carbamidomethyl (C)),7K(XO44-phosphonate)	P54760	EPHB4	Ephrin type-B receptor 4	1	EPHB4;K647	yes	no	+	NA	0	unmatched	G	2
ESCVAIKTLK	ESC[57.0215]VAIK[754.2523]TLK	K	G	10	3	3C(Carbamidomethyl (C)),7K(XO44-phosphonate)	P54760	EPHB4	Ephrin type-B receptor 4	1	EPHB4;K647	yes	no	+	NA	0	unmatched	G	3
ESCVAIKTLK	ESC[57.0215]VAIK[754.2523]TLK	K	G	10	3	3C(Carbamidomethyl (C)),7K(XO44-phosphonate)	P54760	EPHB4	Ephrin type-B receptor 4	1	EPHB4;K647	yes	no	+	NA	0	unmatched	H	1
ESCVAIKTLK	ESC[57.0215]VAIK[754.2523]TLK	K	G	10	3	3C(Carbamidomethyl (C)),7K(XO44-phosphonate)	P54760	EPHB4	Ephrin type-B receptor 4	1	EPHB4;K647	yes	no	+	NA	0	unmatched	H	2
ESCVAIKTLK	ESC[57.0215]VAIK[754.2523]TLK	K	G	10	3	3C(Carbamidomethyl (C)),7K(XO44-phosphonate)	P54760	EPHB4	Ephrin type-B receptor 4	1	EPHB4;K647	yes	no	+	NA	0	unmatched	H	3
ESGQVVAIKQVPVESDLQEIIK	ESGQVVAIK[754.2523]QVPVESDLQEIIK	K	E	22	3,4	9K(XO44-phosphonate)	Q13188	STK3	Serine/threonine-protein kinase 3	1	STK3;K56	yes	no	+	498150	10	MS/MS	A	1
ESGQVVAIKQVPVESDLQEIIK	ESGQVVAIK[754.2523]QVPVESDLQEIIK	K	E	22	3,4	9K(XO44-phosphonate)	Q13188	STK3	Serine/threonine-protein kinase 3	1	STK3;K56	yes	no	+	630881	4	MS/MS	A	2
ESGQVVAIKQVPVESDLQEIIK	ESGQVVAIK[754.2523]QVPVESDLQEIIK	K	E	22	3,4	9K(XO44-phosphonate)	Q13188	STK3	Serine/threonine-protein kinase 3	1	STK3;K56	yes	no	+	58762.2	3	MS/MS	A	3
ESGQVVAIKQVPVESDLQEIIK	ESGQVVAIK[754.2523]QVPVESDLQEIIK	K	E	22	3,4	9K(XO44-phosphonate)	Q13188	STK3	Serine/threonine-protein kinase 3	1	STK3;K56	yes	no	+	456182	5	MS/MS	B	1
ESGQVVAIKQVPVESDLQEIIK	ESGQVVAIK[754.2523]QVPVESDLQEIIK	K	E	22	3,4	9K(XO44-phosphonate)	Q13188	STK3	Serine/threonine-protein kinase 3	1	STK3;K56	yes	no	+	25138.6	2	MS/MS	B	2
ESGQVVAIKQVPVESDLQEIIK	ESGQVVAIK[754.2523]QVPVESDLQEIIK	K	E	22	3,4	9K(XO44-phosphonate)	Q13188	STK3	Serine/threonine-protein kinase 3	1	STK3;K56	yes	no	+	NA	0	unmatched	B	3
ESGQVVAIKQVPVESDLQEIIK	ESGQVVAIK[754.2523]QVPVESDLQEIIK	K	E	22	3,4	9K(XO44-phosphonate)	Q13188	STK3	Serine/threonine-protein kinase 3	1	STK3;K56	yes	no	+	578563	6	MS/MS	C	1
ESGQVVAIKQVPVESDLQEIIK	ESGQVVAIK[754.2523]QVPVESDLQEIIK	K	E	22	3,4	9K(XO44-phosphonate)	Q13188	STK3	Serine/threonine-protein kinase 3	1	STK3;K56	yes	no	+	216961	4	MS/MS	C	2
ESGQVVAIKQVPVESDLQEIIK	ESGQVVAIK[754.2523]QVPVESDLQEIIK	K	E	22	3,4	9K(XO44-phosphonate)	Q13188	STK3	Serine/threonine-protein kinase 3	1	STK3;K56	yes	no	+	221301	4	MS/MS	C	3
ESGQVVAIKQVPVESDLQEIIK	ESGQVVAIK[754.2523]QVPVESDLQEIIK	K	E	22	3,4	9K(XO44-phosphonate)	Q13188	STK3	Serine/threonine-protein kinase 3	1	STK3;K56	yes	no	+	818729	6	MS/MS	D	1
ESGQVVAIKQVPVESDLQEIIK	ESGQVVAIK[754.2523]QVPVESDLQEIIK	K	E	22	3,4	9K(XO44-phosphonate)	Q13188	STK3	Serine/threonine-protein kinase 3	1	STK3;K56	yes	no	+	150002	3	MS/MS	D	2
ESGQVVAIKQVPVESDLQEIIK	ESGQVVAIK[754.2523]QVPVESDLQEIIK	K	E	22	3,4	9K(XO44-phosphonate)	Q13188	STK3	Serine/threonine-protein kinase 3	1	STK3;K56	yes	no	+	173226	5	MS/MS	D	3
ESGQVVAIKQVPVESDLQEIIK	ESGQVVAIK[754.2523]QVPVESDLQEIIK	K	E	22	3,4	9K(XO44-phosphonate)	Q13188	STK3	Serine/threonine-protein kinase 3	1	STK3;K56	yes	no	+	696016	14	MS/MS	E	1
ESGQVVAIKQVPVESDLQEIIK	ESGQVVAIK[754.2523]QVPVESDLQEIIK	K	E	22	3,4	9K(XO44-phosphonate)	Q13188	STK3	Serine/threonine-protein kinase 3	1	STK3;K56	yes	no	+	396552	6	MS/MS	E	2
ESGQVVAIKQVPVESDLQEIIK	ESGQVVAIK[754.2523]QVPVESDLQEIIK	K	E	22	3,4	9K(XO44-phosphonate)	Q13188	STK3	Serine/threonine-protein kinase 3	1	STK3;K56	yes	no	+	470135	6	MS/MS	E	3
ESGQVVAIKQVPVESDLQEIIK	ESGQVVAIK[754.2523]QVPVESDLQEIIK	K	E	22	3,4	9K(XO44-phosphonate)	Q13188	STK3	Serine/threonine-protein kinase 3	1	STK3;K56	yes	no	+	772040	7	MS/MS	F	1
ESGQVVAIKQVPVESDLQEIIK	ESGQVVAIK[754.2523]QVPVESDLQEIIK	K	E	22	3,4	9K(XO44-phosphonate)	Q13188	STK3	Serine/threonine-protein kinase 3	1	STK3;K56	yes	no	+	478545	5	MS/MS	F	2
ESGQVVAIKQVPVESDLQEIIK	ESGQVVAIK[754.2523]QVPVESDLQEIIK	K	E	22	3,4	9K(XO44-phosphonate)	Q13188	STK3	Serine/threonine-protein kinase 3	1	STK3;K56	yes	no	+	258358	6	MS/MS	F	3
ESGQVVAIKQVPVESDLQEIIK	ESGQVVAIK[754.2523]QVPVESDLQEIIK	K	E	22	3,4	9K(XO44-phosphonate)	Q13188	STK3	Serine/threonine-protein kinase 3	1	STK3;K56	yes	no	+	622942	13	MS/MS	G	1
ESGQVVAIKQVPVESDLQEIIK	ESGQVVAIK[754.2523]QVPVESDLQEIIK	K	E	22	3,4	9K(XO44-phosphonate)	Q13188	STK3	Serine/threonine-protein kinase 3	1	STK3;K56	yes	no	+	766812	11	MS/MS	G	2
ESGQVVAIKQVPVESDLQEIIK	ESGQVVAIK[754.2523]QVPVESDLQEIIK	K	E	22	3,4	9K(XO44-phosphonate)	Q13188	STK3	Serine/threonine-protein kinase 3	1	STK3;K56	yes	no	+	560617	6	MS/MS	G	3
ESGQVVAIKQVPVESDLQEIIK	ESGQVVAIK[754.2523]QVPVESDLQEIIK	K	E	22	3,4	9K(XO44-phosphonate)	Q13188	STK3	Serine/threonine-protein kinase 3	1	STK3;K56	yes	no	+	195806	4	MS/MS	H	1
ESGQVVAIKQVPVESDLQEIIK	ESGQVVAIK[754.2523]QVPVESDLQEIIK	K	E	22	3,4	9K(XO44-phosphonate)	Q13188	STK3	Serine/threonine-protein kinase 3	1	STK3;K56	yes	no	+	41457.2	3	MS/MS	H	2
ESGQVVAIKQVPVESDLQEIIK	ESGQVVAIK[754.2523]QVPVESDLQEIIK	K	E	22	3,4	9K(XO44-phosphonate)	Q13188	STK3	Serine/threonine-protein kinase 3	1	STK3;K56	yes	no	+	152723	3	MS/MS	H	3
ETGALAAAKVIETK	ETGALAAAK[754.2523]VIETK	K	S	14	3	9K(XO44-phosphonate)	O94804	STK10	Serine/threonine-protein kinase 10	1	STK10;K65	yes	no	+	46047.5	1	MS/MS	A	1
ETGALAAAKVIETK	ETGALAAAK[754.2523]VIETK	K	S	14	3	9K(XO44-phosphonate)	O94804	STK10	Serine/threonine-protein kinase 10	1	STK10;K65	yes	no	+	124201	2	MS/MS	A	2
ETGALAAAKVIETK	ETGALAAAK[754.2523]VIETK	K	S	14	3	9K(XO44-phosphonate)	O94804	STK10	Serine/threonine-protein kinase 10	1	STK10;K65	yes	no	+	106141	3	MS/MS	A	3
ETGALAAAKVIETK	ETGALAAAK[754.2523]VIETK	K	S	14	3	9K(XO44-phosphonate)	O94804	STK10	Serine/threonine-protein kinase 10	1	STK10;K65	yes	no	+	100277	2	MS/MS	B	1
ETGALAAAKVIETK	ETGALAAAK[754.2523]VIETK	K	S	14	3	9K(XO44-phosphonate)	O94804	STK10	Serine/threonine-protein kinase 10	1	STK10;K65	yes	no	+	NA	0	unmatched	B	2
ETGALAAAKVIETK	ETGALAAAK[754.2523]VIETK	K	S	14	3	9K(XO44-phosphonate)	O94804	STK10	Serine/threonine-protein kinase 10	1	STK10;K65	yes	no	+	NA	0	unmatched	B	3
ETGALAAAKVIETK	ETGALAAAK[754.2523]VIETK	K	S	14	3	9K(XO44-phosphonate)	O94804	STK10	Serine/threonine-protein kinase 10	1	STK10;K65	yes	no	+	135687	2	MS/MS	C	1
ETGALAAAKVIETK	ETGALAAAK[754.2523]VIETK	K	S	14	3	9K(XO44-phosphonate)	O94804	STK10	Serine/threonine-protein kinase 10	1	STK10;K65	yes	no	+	48298.3	3	MS/MS	C	2
ETGALAAAKVIETK	ETGALAAAK[754.2523]VIETK	K	S	14	3	9K(XO44-phosphonate)	O94804	STK10	Serine/threonine-protein kinase 10	1	STK10;K65	yes	no	+	60146.3	1	MS/MS	C	3
ETGALAAAKVIETK	ETGALAAAK[754.2523]VIETK	K	S	14	3	9K(XO44-phosphonate)	O94804	STK10	Serine/threonine-protein kinase 10	1	STK10;K65	yes	no	+	105649	3	MS/MS	D	1
ETGALAAAKVIETK	ETGALAAAK[754.2523]VIETK	K	S	14	3	9K(XO44-phosphonate)	O94804	STK10	Serine/threonine-protein kinase 10	1	STK10;K65	yes	no	+	103972	2	MS/MS	D	2
ETGALAAAKVIETK	ETGALAAAK[754.2523]VIETK	K	S	14	3	9K(XO44-phosphonate)	O94804	STK10	Serine/threonine-protein kinase 10	1	STK10;K65	yes	no	+	26367.8	0	MBR	D	3
ETGALAAAKVIETK	ETGALAAAK[754.2523]VIETK	K	S	14	3	9K(XO44-phosphonate)	O94804	STK10	Serine/threonine-protein kinase 10	1	STK10;K65	yes	no	+	58667.8	1	MS/MS	E	1
ETGALAAAKVIETK	ETGALAAAK[754.2523]VIETK	K	S	14	3	9K(XO44-phosphonate)	O94804	STK10	Serine/threonine-protein kinase 10	1	STK10;K65	yes	no	+	93435.8	1	MS/MS	E	2
ETGALAAAKVIETK	ETGALAAAK[754.2523]VIETK	K	S	14	3	9K(XO44-phosphonate)	O94804	STK10	Serine/threonine-protein kinase 10	1	STK10;K65	yes	no	+	70916	1	MS/MS	E	3
ETGALAAAKVIETK	ETGALAAAK[754.2523]VIETK	K	S	14	3	9K(XO44-phosphonate)	O94804	STK10	Serine/threonine-protein kinase 10	1	STK10;K65	yes	no	+	73807.8	1	MS/MS	F	1
ETGALAAAKVIETK	ETGALAAAK[754.2523]VIETK	K	S	14	3	9K(XO44-phosphonate)	O94804	STK10	Serine/threonine-protein kinase 10	1	STK10;K65	yes	no	+	78016.7	2	MS/MS	F	2
ETGALAAAKVIETK	ETGALAAAK[754.2523]VIETK	K	S	14	3	9K(XO44-phosphonate)	O94804	STK10	Serine/threonine-protein kinase 10	1	STK10;K65	yes	no	+	60914.1	1	MS/MS	F	3
ETGALAAAKVIETK	ETGALAAAK[754.2523]VIETK	K	S	14	3	9K(XO44-phosphonate)	O94804	STK10	Serine/threonine-protein kinase 10	1	STK10;K65	yes	no	+	72730.9	1	MS/MS	G	1
ETGALAAAKVIETK	ETGALAAAK[754.2523]VIETK	K	S	14	3	9K(XO44-phosphonate)	O94804	STK10	Serine/threonine-protein kinase 10	1	STK10;K65	yes	no	+	93318.9	2	MS/MS	G	2
ETGALAAAKVIETK	ETGALAAAK[754.2523]VIETK	K	S	14	3	9K(XO44-phosphonate)	O94804	STK10	Serine/threonine-protein kinase 10	1	STK10;K65	yes	no	+	116319	2	MS/MS	G	3
ETGALAAAKVIETK	ETGALAAAK[754.2523]VIETK	K	S	14	3	9K(XO44-phosphonate)	O94804	STK10	Serine/threonine-protein kinase 10	1	STK10;K65	yes	no	+	64159.8	2	MS/MS	H	1
ETGALAAAKVIETK	ETGALAAAK[754.2523]VIETK	K	S	14	3	9K(XO44-phosphonate)	O94804	STK10	Serine/threonine-protein kinase 10	1	STK10;K65	yes	no	+	47145.6	2	MS/MS	H	2
ETGALAAAKVIETK	ETGALAAAK[754.2523]VIETK	K	S	14	3	9K(XO44-phosphonate)	O94804	STK10	Serine/threonine-protein kinase 10	1	STK10;K65	yes	no	+	117991	2	MS/MS	H	3
ETGQIVAIKQVPVESDLQEIIK	ETGQIVAIK[754.2523]QVPVESDLQEIIK	K	E	22	3,4	9K(XO44-phosphonate)	Q13043	STK4	Serine/threonine-protein kinase 4	1	STK4;K59	yes	no	+	286002	5	MS/MS	A	1
ETGQIVAIKQVPVESDLQEIIK	ETGQIVAIK[754.2523]QVPVESDLQEIIK	K	E	22	3,4	9K(XO44-phosphonate)	Q13043	STK4	Serine/threonine-protein kinase 4	1	STK4;K59	yes	no	+	332959	7	MS/MS	A	2
ETGQIVAIKQVPVESDLQEIIK	ETGQIVAIK[754.2523]QVPVESDLQEIIK	K	E	22	3,4	9K(XO44-phosphonate)	Q13043	STK4	Serine/threonine-protein kinase 4	1	STK4;K59	yes	no	+	NA	0	unmatched	A	3
ETGQIVAIKQVPVESDLQEIIK	ETGQIVAIK[754.2523]QVPVESDLQEIIK	K	E	22	3,4	9K(XO44-phosphonate)	Q13043	STK4	Serine/threonine-protein kinase 4	1	STK4;K59	yes	no	+	204132	5	MS/MS	B	1
ETGQIVAIKQVPVESDLQEIIK	ETGQIVAIK[754.2523]QVPVESDLQEIIK	K	E	22	3,4	9K(XO44-phosphonate)	Q13043	STK4	Serine/threonine-protein kinase 4	1	STK4;K59	yes	no	+	4802.77	2	MS/MS	B	2
ETGQIVAIKQVPVESDLQEIIK	ETGQIVAIK[754.2523]QVPVESDLQEIIK	K	E	22	3,4	9K(XO44-phosphonate)	Q13043	STK4	Serine/threonine-protein kinase 4	1	STK4;K59	yes	no	+	NA	0	unmatched	B	3
ETGQIVAIKQVPVESDLQEIIK	ETGQIVAIK[754.2523]QVPVESDLQEIIK	K	E	22	3,4	9K(XO44-phosphonate)	Q13043	STK4	Serine/threonine-protein kinase 4	1	STK4;K59	yes	no	+	271495	5	MS/MS	C	1
ETGQIVAIKQVPVESDLQEIIK	ETGQIVAIK[754.2523]QVPVESDLQEIIK	K	E	22	3,4	9K(XO44-phosphonate)	Q13043	STK4	Serine/threonine-protein kinase 4	1	STK4;K59	yes	no	+	64186.5	3	MS/MS	C	2
ETGQIVAIKQVPVESDLQEIIK	ETGQIVAIK[754.2523]QVPVESDLQEIIK	K	E	22	3,4	9K(XO44-phosphonate)	Q13043	STK4	Serine/threonine-protein kinase 4	1	STK4;K59	yes	no	+	76967	5	MS/MS	C	3
ETGQIVAIKQVPVESDLQEIIK	ETGQIVAIK[754.2523]QVPVESDLQEIIK	K	E	22	3,4	9K(XO44-phosphonate)	Q13043	STK4	Serine/threonine-protein kinase 4	1	STK4;K59	yes	no	+	477942	7	MS/MS	D	1
ETGQIVAIKQVPVESDLQEIIK	ETGQIVAIK[754.2523]QVPVESDLQEIIK	K	E	22	3,4	9K(XO44-phosphonate)	Q13043	STK4	Serine/threonine-protein kinase 4	1	STK4;K59	yes	no	+	73376.3	5	MS/MS	D	2
ETGQIVAIKQVPVESDLQEIIK	ETGQIVAIK[754.2523]QVPVESDLQEIIK	K	E	22	3,4	9K(XO44-phosphonate)	Q13043	STK4	Serine/threonine-protein kinase 4	1	STK4;K59	yes	no	+	82963.7	4	MS/MS	D	3
ETGQIVAIKQVPVESDLQEIIK	ETGQIVAIK[754.2523]QVPVESDLQEIIK	K	E	22	3,4	9K(XO44-phosphonate)	Q13043	STK4	Serine/threonine-protein kinase 4	1	STK4;K59	yes	no	+	338742	7	MS/MS	E	1
ETGQIVAIKQVPVESDLQEIIK	ETGQIVAIK[754.2523]QVPVESDLQEIIK	K	E	22	3,4	9K(XO44-phosphonate)	Q13043	STK4	Serine/threonine-protein kinase 4	1	STK4;K59	yes	no	+	230596	5	MS/MS	E	2
ETGQIVAIKQVPVESDLQEIIK	ETGQIVAIK[754.2523]QVPVESDLQEIIK	K	E	22	3,4	9K(XO44-phosphonate)	Q13043	STK4	Serine/threonine-protein kinase 4	1	STK4;K59	yes	no	+	249337	4	MS/MS	E	3
ETGQIVAIKQVPVESDLQEIIK	ETGQIVAIK[754.2523]QVPVESDLQEIIK	K	E	22	3,4	9K(XO44-phosphonate)	Q13043	STK4	Serine/threonine-protein kinase 4	1	STK4;K59	yes	no	+	535754	8	MS/MS	F	1
ETGQIVAIKQVPVESDLQEIIK	ETGQIVAIK[754.2523]QVPVESDLQEIIK	K	E	22	3,4	9K(XO44-phosphonate)	Q13043	STK4	Serine/threonine-protein kinase 4	1	STK4;K59	yes	no	+	190103	4	MS/MS	F	2
ETGQIVAIKQVPVESDLQEIIK	ETGQIVAIK[754.2523]QVPVESDLQEIIK	K	E	22	3,4	9K(XO44-phosphonate)	Q13043	STK4	Serine/threonine-protein kinase 4	1	STK4;K59	yes	no	+	119639	6	MS/MS	F	3
ETGQIVAIKQVPVESDLQEIIK	ETGQIVAIK[754.2523]QVPVESDLQEIIK	K	E	22	3,4	9K(XO44-phosphonate)	Q13043	STK4	Serine/threonine-protein kinase 4	1	STK4;K59	yes	no	+	337787	12	MS/MS	G	1
ETGQIVAIKQVPVESDLQEIIK	ETGQIVAIK[754.2523]QVPVESDLQEIIK	K	E	22	3,4	9K(XO44-phosphonate)	Q13043	STK4	Serine/threonine-protein kinase 4	1	STK4;K59	yes	no	+	250731	7	MS/MS	G	2
ETGQIVAIKQVPVESDLQEIIK	ETGQIVAIK[754.2523]QVPVESDLQEIIK	K	E	22	3,4	9K(XO44-phosphonate)	Q13043	STK4	Serine/threonine-protein kinase 4	1	STK4;K59	yes	no	+	274673	6	MS/MS	G	3
ETGQIVAIKQVPVESDLQEIIK	ETGQIVAIK[754.2523]QVPVESDLQEIIK	K	E	22	3,4	9K(XO44-phosphonate)	Q13043	STK4	Serine/threonine-protein kinase 4	1	STK4;K59	yes	no	+	35225.5	1	MS/MS	H	1
ETGQIVAIKQVPVESDLQEIIK	ETGQIVAIK[754.2523]QVPVESDLQEIIK	K	E	22	3,4	9K(XO44-phosphonate)	Q13043	STK4	Serine/threonine-protein kinase 4	1	STK4;K59	yes	no	+	13159.1	2	MS/MS	H	2
ETGQIVAIKQVPVESDLQEIIK	ETGQIVAIK[754.2523]QVPVESDLQEIIK	K	E	22	3,4	9K(XO44-phosphonate)	Q13043	STK4	Serine/threonine-protein kinase 4	1	STK4;K59	yes	no	+	43202.1	4	MS/MS	H	3
ETHEIVALKR	ETHEIVALK[754.2523]R	R	V	10	3,4	9K(XO44-phosphonate)	Q00535	CDK5	Cyclin-dependent-like kinase 5	1	CDK5;K33	yes	no	+	249601	2	MS/MS	A	1
ETHEIVALKR	ETHEIVALK[754.2523]R	R	V	10	3,4	9K(XO44-phosphonate)	Q00535	CDK5	Cyclin-dependent-like kinase 5	1	CDK5;K33	yes	no	+	555033	3	MS/MS	A	2
ETHEIVALKR	ETHEIVALK[754.2523]R	R	V	10	3,4	9K(XO44-phosphonate)	Q00535	CDK5	Cyclin-dependent-like kinase 5	1	CDK5;K33	yes	no	+	565973	2	MS/MS	A	3
ETHEIVALKR	ETHEIVALK[754.2523]R	R	V	10	3,4	9K(XO44-phosphonate)	Q00535	CDK5	Cyclin-dependent-like kinase 5	1	CDK5;K33	yes	no	+	436402	2	MS/MS	B	1
ETHEIVALKR	ETHEIVALK[754.2523]R	R	V	10	3,4	9K(XO44-phosphonate)	Q00535	CDK5	Cyclin-dependent-like kinase 5	1	CDK5;K33	yes	no	+	55606.5	2	MS/MS	B	2
ETHEIVALKR	ETHEIVALK[754.2523]R	R	V	10	3,4	9K(XO44-phosphonate)	Q00535	CDK5	Cyclin-dependent-like kinase 5	1	CDK5;K33	yes	no	+	NA	0	unmatched	B	3
ETHEIVALKR	ETHEIVALK[754.2523]R	R	V	10	3,4	9K(XO44-phosphonate)	Q00535	CDK5	Cyclin-dependent-like kinase 5	1	CDK5;K33	yes	no	+	598977	3	MS/MS	C	1
ETHEIVALKR	ETHEIVALK[754.2523]R	R	V	10	3,4	9K(XO44-phosphonate)	Q00535	CDK5	Cyclin-dependent-like kinase 5	1	CDK5;K33	yes	no	+	267306	1	MS/MS	C	2
ETHEIVALKR	ETHEIVALK[754.2523]R	R	V	10	3,4	9K(XO44-phosphonate)	Q00535	CDK5	Cyclin-dependent-like kinase 5	1	CDK5;K33	yes	no	+	342284	2	MS/MS	C	3
ETHEIVALKR	ETHEIVALK[754.2523]R	R	V	10	3,4	9K(XO44-phosphonate)	Q00535	CDK5	Cyclin-dependent-like kinase 5	1	CDK5;K33	yes	no	+	438357	1	MS/MS	D	1
ETHEIVALKR	ETHEIVALK[754.2523]R	R	V	10	3,4	9K(XO44-phosphonate)	Q00535	CDK5	Cyclin-dependent-like kinase 5	1	CDK5;K33	yes	no	+	792092	3	MS/MS	D	2
ETHEIVALKR	ETHEIVALK[754.2523]R	R	V	10	3,4	9K(XO44-phosphonate)	Q00535	CDK5	Cyclin-dependent-like kinase 5	1	CDK5;K33	yes	no	+	197512	2	MS/MS	D	3
ETHEIVALKR	ETHEIVALK[754.2523]R	R	V	10	3,4	9K(XO44-phosphonate)	Q00535	CDK5	Cyclin-dependent-like kinase 5	1	CDK5;K33	yes	no	+	343586	1	MS/MS	E	1
ETHEIVALKR	ETHEIVALK[754.2523]R	R	V	10	3,4	9K(XO44-phosphonate)	Q00535	CDK5	Cyclin-dependent-like kinase 5	1	CDK5;K33	yes	no	+	492642	2	MS/MS	E	2
ETHEIVALKR	ETHEIVALK[754.2523]R	R	V	10	3,4	9K(XO44-phosphonate)	Q00535	CDK5	Cyclin-dependent-like kinase 5	1	CDK5;K33	yes	no	+	349462	3	MS/MS	E	3
ETHEIVALKR	ETHEIVALK[754.2523]R	R	V	10	3,4	9K(XO44-phosphonate)	Q00535	CDK5	Cyclin-dependent-like kinase 5	1	CDK5;K33	yes	no	+	415116	3	MS/MS	F	1
ETHEIVALKR	ETHEIVALK[754.2523]R	R	V	10	3,4	9K(XO44-phosphonate)	Q00535	CDK5	Cyclin-dependent-like kinase 5	1	CDK5;K33	yes	no	+	512986	2	MS/MS	F	2
ETHEIVALKR	ETHEIVALK[754.2523]R	R	V	10	3,4	9K(XO44-phosphonate)	Q00535	CDK5	Cyclin-dependent-like kinase 5	1	CDK5;K33	yes	no	+	375306	3	MS/MS	F	3
ETHEIVALKR	ETHEIVALK[754.2523]R	R	V	10	3,4	9K(XO44-phosphonate)	Q00535	CDK5	Cyclin-dependent-like kinase 5	1	CDK5;K33	yes	no	+	465788	3	MS/MS	G	1
ETHEIVALKR	ETHEIVALK[754.2523]R	R	V	10	3,4	9K(XO44-phosphonate)	Q00535	CDK5	Cyclin-dependent-like kinase 5	1	CDK5;K33	yes	no	+	630259	3	MS/MS	G	2
ETHEIVALKR	ETHEIVALK[754.2523]R	R	V	10	3,4	9K(XO44-phosphonate)	Q00535	CDK5	Cyclin-dependent-like kinase 5	1	CDK5;K33	yes	no	+	603402	4	MS/MS	G	3
ETHEIVALKR	ETHEIVALK[754.2523]R	R	V	10	3,4	9K(XO44-phosphonate)	Q00535	CDK5	Cyclin-dependent-like kinase 5	1	CDK5;K33	yes	no	+	642524	2	MS/MS	H	1
ETHEIVALKR	ETHEIVALK[754.2523]R	R	V	10	3,4	9K(XO44-phosphonate)	Q00535	CDK5	Cyclin-dependent-like kinase 5	1	CDK5;K33	yes	no	+	760737	6	MS/MS	H	2
ETHEIVALKR	ETHEIVALK[754.2523]R	R	V	10	3,4	9K(XO44-phosphonate)	Q00535	CDK5	Cyclin-dependent-like kinase 5	1	CDK5;K33	yes	no	+	772109	3	MS/MS	H	3
EVPVAIKTLK	EVPVAIK[754.2523]TLK	K	A	10	3	7K(XO44-phosphonate)	P29317	EPHA2	Ephrin type-A receptor 2	1	EPHA2;K646	yes	no	+	351827	5	MS/MS	A	1
EVPVAIKTLK	EVPVAIK[754.2523]TLK	K	A	10	3	7K(XO44-phosphonate)	P29317	EPHA2	Ephrin type-A receptor 2	1	EPHA2;K646	yes	no	+	456976	3	MS/MS	A	2
EVPVAIKTLK	EVPVAIK[754.2523]TLK	K	A	10	3	7K(XO44-phosphonate)	P29317	EPHA2	Ephrin type-A receptor 2	1	EPHA2;K646	yes	no	+	639191	5	MS/MS	A	3
EVPVAIKTLK	EVPVAIK[754.2523]TLK	K	A	10	3	7K(XO44-phosphonate)	P29317	EPHA2	Ephrin type-A receptor 2	1	EPHA2;K646	yes	no	+	698032	4	MS/MS	B	1
EVPVAIKTLK	EVPVAIK[754.2523]TLK	K	A	10	3	7K(XO44-phosphonate)	P29317	EPHA2	Ephrin type-A receptor 2	1	EPHA2;K646	yes	no	+	26328.2	0	MBR	B	2
EVPVAIKTLK	EVPVAIK[754.2523]TLK	K	A	10	3	7K(XO44-phosphonate)	P29317	EPHA2	Ephrin type-A receptor 2	1	EPHA2;K646	yes	no	+	NA	0	unmatched	B	3
EVPVAIKTLK	EVPVAIK[754.2523]TLK	K	A	10	3	7K(XO44-phosphonate)	P29317	EPHA2	Ephrin type-A receptor 2	1	EPHA2;K646	yes	no	+	716654	4	MS/MS	C	1
EVPVAIKTLK	EVPVAIK[754.2523]TLK	K	A	10	3	7K(XO44-phosphonate)	P29317	EPHA2	Ephrin type-A receptor 2	1	EPHA2;K646	yes	no	+	234333	6	MS/MS	C	2
EVPVAIKTLK	EVPVAIK[754.2523]TLK	K	A	10	3	7K(XO44-phosphonate)	P29317	EPHA2	Ephrin type-A receptor 2	1	EPHA2;K646	yes	no	+	367651	2	MS/MS	C	3
EVPVAIKTLK	EVPVAIK[754.2523]TLK	K	A	10	3	7K(XO44-phosphonate)	P29317	EPHA2	Ephrin type-A receptor 2	1	EPHA2;K646	yes	no	+	NA	0	unmatched	D	1
EVPVAIKTLK	EVPVAIK[754.2523]TLK	K	A	10	3	7K(XO44-phosphonate)	P29317	EPHA2	Ephrin type-A receptor 2	1	EPHA2;K646	yes	no	+	25104.7	1	MS/MS	D	2
EVPVAIKTLK	EVPVAIK[754.2523]TLK	K	A	10	3	7K(XO44-phosphonate)	P29317	EPHA2	Ephrin type-A receptor 2	1	EPHA2;K646	yes	no	+	NA	0	unmatched	D	3
EVPVAIKTLK	EVPVAIK[754.2523]TLK	K	A	10	3	7K(XO44-phosphonate)	P29317	EPHA2	Ephrin type-A receptor 2	1	EPHA2;K646	yes	no	+	NA	0	unmatched	E	1
EVPVAIKTLK	EVPVAIK[754.2523]TLK	K	A	10	3	7K(XO44-phosphonate)	P29317	EPHA2	Ephrin type-A receptor 2	1	EPHA2;K646	yes	no	+	NA	0	unmatched	E	2
EVPVAIKTLK	EVPVAIK[754.2523]TLK	K	A	10	3	7K(XO44-phosphonate)	P29317	EPHA2	Ephrin type-A receptor 2	1	EPHA2;K646	yes	no	+	NA	0	unmatched	E	3
EVPVAIKTLK	EVPVAIK[754.2523]TLK	K	A	10	3	7K(XO44-phosphonate)	P29317	EPHA2	Ephrin type-A receptor 2	1	EPHA2;K646	yes	no	+	NA	0	unmatched	F	1
EVPVAIKTLK	EVPVAIK[754.2523]TLK	K	A	10	3	7K(XO44-phosphonate)	P29317	EPHA2	Ephrin type-A receptor 2	1	EPHA2;K646	yes	no	+	NA	0	unmatched	F	2
EVPVAIKTLK	EVPVAIK[754.2523]TLK	K	A	10	3	7K(XO44-phosphonate)	P29317	EPHA2	Ephrin type-A receptor 2	1	EPHA2;K646	yes	no	+	NA	0	unmatched	F	3
EVPVAIKTLK	EVPVAIK[754.2523]TLK	K	A	10	3	7K(XO44-phosphonate)	P29317	EPHA2	Ephrin type-A receptor 2	1	EPHA2;K646	yes	no	+	NA	0	unmatched	G	1
EVPVAIKTLK	EVPVAIK[754.2523]TLK	K	A	10	3	7K(XO44-phosphonate)	P29317	EPHA2	Ephrin type-A receptor 2	1	EPHA2;K646	yes	no	+	NA	0	unmatched	G	2
EVPVAIKTLK	EVPVAIK[754.2523]TLK	K	A	10	3	7K(XO44-phosphonate)	P29317	EPHA2	Ephrin type-A receptor 2	1	EPHA2;K646	yes	no	+	NA	0	unmatched	G	3
EVPVAIKTLK	EVPVAIK[754.2523]TLK	K	A	10	3	7K(XO44-phosphonate)	P29317	EPHA2	Ephrin type-A receptor 2	1	EPHA2;K646	yes	no	+	NA	0	unmatched	H	1
EVPVAIKTLK	EVPVAIK[754.2523]TLK	K	A	10	3	7K(XO44-phosphonate)	P29317	EPHA2	Ephrin type-A receptor 2	1	EPHA2;K646	yes	no	+	NA	0	unmatched	H	2
EVPVAIKTLK	EVPVAIK[754.2523]TLK	K	A	10	3	7K(XO44-phosphonate)	P29317	EPHA2	Ephrin type-A receptor 2	1	EPHA2;K646	yes	no	+	NA	0	unmatched	H	3
FHGEEVAVKK	FHGEEVAVK[754.2523]K	R	V	10	3	9K(XO44-phosphonate)	Q12852	MAP3K12	Mitogen-activated protein kinase kinase kinase 12	1	MAP3K12;K152	yes	no		25457.1	1	MS/MS	A	1
FHGEEVAVKK	FHGEEVAVK[754.2523]K	R	V	10	3	9K(XO44-phosphonate)	Q12852	MAP3K12	Mitogen-activated protein kinase kinase kinase 12	1	MAP3K12;K152	yes	no		52672.4	1	MS/MS	A	2
FHGEEVAVKK	FHGEEVAVK[754.2523]K	R	V	10	3	9K(XO44-phosphonate)	Q12852	MAP3K12	Mitogen-activated protein kinase kinase kinase 12	1	MAP3K12;K152	yes	no		55137.3	1	MS/MS	A	3
FHGEEVAVKK	FHGEEVAVK[754.2523]K	R	V	10	3	9K(XO44-phosphonate)	Q12852	MAP3K12	Mitogen-activated protein kinase kinase kinase 12	1	MAP3K12;K152	yes	no		35077.5	0	MBR	B	1
FHGEEVAVKK	FHGEEVAVK[754.2523]K	R	V	10	3	9K(XO44-phosphonate)	Q12852	MAP3K12	Mitogen-activated protein kinase kinase kinase 12	1	MAP3K12;K152	yes	no		NA	0	unmatched	B	2
FHGEEVAVKK	FHGEEVAVK[754.2523]K	R	V	10	3	9K(XO44-phosphonate)	Q12852	MAP3K12	Mitogen-activated protein kinase kinase kinase 12	1	MAP3K12;K152	yes	no		NA	0	unmatched	B	3
FHGEEVAVKK	FHGEEVAVK[754.2523]K	R	V	10	3	9K(XO44-phosphonate)	Q12852	MAP3K12	Mitogen-activated protein kinase kinase kinase 12	1	MAP3K12;K152	yes	no		55708.8	1	MS/MS	C	1
FHGEEVAVKK	FHGEEVAVK[754.2523]K	R	V	10	3	9K(XO44-phosphonate)	Q12852	MAP3K12	Mitogen-activated protein kinase kinase kinase 12	1	MAP3K12;K152	yes	no		20615.4	0	MBR	C	2
FHGEEVAVKK	FHGEEVAVK[754.2523]K	R	V	10	3	9K(XO44-phosphonate)	Q12852	MAP3K12	Mitogen-activated protein kinase kinase kinase 12	1	MAP3K12;K152	yes	no		30793	0	MBR	C	3
FHGEEVAVKK	FHGEEVAVK[754.2523]K	R	V	10	3	9K(XO44-phosphonate)	Q12852	MAP3K12	Mitogen-activated protein kinase kinase kinase 12	1	MAP3K12;K152	yes	no		38563.1	0	MBR	D	1
FHGEEVAVKK	FHGEEVAVK[754.2523]K	R	V	10	3	9K(XO44-phosphonate)	Q12852	MAP3K12	Mitogen-activated protein kinase kinase kinase 12	1	MAP3K12;K152	yes	no		63993	2	MS/MS	D	2
FHGEEVAVKK	FHGEEVAVK[754.2523]K	R	V	10	3	9K(XO44-phosphonate)	Q12852	MAP3K12	Mitogen-activated protein kinase kinase kinase 12	1	MAP3K12;K152	yes	no		NA	0	unmatched	D	3
FHGEEVAVKK	FHGEEVAVK[754.2523]K	R	V	10	3	9K(XO44-phosphonate)	Q12852	MAP3K12	Mitogen-activated protein kinase kinase kinase 12	1	MAP3K12;K152	yes	no		38281.9	1	MS/MS	E	1
FHGEEVAVKK	FHGEEVAVK[754.2523]K	R	V	10	3	9K(XO44-phosphonate)	Q12852	MAP3K12	Mitogen-activated protein kinase kinase kinase 12	1	MAP3K12;K152	yes	no		42202.6	1	MS/MS	E	2
FHGEEVAVKK	FHGEEVAVK[754.2523]K	R	V	10	3	9K(XO44-phosphonate)	Q12852	MAP3K12	Mitogen-activated protein kinase kinase kinase 12	1	MAP3K12;K152	yes	no		51246.5	1	MS/MS	E	3
FHGEEVAVKK	FHGEEVAVK[754.2523]K	R	V	10	3	9K(XO44-phosphonate)	Q12852	MAP3K12	Mitogen-activated protein kinase kinase kinase 12	1	MAP3K12;K152	yes	no		50834.8	3	MS/MS	F	1
FHGEEVAVKK	FHGEEVAVK[754.2523]K	R	V	10	3	9K(XO44-phosphonate)	Q12852	MAP3K12	Mitogen-activated protein kinase kinase kinase 12	1	MAP3K12;K152	yes	no		55465.5	1	MS/MS	F	2
FHGEEVAVKK	FHGEEVAVK[754.2523]K	R	V	10	3	9K(XO44-phosphonate)	Q12852	MAP3K12	Mitogen-activated protein kinase kinase kinase 12	1	MAP3K12;K152	yes	no		55694.1	2	MS/MS	F	3
FHGEEVAVKK	FHGEEVAVK[754.2523]K	R	V	10	3	9K(XO44-phosphonate)	Q12852	MAP3K12	Mitogen-activated protein kinase kinase kinase 12	1	MAP3K12;K152	yes	no		61464.8	2	MS/MS	G	1
FHGEEVAVKK	FHGEEVAVK[754.2523]K	R	V	10	3	9K(XO44-phosphonate)	Q12852	MAP3K12	Mitogen-activated protein kinase kinase kinase 12	1	MAP3K12;K152	yes	no		99460.7	1	MS/MS	G	2
FHGEEVAVKK	FHGEEVAVK[754.2523]K	R	V	10	3	9K(XO44-phosphonate)	Q12852	MAP3K12	Mitogen-activated protein kinase kinase kinase 12	1	MAP3K12;K152	yes	no		100055	1	MS/MS	G	3
FHGEEVAVKK	FHGEEVAVK[754.2523]K	R	V	10	3	9K(XO44-phosphonate)	Q12852	MAP3K12	Mitogen-activated protein kinase kinase kinase 12	1	MAP3K12;K152	yes	no		127500	2	MS/MS	H	1
FHGEEVAVKK	FHGEEVAVK[754.2523]K	R	V	10	3	9K(XO44-phosphonate)	Q12852	MAP3K12	Mitogen-activated protein kinase kinase kinase 12	1	MAP3K12;K152	yes	no		106953	1	MS/MS	H	2
FHGEEVAVKK	FHGEEVAVK[754.2523]K	R	V	10	3	9K(XO44-phosphonate)	Q12852	MAP3K12	Mitogen-activated protein kinase kinase kinase 12	1	MAP3K12;K152	yes	no		148318	2	MS/MS	H	3
FVALKR	FVALK[754.2523]R	R	V	6	3	5K(XO44-phosphonate)	Q00534	CDK6	Cyclin-dependent kinase 6	1	CDK6;K43	yes	no	+	29193.9	0	MBR	A	1
FVALKR	FVALK[754.2523]R	R	V	6	3	5K(XO44-phosphonate)	Q00534	CDK6	Cyclin-dependent kinase 6	1	CDK6;K43	yes	no	+	45745.8	0	MBR	A	2
FVALKR	FVALK[754.2523]R	R	V	6	3	5K(XO44-phosphonate)	Q00534	CDK6	Cyclin-dependent kinase 6	1	CDK6;K43	yes	no	+	40737	0	MBR	A	3
FVALKR	FVALK[754.2523]R	R	V	6	3	5K(XO44-phosphonate)	Q00534	CDK6	Cyclin-dependent kinase 6	1	CDK6;K43	yes	no	+	81380.6	0	MBR	B	1
FVALKR	FVALK[754.2523]R	R	V	6	3	5K(XO44-phosphonate)	Q00534	CDK6	Cyclin-dependent kinase 6	1	CDK6;K43	yes	no	+	NA	0	unmatched	B	2
FVALKR	FVALK[754.2523]R	R	V	6	3	5K(XO44-phosphonate)	Q00534	CDK6	Cyclin-dependent kinase 6	1	CDK6;K43	yes	no	+	NA	0	unmatched	B	3
FVALKR	FVALK[754.2523]R	R	V	6	3	5K(XO44-phosphonate)	Q00534	CDK6	Cyclin-dependent kinase 6	1	CDK6;K43	yes	no	+	136585	0	MBR	C	1
FVALKR	FVALK[754.2523]R	R	V	6	3	5K(XO44-phosphonate)	Q00534	CDK6	Cyclin-dependent kinase 6	1	CDK6;K43	yes	no	+	37759.9	0	MBR	C	2
FVALKR	FVALK[754.2523]R	R	V	6	3	5K(XO44-phosphonate)	Q00534	CDK6	Cyclin-dependent kinase 6	1	CDK6;K43	yes	no	+	28068.6	0	MBR	C	3
FVALKR	FVALK[754.2523]R	R	V	6	3	5K(XO44-phosphonate)	Q00534	CDK6	Cyclin-dependent kinase 6	1	CDK6;K43	yes	no	+	45893.4	0	MBR	D	1
FVALKR	FVALK[754.2523]R	R	V	6	3	5K(XO44-phosphonate)	Q00534	CDK6	Cyclin-dependent kinase 6	1	CDK6;K43	yes	no	+	264531	0	MBR	D	2
FVALKR	FVALK[754.2523]R	R	V	6	3	5K(XO44-phosphonate)	Q00534	CDK6	Cyclin-dependent kinase 6	1	CDK6;K43	yes	no	+	NA	0	unmatched	D	3
FVALKR	FVALK[754.2523]R	R	V	6	3	5K(XO44-phosphonate)	Q00534	CDK6	Cyclin-dependent kinase 6	1	CDK6;K43	yes	no	+	64852.3	0	MBR	E	1
FVALKR	FVALK[754.2523]R	R	V	6	3	5K(XO44-phosphonate)	Q00534	CDK6	Cyclin-dependent kinase 6	1	CDK6;K43	yes	no	+	103870	0	MBR	E	2
FVALKR	FVALK[754.2523]R	R	V	6	3	5K(XO44-phosphonate)	Q00534	CDK6	Cyclin-dependent kinase 6	1	CDK6;K43	yes	no	+	72554.7	0	MBR	E	3
FVALKR	FVALK[754.2523]R	R	V	6	3	5K(XO44-phosphonate)	Q00534	CDK6	Cyclin-dependent kinase 6	1	CDK6;K43	yes	no	+	74743.2	1	MS/MS	F	1
FVALKR	FVALK[754.2523]R	R	V	6	3	5K(XO44-phosphonate)	Q00534	CDK6	Cyclin-dependent kinase 6	1	CDK6;K43	yes	no	+	73477.9	0	MBR	F	2
FVALKR	FVALK[754.2523]R	R	V	6	3	5K(XO44-phosphonate)	Q00534	CDK6	Cyclin-dependent kinase 6	1	CDK6;K43	yes	no	+	79024.8	0	MBR	F	3
FVALKR	FVALK[754.2523]R	R	V	6	3	5K(XO44-phosphonate)	Q00534	CDK6	Cyclin-dependent kinase 6	1	CDK6;K43	yes	no	+	NA	0	unmatched	G	1
FVALKR	FVALK[754.2523]R	R	V	6	3	5K(XO44-phosphonate)	Q00534	CDK6	Cyclin-dependent kinase 6	1	CDK6;K43	yes	no	+	118745	0	MBR	G	2
FVALKR	FVALK[754.2523]R	R	V	6	3	5K(XO44-phosphonate)	Q00534	CDK6	Cyclin-dependent kinase 6	1	CDK6;K43	yes	no	+	62336.9	0	MBR	G	3
FVALKR	FVALK[754.2523]R	R	V	6	3	5K(XO44-phosphonate)	Q00534	CDK6	Cyclin-dependent kinase 6	1	CDK6;K43	yes	no	+	114090	0	MBR	H	1
FVALKR	FVALK[754.2523]R	R	V	6	3	5K(XO44-phosphonate)	Q00534	CDK6	Cyclin-dependent kinase 6	1	CDK6;K43	yes	no	+	NA	0	unmatched	H	2
FVALKR	FVALK[754.2523]R	R	V	6	3	5K(XO44-phosphonate)	Q00534	CDK6	Cyclin-dependent kinase 6	1	CDK6;K43	yes	no	+	147455	0	MBR	H	3
GELVAVKAAR	GELVAVK[754.2523]AAR	R	Q	10	3	7K(XO44-phosphonate)	Q16584	MAP3K11	Mitogen-activated protein kinase kinase kinase 11	1	MAP3K11;K144	yes	no	+	13235.1	2	MS/MS	A	1
GELVAVKAAR	GELVAVK[754.2523]AAR	R	Q	10	3	7K(XO44-phosphonate)	Q16584	MAP3K11	Mitogen-activated protein kinase kinase kinase 11	1	MAP3K11;K144	yes	no	+	NA	1	MS/MS	A	2
GELVAVKAAR	GELVAVK[754.2523]AAR	R	Q	10	3	7K(XO44-phosphonate)	Q16584	MAP3K11	Mitogen-activated protein kinase kinase kinase 11	1	MAP3K11;K144	yes	no	+	33725.1	3	MS/MS	A	3
GELVAVKAAR	GELVAVK[754.2523]AAR	R	Q	10	3	7K(XO44-phosphonate)	Q16584	MAP3K11	Mitogen-activated protein kinase kinase kinase 11	1	MAP3K11;K144	yes	no	+	34128	1	MS/MS	B	1
GELVAVKAAR	GELVAVK[754.2523]AAR	R	Q	10	3	7K(XO44-phosphonate)	Q16584	MAP3K11	Mitogen-activated protein kinase kinase kinase 11	1	MAP3K11;K144	yes	no	+	NA	0	unmatched	B	2
GELVAVKAAR	GELVAVK[754.2523]AAR	R	Q	10	3	7K(XO44-phosphonate)	Q16584	MAP3K11	Mitogen-activated protein kinase kinase kinase 11	1	MAP3K11;K144	yes	no	+	NA	0	unmatched	B	3
GELVAVKAAR	GELVAVK[754.2523]AAR	R	Q	10	3	7K(XO44-phosphonate)	Q16584	MAP3K11	Mitogen-activated protein kinase kinase kinase 11	1	MAP3K11;K144	yes	no	+	40252	2	MS/MS	C	1
GELVAVKAAR	GELVAVK[754.2523]AAR	R	Q	10	3	7K(XO44-phosphonate)	Q16584	MAP3K11	Mitogen-activated protein kinase kinase kinase 11	1	MAP3K11;K144	yes	no	+	14566	2	MS/MS	C	2
GELVAVKAAR	GELVAVK[754.2523]AAR	R	Q	10	3	7K(XO44-phosphonate)	Q16584	MAP3K11	Mitogen-activated protein kinase kinase kinase 11	1	MAP3K11;K144	yes	no	+	NA	0	unmatched	C	3
GELVAVKAAR	GELVAVK[754.2523]AAR	R	Q	10	3	7K(XO44-phosphonate)	Q16584	MAP3K11	Mitogen-activated protein kinase kinase kinase 11	1	MAP3K11;K144	yes	no	+	NA	0	unmatched	D	1
GELVAVKAAR	GELVAVK[754.2523]AAR	R	Q	10	3	7K(XO44-phosphonate)	Q16584	MAP3K11	Mitogen-activated protein kinase kinase kinase 11	1	MAP3K11;K144	yes	no	+	50067.7	1	MS/MS	D	2
GELVAVKAAR	GELVAVK[754.2523]AAR	R	Q	10	3	7K(XO44-phosphonate)	Q16584	MAP3K11	Mitogen-activated protein kinase kinase kinase 11	1	MAP3K11;K144	yes	no	+	NA	0	unmatched	D	3
GELVAVKAAR	GELVAVK[754.2523]AAR	R	Q	10	3	7K(XO44-phosphonate)	Q16584	MAP3K11	Mitogen-activated protein kinase kinase kinase 11	1	MAP3K11;K144	yes	no	+	17789.4	1	MS/MS	E	1
GELVAVKAAR	GELVAVK[754.2523]AAR	R	Q	10	3	7K(XO44-phosphonate)	Q16584	MAP3K11	Mitogen-activated protein kinase kinase kinase 11	1	MAP3K11;K144	yes	no	+	27115.9	1	MS/MS	E	2
GELVAVKAAR	GELVAVK[754.2523]AAR	R	Q	10	3	7K(XO44-phosphonate)	Q16584	MAP3K11	Mitogen-activated protein kinase kinase kinase 11	1	MAP3K11;K144	yes	no	+	8559.52	1	MS/MS	E	3
GELVAVKAAR	GELVAVK[754.2523]AAR	R	Q	10	3	7K(XO44-phosphonate)	Q16584	MAP3K11	Mitogen-activated protein kinase kinase kinase 11	1	MAP3K11;K144	yes	no	+	NA	0	unmatched	F	1
GELVAVKAAR	GELVAVK[754.2523]AAR	R	Q	10	3	7K(XO44-phosphonate)	Q16584	MAP3K11	Mitogen-activated protein kinase kinase kinase 11	1	MAP3K11;K144	yes	no	+	26721	2	MS/MS	F	2
GELVAVKAAR	GELVAVK[754.2523]AAR	R	Q	10	3	7K(XO44-phosphonate)	Q16584	MAP3K11	Mitogen-activated protein kinase kinase kinase 11	1	MAP3K11;K144	yes	no	+	18901.9	2	MS/MS	F	3
GELVAVKAAR	GELVAVK[754.2523]AAR	R	Q	10	3	7K(XO44-phosphonate)	Q16584	MAP3K11	Mitogen-activated protein kinase kinase kinase 11	1	MAP3K11;K144	yes	no	+	31549	2	MS/MS	G	1
GELVAVKAAR	GELVAVK[754.2523]AAR	R	Q	10	3	7K(XO44-phosphonate)	Q16584	MAP3K11	Mitogen-activated protein kinase kinase kinase 11	1	MAP3K11;K144	yes	no	+	30874.9	1	MS/MS	G	2
GELVAVKAAR	GELVAVK[754.2523]AAR	R	Q	10	3	7K(XO44-phosphonate)	Q16584	MAP3K11	Mitogen-activated protein kinase kinase kinase 11	1	MAP3K11;K144	yes	no	+	28335.1	1	MS/MS	G	3
GELVAVKAAR	GELVAVK[754.2523]AAR	R	Q	10	3	7K(XO44-phosphonate)	Q16584	MAP3K11	Mitogen-activated protein kinase kinase kinase 11	1	MAP3K11;K144	yes	no	+	45843.5	1	MS/MS	H	1
GELVAVKAAR	GELVAVK[754.2523]AAR	R	Q	10	3	7K(XO44-phosphonate)	Q16584	MAP3K11	Mitogen-activated protein kinase kinase kinase 11	1	MAP3K11;K144	yes	no	+	45444.4	1	MS/MS	H	2
GELVAVKAAR	GELVAVK[754.2523]AAR	R	Q	10	3	7K(XO44-phosphonate)	Q16584	MAP3K11	Mitogen-activated protein kinase kinase kinase 11	1	MAP3K11;K144	yes	no	+	59265.8	1	MS/MS	H	3
HAQSGTIMAVKR	HAQSGTIMAVK[754.2523]R	R	I	12	3	11K(XO44-phosphonate)	P46734	MAP2K3	Dual specificity mitogen-activated protein kinase kinase 3	1	MAP2K3;K93	yes	no	+	38010.2	0	MBR	A	1
HAQSGTIMAVKR	HAQSGTIMAVK[754.2523]R	R	I	12	3	11K(XO44-phosphonate)	P46734	MAP2K3	Dual specificity mitogen-activated protein kinase kinase 3	1	MAP2K3;K93	yes	no	+	89642.8	1	MS/MS	A	2
HAQSGTIMAVKR	HAQSGTIMAVK[754.2523]R	R	I	12	3	11K(XO44-phosphonate)	P46734	MAP2K3	Dual specificity mitogen-activated protein kinase kinase 3	1	MAP2K3;K93	yes	no	+	39861.4	0	MBR	A	3
HAQSGTIMAVKR	HAQSGTIMAVK[754.2523]R	R	I	12	3	11K(XO44-phosphonate)	P46734	MAP2K3	Dual specificity mitogen-activated protein kinase kinase 3	1	MAP2K3;K93	yes	no	+	52462.2	0	MBR	B	1
HAQSGTIMAVKR	HAQSGTIMAVK[754.2523]R	R	I	12	3	11K(XO44-phosphonate)	P46734	MAP2K3	Dual specificity mitogen-activated protein kinase kinase 3	1	MAP2K3;K93	yes	no	+	NA	0	unmatched	B	2
HAQSGTIMAVKR	HAQSGTIMAVK[754.2523]R	R	I	12	3	11K(XO44-phosphonate)	P46734	MAP2K3	Dual specificity mitogen-activated protein kinase kinase 3	1	MAP2K3;K93	yes	no	+	NA	0	unmatched	B	3
HAQSGTIMAVKR	HAQSGTIMAVK[754.2523]R	R	I	12	3	11K(XO44-phosphonate)	P46734	MAP2K3	Dual specificity mitogen-activated protein kinase kinase 3	1	MAP2K3;K93	yes	no	+	106221	1	MS/MS	C	1
HAQSGTIMAVKR	HAQSGTIMAVK[754.2523]R	R	I	12	3	11K(XO44-phosphonate)	P46734	MAP2K3	Dual specificity mitogen-activated protein kinase kinase 3	1	MAP2K3;K93	yes	no	+	40453.1	0	MBR	C	2
HAQSGTIMAVKR	HAQSGTIMAVK[754.2523]R	R	I	12	3	11K(XO44-phosphonate)	P46734	MAP2K3	Dual specificity mitogen-activated protein kinase kinase 3	1	MAP2K3;K93	yes	no	+	60684.5	0	MBR	C	3
HAQSGTIMAVKR	HAQSGTIMAVK[754.2523]R	R	I	12	3	11K(XO44-phosphonate)	P46734	MAP2K3	Dual specificity mitogen-activated protein kinase kinase 3	1	MAP2K3;K93	yes	no	+	71029.7	1	MS/MS	D	1
HAQSGTIMAVKR	HAQSGTIMAVK[754.2523]R	R	I	12	3	11K(XO44-phosphonate)	P46734	MAP2K3	Dual specificity mitogen-activated protein kinase kinase 3	1	MAP2K3;K93	yes	no	+	107544	1	MS/MS	D	2
HAQSGTIMAVKR	HAQSGTIMAVK[754.2523]R	R	I	12	3	11K(XO44-phosphonate)	P46734	MAP2K3	Dual specificity mitogen-activated protein kinase kinase 3	1	MAP2K3;K93	yes	no	+	NA	0	unmatched	D	3
HAQSGTIMAVKR	HAQSGTIMAVK[754.2523]R	R	I	12	3	11K(XO44-phosphonate)	P46734	MAP2K3	Dual specificity mitogen-activated protein kinase kinase 3	1	MAP2K3;K93	yes	no	+	55375.5	0	MBR	E	1
HAQSGTIMAVKR	HAQSGTIMAVK[754.2523]R	R	I	12	3	11K(XO44-phosphonate)	P46734	MAP2K3	Dual specificity mitogen-activated protein kinase kinase 3	1	MAP2K3;K93	yes	no	+	88517.5	2	MS/MS	E	2
HAQSGTIMAVKR	HAQSGTIMAVK[754.2523]R	R	I	12	3	11K(XO44-phosphonate)	P46734	MAP2K3	Dual specificity mitogen-activated protein kinase kinase 3	1	MAP2K3;K93	yes	no	+	69821.3	0	MBR	E	3
HAQSGTIMAVKR	HAQSGTIMAVK[754.2523]R	R	I	12	3	11K(XO44-phosphonate)	P46734	MAP2K3	Dual specificity mitogen-activated protein kinase kinase 3	1	MAP2K3;K93	yes	no	+	75322.7	1	MS/MS	F	1
HAQSGTIMAVKR	HAQSGTIMAVK[754.2523]R	R	I	12	3	11K(XO44-phosphonate)	P46734	MAP2K3	Dual specificity mitogen-activated protein kinase kinase 3	1	MAP2K3;K93	yes	no	+	82894.8	1	MS/MS	F	2
HAQSGTIMAVKR	HAQSGTIMAVK[754.2523]R	R	I	12	3	11K(XO44-phosphonate)	P46734	MAP2K3	Dual specificity mitogen-activated protein kinase kinase 3	1	MAP2K3;K93	yes	no	+	109678	1	MS/MS	F	3
HAQSGTIMAVKR	HAQSGTIMAVK[754.2523]R	R	I	12	3	11K(XO44-phosphonate)	P46734	MAP2K3	Dual specificity mitogen-activated protein kinase kinase 3	1	MAP2K3;K93	yes	no	+	60363.6	0	MBR	G	1
HAQSGTIMAVKR	HAQSGTIMAVK[754.2523]R	R	I	12	3	11K(XO44-phosphonate)	P46734	MAP2K3	Dual specificity mitogen-activated protein kinase kinase 3	1	MAP2K3;K93	yes	no	+	96100	2	MS/MS	G	2
HAQSGTIMAVKR	HAQSGTIMAVK[754.2523]R	R	I	12	3	11K(XO44-phosphonate)	P46734	MAP2K3	Dual specificity mitogen-activated protein kinase kinase 3	1	MAP2K3;K93	yes	no	+	153361	2	MS/MS	G	3
HAQSGTIMAVKR	HAQSGTIMAVK[754.2523]R	R	I	12	3	11K(XO44-phosphonate)	P46734	MAP2K3	Dual specificity mitogen-activated protein kinase kinase 3	1	MAP2K3;K93	yes	no	+	65506.7	0	MBR	H	1
HAQSGTIMAVKR	HAQSGTIMAVK[754.2523]R	R	I	12	3	11K(XO44-phosphonate)	P46734	MAP2K3	Dual specificity mitogen-activated protein kinase kinase 3	1	MAP2K3;K93	yes	no	+	37185.1	0	MBR	H	2
HAQSGTIMAVKR	HAQSGTIMAVK[754.2523]R	R	I	12	3	11K(XO44-phosphonate)	P46734	MAP2K3	Dual specificity mitogen-activated protein kinase kinase 3	1	MAP2K3;K93	yes	no	+	97128.9	0	MBR	H	3
HAQSGTIMAVKR	HAQSGTIM[15.9949]AVK[754.2523]R	R	I	12	3	11K(XO44-phosphonate),8M(Oxidation (M))	P46734	MAP2K3	Dual specificity mitogen-activated protein kinase kinase 3	1	MAP2K3;K93	yes	no	+	44169.5	0	MBR	A	1
HAQSGTIMAVKR	HAQSGTIM[15.9949]AVK[754.2523]R	R	I	12	3	11K(XO44-phosphonate),8M(Oxidation (M))	P46734	MAP2K3	Dual specificity mitogen-activated protein kinase kinase 3	1	MAP2K3;K93	yes	no	+	154412	0	MBR	A	2
HAQSGTIMAVKR	HAQSGTIM[15.9949]AVK[754.2523]R	R	I	12	3	11K(XO44-phosphonate),8M(Oxidation (M))	P46734	MAP2K3	Dual specificity mitogen-activated protein kinase kinase 3	1	MAP2K3;K93	yes	no	+	147390	0	MBR	A	3
HAQSGTIMAVKR	HAQSGTIM[15.9949]AVK[754.2523]R	R	I	12	3	11K(XO44-phosphonate),8M(Oxidation (M))	P46734	MAP2K3	Dual specificity mitogen-activated protein kinase kinase 3	1	MAP2K3;K93	yes	no	+	61518.7	0	MBR	B	1
HAQSGTIMAVKR	HAQSGTIM[15.9949]AVK[754.2523]R	R	I	12	3	11K(XO44-phosphonate),8M(Oxidation (M))	P46734	MAP2K3	Dual specificity mitogen-activated protein kinase kinase 3	1	MAP2K3;K93	yes	no	+	NA	0	unmatched	B	2
HAQSGTIMAVKR	HAQSGTIM[15.9949]AVK[754.2523]R	R	I	12	3	11K(XO44-phosphonate),8M(Oxidation (M))	P46734	MAP2K3	Dual specificity mitogen-activated protein kinase kinase 3	1	MAP2K3;K93	yes	no	+	NA	0	unmatched	B	3
HAQSGTIMAVKR	HAQSGTIM[15.9949]AVK[754.2523]R	R	I	12	3	11K(XO44-phosphonate),8M(Oxidation (M))	P46734	MAP2K3	Dual specificity mitogen-activated protein kinase kinase 3	1	MAP2K3;K93	yes	no	+	133860	0	MBR	C	1
HAQSGTIMAVKR	HAQSGTIM[15.9949]AVK[754.2523]R	R	I	12	3	11K(XO44-phosphonate),8M(Oxidation (M))	P46734	MAP2K3	Dual specificity mitogen-activated protein kinase kinase 3	1	MAP2K3;K93	yes	no	+	45586	0	MBR	C	2
HAQSGTIMAVKR	HAQSGTIM[15.9949]AVK[754.2523]R	R	I	12	3	11K(XO44-phosphonate),8M(Oxidation (M))	P46734	MAP2K3	Dual specificity mitogen-activated protein kinase kinase 3	1	MAP2K3;K93	yes	no	+	90229.3	0	MBR	C	3
HAQSGTIMAVKR	HAQSGTIM[15.9949]AVK[754.2523]R	R	I	12	3	11K(XO44-phosphonate),8M(Oxidation (M))	P46734	MAP2K3	Dual specificity mitogen-activated protein kinase kinase 3	1	MAP2K3;K93	yes	no	+	119798	1	MS/MS	D	1
HAQSGTIMAVKR	HAQSGTIM[15.9949]AVK[754.2523]R	R	I	12	3	11K(XO44-phosphonate),8M(Oxidation (M))	P46734	MAP2K3	Dual specificity mitogen-activated protein kinase kinase 3	1	MAP2K3;K93	yes	no	+	126865	1	MS/MS	D	2
HAQSGTIMAVKR	HAQSGTIM[15.9949]AVK[754.2523]R	R	I	12	3	11K(XO44-phosphonate),8M(Oxidation (M))	P46734	MAP2K3	Dual specificity mitogen-activated protein kinase kinase 3	1	MAP2K3;K93	yes	no	+	32971.1	0	MBR	D	3
HAQSGTIMAVKR	HAQSGTIM[15.9949]AVK[754.2523]R	R	I	12	3	11K(XO44-phosphonate),8M(Oxidation (M))	P46734	MAP2K3	Dual specificity mitogen-activated protein kinase kinase 3	1	MAP2K3;K93	yes	no	+	56101.4	0	MBR	E	1
HAQSGTIMAVKR	HAQSGTIM[15.9949]AVK[754.2523]R	R	I	12	3	11K(XO44-phosphonate),8M(Oxidation (M))	P46734	MAP2K3	Dual specificity mitogen-activated protein kinase kinase 3	1	MAP2K3;K93	yes	no	+	106437	0	MBR	E	2
HAQSGTIMAVKR	HAQSGTIM[15.9949]AVK[754.2523]R	R	I	12	3	11K(XO44-phosphonate),8M(Oxidation (M))	P46734	MAP2K3	Dual specificity mitogen-activated protein kinase kinase 3	1	MAP2K3;K93	yes	no	+	63775	0	MBR	E	3
HAQSGTIMAVKR	HAQSGTIM[15.9949]AVK[754.2523]R	R	I	12	3	11K(XO44-phosphonate),8M(Oxidation (M))	P46734	MAP2K3	Dual specificity mitogen-activated protein kinase kinase 3	1	MAP2K3;K93	yes	no	+	158645	0	MBR	F	1
HAQSGTIMAVKR	HAQSGTIM[15.9949]AVK[754.2523]R	R	I	12	3	11K(XO44-phosphonate),8M(Oxidation (M))	P46734	MAP2K3	Dual specificity mitogen-activated protein kinase kinase 3	1	MAP2K3;K93	yes	no	+	133358	0	MBR	F	2
HAQSGTIMAVKR	HAQSGTIM[15.9949]AVK[754.2523]R	R	I	12	3	11K(XO44-phosphonate),8M(Oxidation (M))	P46734	MAP2K3	Dual specificity mitogen-activated protein kinase kinase 3	1	MAP2K3;K93	yes	no	+	144969	1	MS/MS	F	3
HAQSGTIMAVKR	HAQSGTIM[15.9949]AVK[754.2523]R	R	I	12	3	11K(XO44-phosphonate),8M(Oxidation (M))	P46734	MAP2K3	Dual specificity mitogen-activated protein kinase kinase 3	1	MAP2K3;K93	yes	no	+	48007.2	1	MS/MS	G	1
HAQSGTIMAVKR	HAQSGTIM[15.9949]AVK[754.2523]R	R	I	12	3	11K(XO44-phosphonate),8M(Oxidation (M))	P46734	MAP2K3	Dual specificity mitogen-activated protein kinase kinase 3	1	MAP2K3;K93	yes	no	+	96149.5	0	MBR	G	2
HAQSGTIMAVKR	HAQSGTIM[15.9949]AVK[754.2523]R	R	I	12	3	11K(XO44-phosphonate),8M(Oxidation (M))	P46734	MAP2K3	Dual specificity mitogen-activated protein kinase kinase 3	1	MAP2K3;K93	yes	no	+	145524	0	MBR	G	3
HAQSGTIMAVKR	HAQSGTIM[15.9949]AVK[754.2523]R	R	I	12	3	11K(XO44-phosphonate),8M(Oxidation (M))	P46734	MAP2K3	Dual specificity mitogen-activated protein kinase kinase 3	1	MAP2K3;K93	yes	no	+	81281.5	1	MS/MS	H	1
HAQSGTIMAVKR	HAQSGTIM[15.9949]AVK[754.2523]R	R	I	12	3	11K(XO44-phosphonate),8M(Oxidation (M))	P46734	MAP2K3	Dual specificity mitogen-activated protein kinase kinase 3	1	MAP2K3;K93	yes	no	+	41398.7	0	MBR	H	2
HAQSGTIMAVKR	HAQSGTIM[15.9949]AVK[754.2523]R	R	I	12	3	11K(XO44-phosphonate),8M(Oxidation (M))	P46734	MAP2K3	Dual specificity mitogen-activated protein kinase kinase 3	1	MAP2K3;K93	yes	no	+	138755	0	MBR	H	3
HVAVKIVK	HVAVK[754.2523]IVK	R	N	8	3	5K(XO44-phosphonate)	P49759	CLK1	Dual specificity protein kinase CLK1	1	CLK1;K191	yes	no	+	78294.6	2	MS/MS	A	1
HVAVKIVK	HVAVK[754.2523]IVK	R	N	8	3	5K(XO44-phosphonate)	P49759	CLK1	Dual specificity protein kinase CLK1	1	CLK1;K191	yes	no	+	128134	4	MS/MS	A	2
HVAVKIVK	HVAVK[754.2523]IVK	R	N	8	3	5K(XO44-phosphonate)	P49759	CLK1	Dual specificity protein kinase CLK1	1	CLK1;K191	yes	no	+	146219	2	MS/MS	A	3
HVAVKIVK	HVAVK[754.2523]IVK	R	N	8	3	5K(XO44-phosphonate)	P49759	CLK1	Dual specificity protein kinase CLK1	1	CLK1;K191	yes	no	+	148147	0	MBR	B	1
HVAVKIVK	HVAVK[754.2523]IVK	R	N	8	3	5K(XO44-phosphonate)	P49759	CLK1	Dual specificity protein kinase CLK1	1	CLK1;K191	yes	no	+	NA	0	unmatched	B	2
HVAVKIVK	HVAVK[754.2523]IVK	R	N	8	3	5K(XO44-phosphonate)	P49759	CLK1	Dual specificity protein kinase CLK1	1	CLK1;K191	yes	no	+	NA	0	unmatched	B	3
HVAVKIVK	HVAVK[754.2523]IVK	R	N	8	3	5K(XO44-phosphonate)	P49759	CLK1	Dual specificity protein kinase CLK1	1	CLK1;K191	yes	no	+	203813	2	MS/MS	C	1
HVAVKIVK	HVAVK[754.2523]IVK	R	N	8	3	5K(XO44-phosphonate)	P49759	CLK1	Dual specificity protein kinase CLK1	1	CLK1;K191	yes	no	+	63273.8	1	MS/MS	C	2
HVAVKIVK	HVAVK[754.2523]IVK	R	N	8	3	5K(XO44-phosphonate)	P49759	CLK1	Dual specificity protein kinase CLK1	1	CLK1;K191	yes	no	+	156759	4	MS/MS	C	3
HVAVKIVK	HVAVK[754.2523]IVK	R	N	8	3	5K(XO44-phosphonate)	P49759	CLK1	Dual specificity protein kinase CLK1	1	CLK1;K191	yes	no	+	164595	2	MS/MS	D	1
HVAVKIVK	HVAVK[754.2523]IVK	R	N	8	3	5K(XO44-phosphonate)	P49759	CLK1	Dual specificity protein kinase CLK1	1	CLK1;K191	yes	no	+	290604	3	MS/MS	D	2
HVAVKIVK	HVAVK[754.2523]IVK	R	N	8	3	5K(XO44-phosphonate)	P49759	CLK1	Dual specificity protein kinase CLK1	1	CLK1;K191	yes	no	+	67878.1	0	MBR	D	3
HVAVKIVK	HVAVK[754.2523]IVK	R	N	8	3	5K(XO44-phosphonate)	P49759	CLK1	Dual specificity protein kinase CLK1	1	CLK1;K191	yes	no	+	97606.4	2	MS/MS	E	1
HVAVKIVK	HVAVK[754.2523]IVK	R	N	8	3	5K(XO44-phosphonate)	P49759	CLK1	Dual specificity protein kinase CLK1	1	CLK1;K191	yes	no	+	168999	1	MS/MS	E	2
HVAVKIVK	HVAVK[754.2523]IVK	R	N	8	3	5K(XO44-phosphonate)	P49759	CLK1	Dual specificity protein kinase CLK1	1	CLK1;K191	yes	no	+	167334	3	MS/MS	E	3
HVAVKIVK	HVAVK[754.2523]IVK	R	N	8	3	5K(XO44-phosphonate)	P49759	CLK1	Dual specificity protein kinase CLK1	1	CLK1;K191	yes	no	+	191962	3	MS/MS	F	1
HVAVKIVK	HVAVK[754.2523]IVK	R	N	8	3	5K(XO44-phosphonate)	P49759	CLK1	Dual specificity protein kinase CLK1	1	CLK1;K191	yes	no	+	164989	1	MS/MS	F	2
HVAVKIVK	HVAVK[754.2523]IVK	R	N	8	3	5K(XO44-phosphonate)	P49759	CLK1	Dual specificity protein kinase CLK1	1	CLK1;K191	yes	no	+	219519	3	MS/MS	F	3
HVAVKIVK	HVAVK[754.2523]IVK	R	N	8	3	5K(XO44-phosphonate)	P49759	CLK1	Dual specificity protein kinase CLK1	1	CLK1;K191	yes	no	+	157799	4	MS/MS	G	1
HVAVKIVK	HVAVK[754.2523]IVK	R	N	8	3	5K(XO44-phosphonate)	P49759	CLK1	Dual specificity protein kinase CLK1	1	CLK1;K191	yes	no	+	279922	4	MS/MS	G	2
HVAVKIVK	HVAVK[754.2523]IVK	R	N	8	3	5K(XO44-phosphonate)	P49759	CLK1	Dual specificity protein kinase CLK1	1	CLK1;K191	yes	no	+	309738	4	MS/MS	G	3
HVAVKIVK	HVAVK[754.2523]IVK	R	N	8	3	5K(XO44-phosphonate)	P49759	CLK1	Dual specificity protein kinase CLK1	1	CLK1;K191	yes	no	+	288894	5	MS/MS	H	1
HVAVKIVK	HVAVK[754.2523]IVK	R	N	8	3	5K(XO44-phosphonate)	P49759	CLK1	Dual specificity protein kinase CLK1	1	CLK1;K191	yes	no	+	206695	4	MS/MS	H	2
HVAVKIVK	HVAVK[754.2523]IVK	R	N	8	3	5K(XO44-phosphonate)	P49759	CLK1	Dual specificity protein kinase CLK1	1	CLK1;K191	yes	no	+	465555	3	MS/MS	H	3
HVPSGQIMAVKR	HVPSGQIMAVK[754.2523]R	R	I	12	3	11K(XO44-phosphonate)	P52564	MAP2K6	Dual specificity mitogen-activated protein kinase kinase 6	1	MAP2K6;K82	yes	no	+	103363	0	MBR	A	1
HVPSGQIMAVKR	HVPSGQIMAVK[754.2523]R	R	I	12	3	11K(XO44-phosphonate)	P52564	MAP2K6	Dual specificity mitogen-activated protein kinase kinase 6	1	MAP2K6;K82	yes	no	+	281192	0	MBR	A	2
HVPSGQIMAVKR	HVPSGQIMAVK[754.2523]R	R	I	12	3	11K(XO44-phosphonate)	P52564	MAP2K6	Dual specificity mitogen-activated protein kinase kinase 6	1	MAP2K6;K82	yes	no	+	166847	0	MBR	A	3
HVPSGQIMAVKR	HVPSGQIMAVK[754.2523]R	R	I	12	3	11K(XO44-phosphonate)	P52564	MAP2K6	Dual specificity mitogen-activated protein kinase kinase 6	1	MAP2K6;K82	yes	no	+	163645	0	MBR	B	1
HVPSGQIMAVKR	HVPSGQIMAVK[754.2523]R	R	I	12	3	11K(XO44-phosphonate)	P52564	MAP2K6	Dual specificity mitogen-activated protein kinase kinase 6	1	MAP2K6;K82	yes	no	+	NA	0	unmatched	B	2
HVPSGQIMAVKR	HVPSGQIMAVK[754.2523]R	R	I	12	3	11K(XO44-phosphonate)	P52564	MAP2K6	Dual specificity mitogen-activated protein kinase kinase 6	1	MAP2K6;K82	yes	no	+	NA	0	unmatched	B	3
HVPSGQIMAVKR	HVPSGQIMAVK[754.2523]R	R	I	12	3	11K(XO44-phosphonate)	P52564	MAP2K6	Dual specificity mitogen-activated protein kinase kinase 6	1	MAP2K6;K82	yes	no	+	342633	1	MS/MS	C	1
HVPSGQIMAVKR	HVPSGQIMAVK[754.2523]R	R	I	12	3	11K(XO44-phosphonate)	P52564	MAP2K6	Dual specificity mitogen-activated protein kinase kinase 6	1	MAP2K6;K82	yes	no	+	109187	0	MBR	C	2
HVPSGQIMAVKR	HVPSGQIMAVK[754.2523]R	R	I	12	3	11K(XO44-phosphonate)	P52564	MAP2K6	Dual specificity mitogen-activated protein kinase kinase 6	1	MAP2K6;K82	yes	no	+	226179	0	MBR	C	3
HVPSGQIMAVKR	HVPSGQIMAVK[754.2523]R	R	I	12	3	11K(XO44-phosphonate)	P52564	MAP2K6	Dual specificity mitogen-activated protein kinase kinase 6	1	MAP2K6;K82	yes	no	+	178559	0	MBR	D	1
HVPSGQIMAVKR	HVPSGQIMAVK[754.2523]R	R	I	12	3	11K(XO44-phosphonate)	P52564	MAP2K6	Dual specificity mitogen-activated protein kinase kinase 6	1	MAP2K6;K82	yes	no	+	281756	0	MBR	D	2
HVPSGQIMAVKR	HVPSGQIMAVK[754.2523]R	R	I	12	3	11K(XO44-phosphonate)	P52564	MAP2K6	Dual specificity mitogen-activated protein kinase kinase 6	1	MAP2K6;K82	yes	no	+	68448	0	MBR	D	3
HVPSGQIMAVKR	HVPSGQIMAVK[754.2523]R	R	I	12	3	11K(XO44-phosphonate)	P52564	MAP2K6	Dual specificity mitogen-activated protein kinase kinase 6	1	MAP2K6;K82	yes	no	+	168911	0	MBR	E	1
HVPSGQIMAVKR	HVPSGQIMAVK[754.2523]R	R	I	12	3	11K(XO44-phosphonate)	P52564	MAP2K6	Dual specificity mitogen-activated protein kinase kinase 6	1	MAP2K6;K82	yes	no	+	260331	0	MBR	E	2
HVPSGQIMAVKR	HVPSGQIMAVK[754.2523]R	R	I	12	3	11K(XO44-phosphonate)	P52564	MAP2K6	Dual specificity mitogen-activated protein kinase kinase 6	1	MAP2K6;K82	yes	no	+	268016	0	MBR	E	3
HVPSGQIMAVKR	HVPSGQIMAVK[754.2523]R	R	I	12	3	11K(XO44-phosphonate)	P52564	MAP2K6	Dual specificity mitogen-activated protein kinase kinase 6	1	MAP2K6;K82	yes	no	+	232969	0	MBR	F	1
HVPSGQIMAVKR	HVPSGQIMAVK[754.2523]R	R	I	12	3	11K(XO44-phosphonate)	P52564	MAP2K6	Dual specificity mitogen-activated protein kinase kinase 6	1	MAP2K6;K82	yes	no	+	320637	1	MS/MS	F	2
HVPSGQIMAVKR	HVPSGQIMAVK[754.2523]R	R	I	12	3	11K(XO44-phosphonate)	P52564	MAP2K6	Dual specificity mitogen-activated protein kinase kinase 6	1	MAP2K6;K82	yes	no	+	197094	0	MBR	F	3
HVPSGQIMAVKR	HVPSGQIMAVK[754.2523]R	R	I	12	3	11K(XO44-phosphonate)	P52564	MAP2K6	Dual specificity mitogen-activated protein kinase kinase 6	1	MAP2K6;K82	yes	no	+	162257	0	MBR	G	1
HVPSGQIMAVKR	HVPSGQIMAVK[754.2523]R	R	I	12	3	11K(XO44-phosphonate)	P52564	MAP2K6	Dual specificity mitogen-activated protein kinase kinase 6	1	MAP2K6;K82	yes	no	+	335853	0	MBR	G	2
HVPSGQIMAVKR	HVPSGQIMAVK[754.2523]R	R	I	12	3	11K(XO44-phosphonate)	P52564	MAP2K6	Dual specificity mitogen-activated protein kinase kinase 6	1	MAP2K6;K82	yes	no	+	294643	1	MS/MS	G	3
HVPSGQIMAVKR	HVPSGQIMAVK[754.2523]R	R	I	12	3	11K(XO44-phosphonate)	P52564	MAP2K6	Dual specificity mitogen-activated protein kinase kinase 6	1	MAP2K6;K82	yes	no	+	177288	0	MBR	H	1
HVPSGQIMAVKR	HVPSGQIMAVK[754.2523]R	R	I	12	3	11K(XO44-phosphonate)	P52564	MAP2K6	Dual specificity mitogen-activated protein kinase kinase 6	1	MAP2K6;K82	yes	no	+	NA	0	unmatched	H	2
HVPSGQIMAVKR	HVPSGQIMAVK[754.2523]R	R	I	12	3	11K(XO44-phosphonate)	P52564	MAP2K6	Dual specificity mitogen-activated protein kinase kinase 6	1	MAP2K6;K82	yes	no	+	153261	0	MBR	H	3
HVPSGQIMAVKR	HVPSGQIM[15.9949]AVK[754.2523]R	R	I	12	3,4	11K(XO44-phosphonate),8M(Oxidation (M))	P52564	MAP2K6	Dual specificity mitogen-activated protein kinase kinase 6	1	MAP2K6;K82	yes	no	+	NA	0	unmatched	A	1
HVPSGQIMAVKR	HVPSGQIM[15.9949]AVK[754.2523]R	R	I	12	3,4	11K(XO44-phosphonate),8M(Oxidation (M))	P52564	MAP2K6	Dual specificity mitogen-activated protein kinase kinase 6	1	MAP2K6;K82	yes	no	+	364447	0	MBR	A	2
HVPSGQIMAVKR	HVPSGQIM[15.9949]AVK[754.2523]R	R	I	12	3,4	11K(XO44-phosphonate),8M(Oxidation (M))	P52564	MAP2K6	Dual specificity mitogen-activated protein kinase kinase 6	1	MAP2K6;K82	yes	no	+	291149	0	MBR	A	3
HVPSGQIMAVKR	HVPSGQIM[15.9949]AVK[754.2523]R	R	I	12	3,4	11K(XO44-phosphonate),8M(Oxidation (M))	P52564	MAP2K6	Dual specificity mitogen-activated protein kinase kinase 6	1	MAP2K6;K82	yes	no	+	105410	1	MS/MS	B	1
HVPSGQIMAVKR	HVPSGQIM[15.9949]AVK[754.2523]R	R	I	12	3,4	11K(XO44-phosphonate),8M(Oxidation (M))	P52564	MAP2K6	Dual specificity mitogen-activated protein kinase kinase 6	1	MAP2K6;K82	yes	no	+	27206.2	0	MBR	B	2
HVPSGQIMAVKR	HVPSGQIM[15.9949]AVK[754.2523]R	R	I	12	3,4	11K(XO44-phosphonate),8M(Oxidation (M))	P52564	MAP2K6	Dual specificity mitogen-activated protein kinase kinase 6	1	MAP2K6;K82	yes	no	+	NA	0	unmatched	B	3
HVPSGQIMAVKR	HVPSGQIM[15.9949]AVK[754.2523]R	R	I	12	3,4	11K(XO44-phosphonate),8M(Oxidation (M))	P52564	MAP2K6	Dual specificity mitogen-activated protein kinase kinase 6	1	MAP2K6;K82	yes	no	+	312458	0	MBR	C	1
HVPSGQIMAVKR	HVPSGQIM[15.9949]AVK[754.2523]R	R	I	12	3,4	11K(XO44-phosphonate),8M(Oxidation (M))	P52564	MAP2K6	Dual specificity mitogen-activated protein kinase kinase 6	1	MAP2K6;K82	yes	no	+	102707	0	MBR	C	2
HVPSGQIMAVKR	HVPSGQIM[15.9949]AVK[754.2523]R	R	I	12	3,4	11K(XO44-phosphonate),8M(Oxidation (M))	P52564	MAP2K6	Dual specificity mitogen-activated protein kinase kinase 6	1	MAP2K6;K82	yes	no	+	246049	0	MBR	C	3
HVPSGQIMAVKR	HVPSGQIM[15.9949]AVK[754.2523]R	R	I	12	3,4	11K(XO44-phosphonate),8M(Oxidation (M))	P52564	MAP2K6	Dual specificity mitogen-activated protein kinase kinase 6	1	MAP2K6;K82	yes	no	+	257129	0	MBR	D	1
HVPSGQIMAVKR	HVPSGQIM[15.9949]AVK[754.2523]R	R	I	12	3,4	11K(XO44-phosphonate),8M(Oxidation (M))	P52564	MAP2K6	Dual specificity mitogen-activated protein kinase kinase 6	1	MAP2K6;K82	yes	no	+	27012.2	2	MS/MS	D	2
HVPSGQIMAVKR	HVPSGQIM[15.9949]AVK[754.2523]R	R	I	12	3,4	11K(XO44-phosphonate),8M(Oxidation (M))	P52564	MAP2K6	Dual specificity mitogen-activated protein kinase kinase 6	1	MAP2K6;K82	yes	no	+	73515.5	0	MBR	D	3
HVPSGQIMAVKR	HVPSGQIM[15.9949]AVK[754.2523]R	R	I	12	3,4	11K(XO44-phosphonate),8M(Oxidation (M))	P52564	MAP2K6	Dual specificity mitogen-activated protein kinase kinase 6	1	MAP2K6;K82	yes	no	+	NA	0	unmatched	E	1
HVPSGQIMAVKR	HVPSGQIM[15.9949]AVK[754.2523]R	R	I	12	3,4	11K(XO44-phosphonate),8M(Oxidation (M))	P52564	MAP2K6	Dual specificity mitogen-activated protein kinase kinase 6	1	MAP2K6;K82	yes	no	+	NA	0	unmatched	E	2
HVPSGQIMAVKR	HVPSGQIM[15.9949]AVK[754.2523]R	R	I	12	3,4	11K(XO44-phosphonate),8M(Oxidation (M))	P52564	MAP2K6	Dual specificity mitogen-activated protein kinase kinase 6	1	MAP2K6;K82	yes	no	+	NA	0	unmatched	E	3
HVPSGQIMAVKR	HVPSGQIM[15.9949]AVK[754.2523]R	R	I	12	3,4	11K(XO44-phosphonate),8M(Oxidation (M))	P52564	MAP2K6	Dual specificity mitogen-activated protein kinase kinase 6	1	MAP2K6;K82	yes	no	+	341068	0	MBR	F	1
HVPSGQIMAVKR	HVPSGQIM[15.9949]AVK[754.2523]R	R	I	12	3,4	11K(XO44-phosphonate),8M(Oxidation (M))	P52564	MAP2K6	Dual specificity mitogen-activated protein kinase kinase 6	1	MAP2K6;K82	yes	no	+	298870	0	MBR	F	2
HVPSGQIMAVKR	HVPSGQIM[15.9949]AVK[754.2523]R	R	I	12	3,4	11K(XO44-phosphonate),8M(Oxidation (M))	P52564	MAP2K6	Dual specificity mitogen-activated protein kinase kinase 6	1	MAP2K6;K82	yes	no	+	NA	0	unmatched	F	3
HVPSGQIMAVKR	HVPSGQIM[15.9949]AVK[754.2523]R	R	I	12	3,4	11K(XO44-phosphonate),8M(Oxidation (M))	P52564	MAP2K6	Dual specificity mitogen-activated protein kinase kinase 6	1	MAP2K6;K82	yes	no	+	5365.94	1	MS/MS	G	1
HVPSGQIMAVKR	HVPSGQIM[15.9949]AVK[754.2523]R	R	I	12	3,4	11K(XO44-phosphonate),8M(Oxidation (M))	P52564	MAP2K6	Dual specificity mitogen-activated protein kinase kinase 6	1	MAP2K6;K82	yes	no	+	NA	1	MS/MS	G	2
HVPSGQIMAVKR	HVPSGQIM[15.9949]AVK[754.2523]R	R	I	12	3,4	11K(XO44-phosphonate),8M(Oxidation (M))	P52564	MAP2K6	Dual specificity mitogen-activated protein kinase kinase 6	1	MAP2K6;K82	yes	no	+	NA	0	unmatched	G	3
HVPSGQIMAVKR	HVPSGQIM[15.9949]AVK[754.2523]R	R	I	12	3,4	11K(XO44-phosphonate),8M(Oxidation (M))	P52564	MAP2K6	Dual specificity mitogen-activated protein kinase kinase 6	1	MAP2K6;K82	yes	no	+	185242	0	MBR	H	1
HVPSGQIMAVKR	HVPSGQIM[15.9949]AVK[754.2523]R	R	I	12	3,4	11K(XO44-phosphonate),8M(Oxidation (M))	P52564	MAP2K6	Dual specificity mitogen-activated protein kinase kinase 6	1	MAP2K6;K82	yes	no	+	15069	2	MS/MS	H	2
HVPSGQIMAVKR	HVPSGQIM[15.9949]AVK[754.2523]R	R	I	12	3,4	11K(XO44-phosphonate),8M(Oxidation (M))	P52564	MAP2K6	Dual specificity mitogen-activated protein kinase kinase 6	1	MAP2K6;K82	yes	no	+	182907	0	MBR	H	3
IHCAVKSLNR	IHC[57.0215]AVK[754.2523]SLNR	K	I	10	3,4	3C(Carbamidomethyl (C)),6K(XO44-phosphonate)	P08581	MET	Hepatocyte growth factor receptor	1	MET;K1110	yes	no	+	213648	4	MS/MS	A	1
IHCAVKSLNR	IHC[57.0215]AVK[754.2523]SLNR	K	I	10	3,4	3C(Carbamidomethyl (C)),6K(XO44-phosphonate)	P08581	MET	Hepatocyte growth factor receptor	1	MET;K1110	yes	no	+	598480	3	MS/MS	A	2
IHCAVKSLNR	IHC[57.0215]AVK[754.2523]SLNR	K	I	10	3,4	3C(Carbamidomethyl (C)),6K(XO44-phosphonate)	P08581	MET	Hepatocyte growth factor receptor	1	MET;K1110	yes	no	+	431616	2	MS/MS	A	3
IHCAVKSLNR	IHC[57.0215]AVK[754.2523]SLNR	K	I	10	3,4	3C(Carbamidomethyl (C)),6K(XO44-phosphonate)	P08581	MET	Hepatocyte growth factor receptor	1	MET;K1110	yes	no	+	270466	2	MS/MS	B	1
IHCAVKSLNR	IHC[57.0215]AVK[754.2523]SLNR	K	I	10	3,4	3C(Carbamidomethyl (C)),6K(XO44-phosphonate)	P08581	MET	Hepatocyte growth factor receptor	1	MET;K1110	yes	no	+	NA	0	unmatched	B	2
IHCAVKSLNR	IHC[57.0215]AVK[754.2523]SLNR	K	I	10	3,4	3C(Carbamidomethyl (C)),6K(XO44-phosphonate)	P08581	MET	Hepatocyte growth factor receptor	1	MET;K1110	yes	no	+	NA	0	unmatched	B	3
IHCAVKSLNR	IHC[57.0215]AVK[754.2523]SLNR	K	I	10	3,4	3C(Carbamidomethyl (C)),6K(XO44-phosphonate)	P08581	MET	Hepatocyte growth factor receptor	1	MET;K1110	yes	no	+	701440	5	MS/MS	C	1
IHCAVKSLNR	IHC[57.0215]AVK[754.2523]SLNR	K	I	10	3,4	3C(Carbamidomethyl (C)),6K(XO44-phosphonate)	P08581	MET	Hepatocyte growth factor receptor	1	MET;K1110	yes	no	+	247777	3	MS/MS	C	2
IHCAVKSLNR	IHC[57.0215]AVK[754.2523]SLNR	K	I	10	3,4	3C(Carbamidomethyl (C)),6K(XO44-phosphonate)	P08581	MET	Hepatocyte growth factor receptor	1	MET;K1110	yes	no	+	506076	3	MS/MS	C	3
IHCAVKSLNR	IHC[57.0215]AVK[754.2523]SLNR	K	I	10	3,4	3C(Carbamidomethyl (C)),6K(XO44-phosphonate)	P08581	MET	Hepatocyte growth factor receptor	1	MET;K1110	yes	no	+	324096	2	MS/MS	D	1
IHCAVKSLNR	IHC[57.0215]AVK[754.2523]SLNR	K	I	10	3,4	3C(Carbamidomethyl (C)),6K(XO44-phosphonate)	P08581	MET	Hepatocyte growth factor receptor	1	MET;K1110	yes	no	+	774534	10	MS/MS	D	2
IHCAVKSLNR	IHC[57.0215]AVK[754.2523]SLNR	K	I	10	3,4	3C(Carbamidomethyl (C)),6K(XO44-phosphonate)	P08581	MET	Hepatocyte growth factor receptor	1	MET;K1110	yes	no	+	126793	1	MS/MS	D	3
IHCAVKSLNR	IHC[57.0215]AVK[754.2523]SLNR	K	I	10	3,4	3C(Carbamidomethyl (C)),6K(XO44-phosphonate)	P08581	MET	Hepatocyte growth factor receptor	1	MET;K1110	yes	no	+	347626	5	MS/MS	E	1
IHCAVKSLNR	IHC[57.0215]AVK[754.2523]SLNR	K	I	10	3,4	3C(Carbamidomethyl (C)),6K(XO44-phosphonate)	P08581	MET	Hepatocyte growth factor receptor	1	MET;K1110	yes	no	+	605493	6	MS/MS	E	2
IHCAVKSLNR	IHC[57.0215]AVK[754.2523]SLNR	K	I	10	3,4	3C(Carbamidomethyl (C)),6K(XO44-phosphonate)	P08581	MET	Hepatocyte growth factor receptor	1	MET;K1110	yes	no	+	614448	6	MS/MS	E	3
IHCAVKSLNR	IHC[57.0215]AVK[754.2523]SLNR	K	I	10	3,4	3C(Carbamidomethyl (C)),6K(XO44-phosphonate)	P08581	MET	Hepatocyte growth factor receptor	1	MET;K1110	yes	no	+	810669	6	MS/MS	F	1
IHCAVKSLNR	IHC[57.0215]AVK[754.2523]SLNR	K	I	10	3,4	3C(Carbamidomethyl (C)),6K(XO44-phosphonate)	P08581	MET	Hepatocyte growth factor receptor	1	MET;K1110	yes	no	+	853462	5	MS/MS	F	2
IHCAVKSLNR	IHC[57.0215]AVK[754.2523]SLNR	K	I	10	3,4	3C(Carbamidomethyl (C)),6K(XO44-phosphonate)	P08581	MET	Hepatocyte growth factor receptor	1	MET;K1110	yes	no	+	788704	7	MS/MS	F	3
IHCAVKSLNR	IHC[57.0215]AVK[754.2523]SLNR	K	I	10	3,4	3C(Carbamidomethyl (C)),6K(XO44-phosphonate)	P08581	MET	Hepatocyte growth factor receptor	1	MET;K1110	yes	no	+	538398	9	MS/MS	G	1
IHCAVKSLNR	IHC[57.0215]AVK[754.2523]SLNR	K	I	10	3,4	3C(Carbamidomethyl (C)),6K(XO44-phosphonate)	P08581	MET	Hepatocyte growth factor receptor	1	MET;K1110	yes	no	+	966422	7	MS/MS	G	2
IHCAVKSLNR	IHC[57.0215]AVK[754.2523]SLNR	K	I	10	3,4	3C(Carbamidomethyl (C)),6K(XO44-phosphonate)	P08581	MET	Hepatocyte growth factor receptor	1	MET;K1110	yes	no	+	1.02841e+06	6	MS/MS	G	3
IHCAVKSLNR	IHC[57.0215]AVK[754.2523]SLNR	K	I	10	3,4	3C(Carbamidomethyl (C)),6K(XO44-phosphonate)	P08581	MET	Hepatocyte growth factor receptor	1	MET;K1110	yes	no	+	932469	6	MS/MS	H	1
IHCAVKSLNR	IHC[57.0215]AVK[754.2523]SLNR	K	I	10	3,4	3C(Carbamidomethyl (C)),6K(XO44-phosphonate)	P08581	MET	Hepatocyte growth factor receptor	1	MET;K1110	yes	no	+	824650	9	MS/MS	H	2
IHCAVKSLNR	IHC[57.0215]AVK[754.2523]SLNR	K	I	10	3,4	3C(Carbamidomethyl (C)),6K(XO44-phosphonate)	P08581	MET	Hepatocyte growth factor receptor	1	MET;K1110	yes	no	+	1.15385e+06	9	MS/MS	H	3
INVAVKTCK	INVAVK[754.2523]TC[57.0215]K	K	K	9	3	6K(XO44-phosphonate),8C(Carbamidomethyl (C))	Q14289	PTK2B	Protein-tyrosine kinase 2-beta	1	PTK2B;K457	yes	no	+	23814.2	1	MS/MS	A	1
INVAVKTCK	INVAVK[754.2523]TC[57.0215]K	K	K	9	3	6K(XO44-phosphonate),8C(Carbamidomethyl (C))	Q14289	PTK2B	Protein-tyrosine kinase 2-beta	1	PTK2B;K457	yes	no	+	NA	0	unmatched	A	2
INVAVKTCK	INVAVK[754.2523]TC[57.0215]K	K	K	9	3	6K(XO44-phosphonate),8C(Carbamidomethyl (C))	Q14289	PTK2B	Protein-tyrosine kinase 2-beta	1	PTK2B;K457	yes	no	+	191760	2	MS/MS	A	3
INVAVKTCK	INVAVK[754.2523]TC[57.0215]K	K	K	9	3	6K(XO44-phosphonate),8C(Carbamidomethyl (C))	Q14289	PTK2B	Protein-tyrosine kinase 2-beta	1	PTK2B;K457	yes	no	+	184457	6	MS/MS	B	1
INVAVKTCK	INVAVK[754.2523]TC[57.0215]K	K	K	9	3	6K(XO44-phosphonate),8C(Carbamidomethyl (C))	Q14289	PTK2B	Protein-tyrosine kinase 2-beta	1	PTK2B;K457	yes	no	+	NA	0	unmatched	B	2
INVAVKTCK	INVAVK[754.2523]TC[57.0215]K	K	K	9	3	6K(XO44-phosphonate),8C(Carbamidomethyl (C))	Q14289	PTK2B	Protein-tyrosine kinase 2-beta	1	PTK2B;K457	yes	no	+	NA	0	unmatched	B	3
INVAVKTCK	INVAVK[754.2523]TC[57.0215]K	K	K	9	3	6K(XO44-phosphonate),8C(Carbamidomethyl (C))	Q14289	PTK2B	Protein-tyrosine kinase 2-beta	1	PTK2B;K457	yes	no	+	210020	3	MS/MS	C	1
INVAVKTCK	INVAVK[754.2523]TC[57.0215]K	K	K	9	3	6K(XO44-phosphonate),8C(Carbamidomethyl (C))	Q14289	PTK2B	Protein-tyrosine kinase 2-beta	1	PTK2B;K457	yes	no	+	97222	3	MS/MS	C	2
INVAVKTCK	INVAVK[754.2523]TC[57.0215]K	K	K	9	3	6K(XO44-phosphonate),8C(Carbamidomethyl (C))	Q14289	PTK2B	Protein-tyrosine kinase 2-beta	1	PTK2B;K457	yes	no	+	24307.5	0	MBR	C	3
INVAVKTCK	INVAVK[754.2523]TC[57.0215]K	K	K	9	3	6K(XO44-phosphonate),8C(Carbamidomethyl (C))	Q14289	PTK2B	Protein-tyrosine kinase 2-beta	1	PTK2B;K457	yes	no	+	NA	0	unmatched	D	1
INVAVKTCK	INVAVK[754.2523]TC[57.0215]K	K	K	9	3	6K(XO44-phosphonate),8C(Carbamidomethyl (C))	Q14289	PTK2B	Protein-tyrosine kinase 2-beta	1	PTK2B;K457	yes	no	+	256887	2	MS/MS	D	2
INVAVKTCK	INVAVK[754.2523]TC[57.0215]K	K	K	9	3	6K(XO44-phosphonate),8C(Carbamidomethyl (C))	Q14289	PTK2B	Protein-tyrosine kinase 2-beta	1	PTK2B;K457	yes	no	+	NA	0	unmatched	D	3
INVAVKTCK	INVAVK[754.2523]TC[57.0215]K	K	K	9	3	6K(XO44-phosphonate),8C(Carbamidomethyl (C))	Q14289	PTK2B	Protein-tyrosine kinase 2-beta	1	PTK2B;K457	yes	no	+	121083	2	MS/MS	E	1
INVAVKTCK	INVAVK[754.2523]TC[57.0215]K	K	K	9	3	6K(XO44-phosphonate),8C(Carbamidomethyl (C))	Q14289	PTK2B	Protein-tyrosine kinase 2-beta	1	PTK2B;K457	yes	no	+	119104	4	MS/MS	E	2
INVAVKTCK	INVAVK[754.2523]TC[57.0215]K	K	K	9	3	6K(XO44-phosphonate),8C(Carbamidomethyl (C))	Q14289	PTK2B	Protein-tyrosine kinase 2-beta	1	PTK2B;K457	yes	no	+	72856.9	2	MS/MS	E	3
INVAVKTCK	INVAVK[754.2523]TC[57.0215]K	K	K	9	3	6K(XO44-phosphonate),8C(Carbamidomethyl (C))	Q14289	PTK2B	Protein-tyrosine kinase 2-beta	1	PTK2B;K457	yes	no	+	61203.4	2	MS/MS	F	1
INVAVKTCK	INVAVK[754.2523]TC[57.0215]K	K	K	9	3	6K(XO44-phosphonate),8C(Carbamidomethyl (C))	Q14289	PTK2B	Protein-tyrosine kinase 2-beta	1	PTK2B;K457	yes	no	+	44314.2	1	MS/MS	F	2
INVAVKTCK	INVAVK[754.2523]TC[57.0215]K	K	K	9	3	6K(XO44-phosphonate),8C(Carbamidomethyl (C))	Q14289	PTK2B	Protein-tyrosine kinase 2-beta	1	PTK2B;K457	yes	no	+	167341	4	MS/MS	F	3
INVAVKTCK	INVAVK[754.2523]TC[57.0215]K	K	K	9	3	6K(XO44-phosphonate),8C(Carbamidomethyl (C))	Q14289	PTK2B	Protein-tyrosine kinase 2-beta	1	PTK2B;K457	yes	no	+	117155	2	MS/MS	G	1
INVAVKTCK	INVAVK[754.2523]TC[57.0215]K	K	K	9	3	6K(XO44-phosphonate),8C(Carbamidomethyl (C))	Q14289	PTK2B	Protein-tyrosine kinase 2-beta	1	PTK2B;K457	yes	no	+	228719	5	MS/MS	G	2
INVAVKTCK	INVAVK[754.2523]TC[57.0215]K	K	K	9	3	6K(XO44-phosphonate),8C(Carbamidomethyl (C))	Q14289	PTK2B	Protein-tyrosine kinase 2-beta	1	PTK2B;K457	yes	no	+	95464.8	3	MS/MS	G	3
INVAVKTCK	INVAVK[754.2523]TC[57.0215]K	K	K	9	3	6K(XO44-phosphonate),8C(Carbamidomethyl (C))	Q14289	PTK2B	Protein-tyrosine kinase 2-beta	1	PTK2B;K457	yes	no	+	60377.4	3	MS/MS	H	1
INVAVKTCK	INVAVK[754.2523]TC[57.0215]K	K	K	9	3	6K(XO44-phosphonate),8C(Carbamidomethyl (C))	Q14289	PTK2B	Protein-tyrosine kinase 2-beta	1	PTK2B;K457	yes	no	+	189304	3	MS/MS	H	2
INVAVKTCK	INVAVK[754.2523]TC[57.0215]K	K	K	9	3	6K(XO44-phosphonate),8C(Carbamidomethyl (C))	Q14289	PTK2B	Protein-tyrosine kinase 2-beta	1	PTK2B;K457	yes	no	+	269679	3	MS/MS	H	3
IPVAIKELR	IPVAIK[754.2523]ELR	K	E	9	3	6K(XO44-phosphonate)	P00533	EGFR	Epidermal growth factor receptor	1	EGFR;K745	yes	no	+	2.03663e+06	18	MS/MS	A	1
IPVAIKELR	IPVAIK[754.2523]ELR	K	E	9	3	6K(XO44-phosphonate)	P00533	EGFR	Epidermal growth factor receptor	1	EGFR;K745	yes	no	+	4.60446e+06	14	MS/MS	A	2
IPVAIKELR	IPVAIK[754.2523]ELR	K	E	9	3	6K(XO44-phosphonate)	P00533	EGFR	Epidermal growth factor receptor	1	EGFR;K745	yes	no	+	4.1457e+06	13	MS/MS	A	3
IPVAIKELR	IPVAIK[754.2523]ELR	K	E	9	3	6K(XO44-phosphonate)	P00533	EGFR	Epidermal growth factor receptor	1	EGFR;K745	yes	no	+	4744512	16	MS/MS	B	1
IPVAIKELR	IPVAIK[754.2523]ELR	K	E	9	3	6K(XO44-phosphonate)	P00533	EGFR	Epidermal growth factor receptor	1	EGFR;K745	yes	no	+	864514	7	MS/MS	B	2
IPVAIKELR	IPVAIK[754.2523]ELR	K	E	9	3	6K(XO44-phosphonate)	P00533	EGFR	Epidermal growth factor receptor	1	EGFR;K745	yes	no	+	94160.8	3	MS/MS	B	3
IPVAIKELR	IPVAIK[754.2523]ELR	K	E	9	3	6K(XO44-phosphonate)	P00533	EGFR	Epidermal growth factor receptor	1	EGFR;K745	yes	no	+	6957042	53	MS/MS	C	1
IPVAIKELR	IPVAIK[754.2523]ELR	K	E	9	3	6K(XO44-phosphonate)	P00533	EGFR	Epidermal growth factor receptor	1	EGFR;K745	yes	no	+	2.64927e+06	21	MS/MS	C	2
IPVAIKELR	IPVAIK[754.2523]ELR	K	E	9	3	6K(XO44-phosphonate)	P00533	EGFR	Epidermal growth factor receptor	1	EGFR;K745	yes	no	+	4543563	17	MS/MS	C	3
IPVAIKELR	IPVAIK[754.2523]ELR	K	E	9	3	6K(XO44-phosphonate)	P00533	EGFR	Epidermal growth factor receptor	1	EGFR;K745	yes	no	+	5597854	22	MS/MS	D	1
IPVAIKELR	IPVAIK[754.2523]ELR	K	E	9	3	6K(XO44-phosphonate)	P00533	EGFR	Epidermal growth factor receptor	1	EGFR;K745	yes	no	+	5.14093e+06	66	MS/MS	D	2
IPVAIKELR	IPVAIK[754.2523]ELR	K	E	9	3	6K(XO44-phosphonate)	P00533	EGFR	Epidermal growth factor receptor	1	EGFR;K745	yes	no	+	2880314	14	MS/MS	D	3
IPVAIKELR	IPVAIK[754.2523]ELR	K	E	9	3	6K(XO44-phosphonate)	P00533	EGFR	Epidermal growth factor receptor	1	EGFR;K745	yes	no	+	3.04161e+06	33	MS/MS	E	1
IPVAIKELR	IPVAIK[754.2523]ELR	K	E	9	3	6K(XO44-phosphonate)	P00533	EGFR	Epidermal growth factor receptor	1	EGFR;K745	yes	no	+	4.24307e+06	47	MS/MS	E	2
IPVAIKELR	IPVAIK[754.2523]ELR	K	E	9	3	6K(XO44-phosphonate)	P00533	EGFR	Epidermal growth factor receptor	1	EGFR;K745	yes	no	+	4952326	31	MS/MS	E	3
IPVAIKELR	IPVAIK[754.2523]ELR	K	E	9	3	6K(XO44-phosphonate)	P00533	EGFR	Epidermal growth factor receptor	1	EGFR;K745	yes	no	+	4715001	29	MS/MS	F	1
IPVAIKELR	IPVAIK[754.2523]ELR	K	E	9	3	6K(XO44-phosphonate)	P00533	EGFR	Epidermal growth factor receptor	1	EGFR;K745	yes	no	+	5780758	24	MS/MS	F	2
IPVAIKELR	IPVAIK[754.2523]ELR	K	E	9	3	6K(XO44-phosphonate)	P00533	EGFR	Epidermal growth factor receptor	1	EGFR;K745	yes	no	+	2.5441e+06	31	MS/MS	F	3
IPVAIKELR	IPVAIK[754.2523]ELR	K	E	9	3	6K(XO44-phosphonate)	P00533	EGFR	Epidermal growth factor receptor	1	EGFR;K745	yes	no	+	3.85221e+06	108	MS/MS	G	1
IPVAIKELR	IPVAIK[754.2523]ELR	K	E	9	3	6K(XO44-phosphonate)	P00533	EGFR	Epidermal growth factor receptor	1	EGFR;K745	yes	no	+	7.68953e+06	142	MS/MS	G	2
IPVAIKELR	IPVAIK[754.2523]ELR	K	E	9	3	6K(XO44-phosphonate)	P00533	EGFR	Epidermal growth factor receptor	1	EGFR;K745	yes	no	+	4.85564e+06	29	MS/MS	G	3
IPVAIKELR	IPVAIK[754.2523]ELR	K	E	9	3	6K(XO44-phosphonate)	P00533	EGFR	Epidermal growth factor receptor	1	EGFR;K745	yes	no	+	5.51908e+06	25	MS/MS	H	1
IPVAIKELR	IPVAIK[754.2523]ELR	K	E	9	3	6K(XO44-phosphonate)	P00533	EGFR	Epidermal growth factor receptor	1	EGFR;K745	yes	no	+	3.91537e+06	168	MS/MS	H	2
IPVAIKELR	IPVAIK[754.2523]ELR	K	E	9	3	6K(XO44-phosphonate)	P00533	EGFR	Epidermal growth factor receptor	1	EGFR;K745	yes	no	+	4979901	45	MS/MS	H	3
IQCAIKSLSR	IQC[57.0215]AIK[754.2523]SLSR	R	I	10	3	3C(Carbamidomethyl (C)),6K(XO44-phosphonate)	Q04912	MST1R	Macrophage-stimulating protein receptor	1	MST1R;K1114	yes	no	+	78419.9	2	MS/MS	A	1
IQCAIKSLSR	IQC[57.0215]AIK[754.2523]SLSR	R	I	10	3	3C(Carbamidomethyl (C)),6K(XO44-phosphonate)	Q04912	MST1R	Macrophage-stimulating protein receptor	1	MST1R;K1114	yes	no	+	278710	2	MS/MS	A	2
IQCAIKSLSR	IQC[57.0215]AIK[754.2523]SLSR	R	I	10	3	3C(Carbamidomethyl (C)),6K(XO44-phosphonate)	Q04912	MST1R	Macrophage-stimulating protein receptor	1	MST1R;K1114	yes	no	+	168003	1	MS/MS	A	3
IQCAIKSLSR	IQC[57.0215]AIK[754.2523]SLSR	R	I	10	3	3C(Carbamidomethyl (C)),6K(XO44-phosphonate)	Q04912	MST1R	Macrophage-stimulating protein receptor	1	MST1R;K1114	yes	no	+	210572	2	MS/MS	B	1
IQCAIKSLSR	IQC[57.0215]AIK[754.2523]SLSR	R	I	10	3	3C(Carbamidomethyl (C)),6K(XO44-phosphonate)	Q04912	MST1R	Macrophage-stimulating protein receptor	1	MST1R;K1114	yes	no	+	21683.5	1	MS/MS	B	2
IQCAIKSLSR	IQC[57.0215]AIK[754.2523]SLSR	R	I	10	3	3C(Carbamidomethyl (C)),6K(XO44-phosphonate)	Q04912	MST1R	Macrophage-stimulating protein receptor	1	MST1R;K1114	yes	no	+	NA	0	unmatched	B	3
IQCAIKSLSR	IQC[57.0215]AIK[754.2523]SLSR	R	I	10	3	3C(Carbamidomethyl (C)),6K(XO44-phosphonate)	Q04912	MST1R	Macrophage-stimulating protein receptor	1	MST1R;K1114	yes	no	+	311488	3	MS/MS	C	1
IQCAIKSLSR	IQC[57.0215]AIK[754.2523]SLSR	R	I	10	3	3C(Carbamidomethyl (C)),6K(XO44-phosphonate)	Q04912	MST1R	Macrophage-stimulating protein receptor	1	MST1R;K1114	yes	no	+	102428	1	MS/MS	C	2
IQCAIKSLSR	IQC[57.0215]AIK[754.2523]SLSR	R	I	10	3	3C(Carbamidomethyl (C)),6K(XO44-phosphonate)	Q04912	MST1R	Macrophage-stimulating protein receptor	1	MST1R;K1114	yes	no	+	212902	2	MS/MS	C	3
IQCAIKSLSR	IQC[57.0215]AIK[754.2523]SLSR	R	I	10	3	3C(Carbamidomethyl (C)),6K(XO44-phosphonate)	Q04912	MST1R	Macrophage-stimulating protein receptor	1	MST1R;K1114	yes	no	+	171109	1	MS/MS	D	1
IQCAIKSLSR	IQC[57.0215]AIK[754.2523]SLSR	R	I	10	3	3C(Carbamidomethyl (C)),6K(XO44-phosphonate)	Q04912	MST1R	Macrophage-stimulating protein receptor	1	MST1R;K1114	yes	no	+	343952	2	MS/MS	D	2
IQCAIKSLSR	IQC[57.0215]AIK[754.2523]SLSR	R	I	10	3	3C(Carbamidomethyl (C)),6K(XO44-phosphonate)	Q04912	MST1R	Macrophage-stimulating protein receptor	1	MST1R;K1114	yes	no	+	72430.6	1	MS/MS	D	3
IQCAIKSLSR	IQC[57.0215]AIK[754.2523]SLSR	R	I	10	3	3C(Carbamidomethyl (C)),6K(XO44-phosphonate)	Q04912	MST1R	Macrophage-stimulating protein receptor	1	MST1R;K1114	yes	no	+	145360	2	MS/MS	E	1
IQCAIKSLSR	IQC[57.0215]AIK[754.2523]SLSR	R	I	10	3	3C(Carbamidomethyl (C)),6K(XO44-phosphonate)	Q04912	MST1R	Macrophage-stimulating protein receptor	1	MST1R;K1114	yes	no	+	210424	2	MS/MS	E	2
IQCAIKSLSR	IQC[57.0215]AIK[754.2523]SLSR	R	I	10	3	3C(Carbamidomethyl (C)),6K(XO44-phosphonate)	Q04912	MST1R	Macrophage-stimulating protein receptor	1	MST1R;K1114	yes	no	+	218044	2	MS/MS	E	3
IQCAIKSLSR	IQC[57.0215]AIK[754.2523]SLSR	R	I	10	3	3C(Carbamidomethyl (C)),6K(XO44-phosphonate)	Q04912	MST1R	Macrophage-stimulating protein receptor	1	MST1R;K1114	yes	no	+	212039	1	MS/MS	F	1
IQCAIKSLSR	IQC[57.0215]AIK[754.2523]SLSR	R	I	10	3	3C(Carbamidomethyl (C)),6K(XO44-phosphonate)	Q04912	MST1R	Macrophage-stimulating protein receptor	1	MST1R;K1114	yes	no	+	214307	2	MS/MS	F	2
IQCAIKSLSR	IQC[57.0215]AIK[754.2523]SLSR	R	I	10	3	3C(Carbamidomethyl (C)),6K(XO44-phosphonate)	Q04912	MST1R	Macrophage-stimulating protein receptor	1	MST1R;K1114	yes	no	+	160828	2	MS/MS	F	3
IQCAIKSLSR	IQC[57.0215]AIK[754.2523]SLSR	R	I	10	3	3C(Carbamidomethyl (C)),6K(XO44-phosphonate)	Q04912	MST1R	Macrophage-stimulating protein receptor	1	MST1R;K1114	yes	no	+	215374	2	MS/MS	G	1
IQCAIKSLSR	IQC[57.0215]AIK[754.2523]SLSR	R	I	10	3	3C(Carbamidomethyl (C)),6K(XO44-phosphonate)	Q04912	MST1R	Macrophage-stimulating protein receptor	1	MST1R;K1114	yes	no	+	303036	2	MS/MS	G	2
IQCAIKSLSR	IQC[57.0215]AIK[754.2523]SLSR	R	I	10	3	3C(Carbamidomethyl (C)),6K(XO44-phosphonate)	Q04912	MST1R	Macrophage-stimulating protein receptor	1	MST1R;K1114	yes	no	+	221600	2	MS/MS	G	3
IQCAIKSLSR	IQC[57.0215]AIK[754.2523]SLSR	R	I	10	3	3C(Carbamidomethyl (C)),6K(XO44-phosphonate)	Q04912	MST1R	Macrophage-stimulating protein receptor	1	MST1R;K1114	yes	no	+	404753	3	MS/MS	H	1
IQCAIKSLSR	IQC[57.0215]AIK[754.2523]SLSR	R	I	10	3	3C(Carbamidomethyl (C)),6K(XO44-phosphonate)	Q04912	MST1R	Macrophage-stimulating protein receptor	1	MST1R;K1114	yes	no	+	305495	3	MS/MS	H	2
IQCAIKSLSR	IQC[57.0215]AIK[754.2523]SLSR	R	I	10	3	3C(Carbamidomethyl (C)),6K(XO44-phosphonate)	Q04912	MST1R	Macrophage-stimulating protein receptor	1	MST1R;K1114	yes	no	+	388446	3	MS/MS	H	3
KEVPVAIKTLK	KEVPVAIK[754.2523]TLK	K	A	11	3	8K(XO44-phosphonate)	P29317	EPHA2	Ephrin type-A receptor 2	1	EPHA2;K646	yes	no	+	20583	2	MS/MS	A	1
KEVPVAIKTLK	KEVPVAIK[754.2523]TLK	K	A	11	3	8K(XO44-phosphonate)	P29317	EPHA2	Ephrin type-A receptor 2	1	EPHA2;K646	yes	no	+	71514.6	1	MS/MS	A	2
KEVPVAIKTLK	KEVPVAIK[754.2523]TLK	K	A	11	3	8K(XO44-phosphonate)	P29317	EPHA2	Ephrin type-A receptor 2	1	EPHA2;K646	yes	no	+	83718.1	1	MS/MS	A	3
KEVPVAIKTLK	KEVPVAIK[754.2523]TLK	K	A	11	3	8K(XO44-phosphonate)	P29317	EPHA2	Ephrin type-A receptor 2	1	EPHA2;K646	yes	no	+	50586.4	1	MS/MS	B	1
KEVPVAIKTLK	KEVPVAIK[754.2523]TLK	K	A	11	3	8K(XO44-phosphonate)	P29317	EPHA2	Ephrin type-A receptor 2	1	EPHA2;K646	yes	no	+	NA	0	unmatched	B	2
KEVPVAIKTLK	KEVPVAIK[754.2523]TLK	K	A	11	3	8K(XO44-phosphonate)	P29317	EPHA2	Ephrin type-A receptor 2	1	EPHA2;K646	yes	no	+	NA	0	unmatched	B	3
KEVPVAIKTLK	KEVPVAIK[754.2523]TLK	K	A	11	3	8K(XO44-phosphonate)	P29317	EPHA2	Ephrin type-A receptor 2	1	EPHA2;K646	yes	no	+	36987	2	MS/MS	C	1
KEVPVAIKTLK	KEVPVAIK[754.2523]TLK	K	A	11	3	8K(XO44-phosphonate)	P29317	EPHA2	Ephrin type-A receptor 2	1	EPHA2;K646	yes	no	+	21038.9	0	MBR	C	2
KEVPVAIKTLK	KEVPVAIK[754.2523]TLK	K	A	11	3	8K(XO44-phosphonate)	P29317	EPHA2	Ephrin type-A receptor 2	1	EPHA2;K646	yes	no	+	50511.4	1	MS/MS	C	3
KEVPVAIKTLK	KEVPVAIK[754.2523]TLK	K	A	11	3	8K(XO44-phosphonate)	P29317	EPHA2	Ephrin type-A receptor 2	1	EPHA2;K646	yes	no	+	NA	0	unmatched	D	1
KEVPVAIKTLK	KEVPVAIK[754.2523]TLK	K	A	11	3	8K(XO44-phosphonate)	P29317	EPHA2	Ephrin type-A receptor 2	1	EPHA2;K646	yes	no	+	NA	0	unmatched	D	2
KEVPVAIKTLK	KEVPVAIK[754.2523]TLK	K	A	11	3	8K(XO44-phosphonate)	P29317	EPHA2	Ephrin type-A receptor 2	1	EPHA2;K646	yes	no	+	NA	0	unmatched	D	3
KEVPVAIKTLK	KEVPVAIK[754.2523]TLK	K	A	11	3	8K(XO44-phosphonate)	P29317	EPHA2	Ephrin type-A receptor 2	1	EPHA2;K646	yes	no	+	NA	0	unmatched	E	1
KEVPVAIKTLK	KEVPVAIK[754.2523]TLK	K	A	11	3	8K(XO44-phosphonate)	P29317	EPHA2	Ephrin type-A receptor 2	1	EPHA2;K646	yes	no	+	NA	0	unmatched	E	2
KEVPVAIKTLK	KEVPVAIK[754.2523]TLK	K	A	11	3	8K(XO44-phosphonate)	P29317	EPHA2	Ephrin type-A receptor 2	1	EPHA2;K646	yes	no	+	NA	0	unmatched	E	3
KEVPVAIKTLK	KEVPVAIK[754.2523]TLK	K	A	11	3	8K(XO44-phosphonate)	P29317	EPHA2	Ephrin type-A receptor 2	1	EPHA2;K646	yes	no	+	NA	0	unmatched	F	1
KEVPVAIKTLK	KEVPVAIK[754.2523]TLK	K	A	11	3	8K(XO44-phosphonate)	P29317	EPHA2	Ephrin type-A receptor 2	1	EPHA2;K646	yes	no	+	NA	0	unmatched	F	2
KEVPVAIKTLK	KEVPVAIK[754.2523]TLK	K	A	11	3	8K(XO44-phosphonate)	P29317	EPHA2	Ephrin type-A receptor 2	1	EPHA2;K646	yes	no	+	NA	0	unmatched	F	3
KEVPVAIKTLK	KEVPVAIK[754.2523]TLK	K	A	11	3	8K(XO44-phosphonate)	P29317	EPHA2	Ephrin type-A receptor 2	1	EPHA2;K646	yes	no	+	NA	0	unmatched	G	1
KEVPVAIKTLK	KEVPVAIK[754.2523]TLK	K	A	11	3	8K(XO44-phosphonate)	P29317	EPHA2	Ephrin type-A receptor 2	1	EPHA2;K646	yes	no	+	NA	0	unmatched	G	2
KEVPVAIKTLK	KEVPVAIK[754.2523]TLK	K	A	11	3	8K(XO44-phosphonate)	P29317	EPHA2	Ephrin type-A receptor 2	1	EPHA2;K646	yes	no	+	NA	0	unmatched	G	3
KEVPVAIKTLK	KEVPVAIK[754.2523]TLK	K	A	11	3	8K(XO44-phosphonate)	P29317	EPHA2	Ephrin type-A receptor 2	1	EPHA2;K646	yes	no	+	NA	0	unmatched	H	1
KEVPVAIKTLK	KEVPVAIK[754.2523]TLK	K	A	11	3	8K(XO44-phosphonate)	P29317	EPHA2	Ephrin type-A receptor 2	1	EPHA2;K646	yes	no	+	NA	0	unmatched	H	2
KEVPVAIKTLK	KEVPVAIK[754.2523]TLK	K	A	11	3	8K(XO44-phosphonate)	P29317	EPHA2	Ephrin type-A receptor 2	1	EPHA2;K646	yes	no	+	NA	0	unmatched	H	3
LFAVKCIPK	LFAVK[754.2523]C[57.0215]IPK	K	K	9	3	5K(XO44-phosphonate),6C(Carbamidomethyl (C))	Q8IU85	CAMK1D	Calcium/calmodulin-dependent protein kinase type 1D	1	CAMK1D;K52	yes	no		51125.4	2	MS/MS	A	1
LFAVKCIPK	LFAVK[754.2523]C[57.0215]IPK	K	K	9	3	5K(XO44-phosphonate),6C(Carbamidomethyl (C))	Q8IU85	CAMK1D	Calcium/calmodulin-dependent protein kinase type 1D	1	CAMK1D;K52	yes	no		130485	2	MS/MS	A	2
LFAVKCIPK	LFAVK[754.2523]C[57.0215]IPK	K	K	9	3	5K(XO44-phosphonate),6C(Carbamidomethyl (C))	Q8IU85	CAMK1D	Calcium/calmodulin-dependent protein kinase type 1D	1	CAMK1D;K52	yes	no		76841.5	1	MS/MS	A	3
LFAVKCIPK	LFAVK[754.2523]C[57.0215]IPK	K	K	9	3	5K(XO44-phosphonate),6C(Carbamidomethyl (C))	Q8IU85	CAMK1D	Calcium/calmodulin-dependent protein kinase type 1D	1	CAMK1D;K52	yes	no		77397.9	1	MS/MS	B	1
LFAVKCIPK	LFAVK[754.2523]C[57.0215]IPK	K	K	9	3	5K(XO44-phosphonate),6C(Carbamidomethyl (C))	Q8IU85	CAMK1D	Calcium/calmodulin-dependent protein kinase type 1D	1	CAMK1D;K52	yes	no		NA	0	unmatched	B	2
LFAVKCIPK	LFAVK[754.2523]C[57.0215]IPK	K	K	9	3	5K(XO44-phosphonate),6C(Carbamidomethyl (C))	Q8IU85	CAMK1D	Calcium/calmodulin-dependent protein kinase type 1D	1	CAMK1D;K52	yes	no		NA	0	unmatched	B	3
LFAVKCIPK	LFAVK[754.2523]C[57.0215]IPK	K	K	9	3	5K(XO44-phosphonate),6C(Carbamidomethyl (C))	Q8IU85	CAMK1D	Calcium/calmodulin-dependent protein kinase type 1D	1	CAMK1D;K52	yes	no		192436	4	MS/MS	C	1
LFAVKCIPK	LFAVK[754.2523]C[57.0215]IPK	K	K	9	3	5K(XO44-phosphonate),6C(Carbamidomethyl (C))	Q8IU85	CAMK1D	Calcium/calmodulin-dependent protein kinase type 1D	1	CAMK1D;K52	yes	no		55552.5	3	MS/MS	C	2
LFAVKCIPK	LFAVK[754.2523]C[57.0215]IPK	K	K	9	3	5K(XO44-phosphonate),6C(Carbamidomethyl (C))	Q8IU85	CAMK1D	Calcium/calmodulin-dependent protein kinase type 1D	1	CAMK1D;K52	yes	no		89126.8	1	MS/MS	C	3
LFAVKCIPK	LFAVK[754.2523]C[57.0215]IPK	K	K	9	3	5K(XO44-phosphonate),6C(Carbamidomethyl (C))	Q8IU85	CAMK1D	Calcium/calmodulin-dependent protein kinase type 1D	1	CAMK1D;K52	yes	no		101439	1	MS/MS	D	1
LFAVKCIPK	LFAVK[754.2523]C[57.0215]IPK	K	K	9	3	5K(XO44-phosphonate),6C(Carbamidomethyl (C))	Q8IU85	CAMK1D	Calcium/calmodulin-dependent protein kinase type 1D	1	CAMK1D;K52	yes	no		161642	3	MS/MS	D	2
LFAVKCIPK	LFAVK[754.2523]C[57.0215]IPK	K	K	9	3	5K(XO44-phosphonate),6C(Carbamidomethyl (C))	Q8IU85	CAMK1D	Calcium/calmodulin-dependent protein kinase type 1D	1	CAMK1D;K52	yes	no		21502.9	0	MBR	D	3
LFAVKCIPK	LFAVK[754.2523]C[57.0215]IPK	K	K	9	3	5K(XO44-phosphonate),6C(Carbamidomethyl (C))	Q8IU85	CAMK1D	Calcium/calmodulin-dependent protein kinase type 1D	1	CAMK1D;K52	yes	no		75438	1	MS/MS	E	1
LFAVKCIPK	LFAVK[754.2523]C[57.0215]IPK	K	K	9	3	5K(XO44-phosphonate),6C(Carbamidomethyl (C))	Q8IU85	CAMK1D	Calcium/calmodulin-dependent protein kinase type 1D	1	CAMK1D;K52	yes	no		146155	2	MS/MS	E	2
LFAVKCIPK	LFAVK[754.2523]C[57.0215]IPK	K	K	9	3	5K(XO44-phosphonate),6C(Carbamidomethyl (C))	Q8IU85	CAMK1D	Calcium/calmodulin-dependent protein kinase type 1D	1	CAMK1D;K52	yes	no		149567	1	MS/MS	E	3
LFAVKCIPK	LFAVK[754.2523]C[57.0215]IPK	K	K	9	3	5K(XO44-phosphonate),6C(Carbamidomethyl (C))	Q8IU85	CAMK1D	Calcium/calmodulin-dependent protein kinase type 1D	1	CAMK1D;K52	yes	no		119350	4	MS/MS	F	1
LFAVKCIPK	LFAVK[754.2523]C[57.0215]IPK	K	K	9	3	5K(XO44-phosphonate),6C(Carbamidomethyl (C))	Q8IU85	CAMK1D	Calcium/calmodulin-dependent protein kinase type 1D	1	CAMK1D;K52	yes	no		100738	1	MS/MS	F	2
LFAVKCIPK	LFAVK[754.2523]C[57.0215]IPK	K	K	9	3	5K(XO44-phosphonate),6C(Carbamidomethyl (C))	Q8IU85	CAMK1D	Calcium/calmodulin-dependent protein kinase type 1D	1	CAMK1D;K52	yes	no		47039.5	1	MS/MS	F	3
LFAVKCIPK	LFAVK[754.2523]C[57.0215]IPK	K	K	9	3	5K(XO44-phosphonate),6C(Carbamidomethyl (C))	Q8IU85	CAMK1D	Calcium/calmodulin-dependent protein kinase type 1D	1	CAMK1D;K52	yes	no		88900.8	2	MS/MS	G	1
LFAVKCIPK	LFAVK[754.2523]C[57.0215]IPK	K	K	9	3	5K(XO44-phosphonate),6C(Carbamidomethyl (C))	Q8IU85	CAMK1D	Calcium/calmodulin-dependent protein kinase type 1D	1	CAMK1D;K52	yes	no		182790	3	MS/MS	G	2
LFAVKCIPK	LFAVK[754.2523]C[57.0215]IPK	K	K	9	3	5K(XO44-phosphonate),6C(Carbamidomethyl (C))	Q8IU85	CAMK1D	Calcium/calmodulin-dependent protein kinase type 1D	1	CAMK1D;K52	yes	no		132356	1	MS/MS	G	3
LFAVKCIPK	LFAVK[754.2523]C[57.0215]IPK	K	K	9	3	5K(XO44-phosphonate),6C(Carbamidomethyl (C))	Q8IU85	CAMK1D	Calcium/calmodulin-dependent protein kinase type 1D	1	CAMK1D;K52	yes	no		112615	1	MS/MS	H	1
LFAVKCIPK	LFAVK[754.2523]C[57.0215]IPK	K	K	9	3	5K(XO44-phosphonate),6C(Carbamidomethyl (C))	Q8IU85	CAMK1D	Calcium/calmodulin-dependent protein kinase type 1D	1	CAMK1D;K52	yes	no		70979.6	2	MS/MS	H	2
LFAVKCIPK	LFAVK[754.2523]C[57.0215]IPK	K	K	9	3	5K(XO44-phosphonate),6C(Carbamidomethyl (C))	Q8IU85	CAMK1D	Calcium/calmodulin-dependent protein kinase type 1D	1	CAMK1D;K52	yes	no		100531	3	MS/MS	H	3
LTDNLVALKEIR	LTDNLVALK[754.2523]EIR	K	L	12	3	9K(XO44-phosphonate)	Q00536	CDK16	Cyclin-dependent kinase 16	1	CDK16;K194	yes	no	+	95706.2	2	MS/MS	A	1
LTDNLVALKEIR	LTDNLVALK[754.2523]EIR	K	L	12	3	9K(XO44-phosphonate)	Q00536	CDK16	Cyclin-dependent kinase 16	1	CDK16;K194	yes	no	+	167526	4	MS/MS	A	2
LTDNLVALKEIR	LTDNLVALK[754.2523]EIR	K	L	12	3	9K(XO44-phosphonate)	Q00536	CDK16	Cyclin-dependent kinase 16	1	CDK16;K194	yes	no	+	59184.8	2	MS/MS	A	3
LTDNLVALKEIR	LTDNLVALK[754.2523]EIR	K	L	12	3	9K(XO44-phosphonate)	Q00536	CDK16	Cyclin-dependent kinase 16	1	CDK16;K194	yes	no	+	92814.9	1	MS/MS	B	1
LTDNLVALKEIR	LTDNLVALK[754.2523]EIR	K	L	12	3	9K(XO44-phosphonate)	Q00536	CDK16	Cyclin-dependent kinase 16	1	CDK16;K194	yes	no	+	NA	0	unmatched	B	2
LTDNLVALKEIR	LTDNLVALK[754.2523]EIR	K	L	12	3	9K(XO44-phosphonate)	Q00536	CDK16	Cyclin-dependent kinase 16	1	CDK16;K194	yes	no	+	NA	0	unmatched	B	3
LTDNLVALKEIR	LTDNLVALK[754.2523]EIR	K	L	12	3	9K(XO44-phosphonate)	Q00536	CDK16	Cyclin-dependent kinase 16	1	CDK16;K194	yes	no	+	190235	2	MS/MS	C	1
LTDNLVALKEIR	LTDNLVALK[754.2523]EIR	K	L	12	3	9K(XO44-phosphonate)	Q00536	CDK16	Cyclin-dependent kinase 16	1	CDK16;K194	yes	no	+	38570.2	1	MS/MS	C	2
LTDNLVALKEIR	LTDNLVALK[754.2523]EIR	K	L	12	3	9K(XO44-phosphonate)	Q00536	CDK16	Cyclin-dependent kinase 16	1	CDK16;K194	yes	no	+	68216.7	2	MS/MS	C	3
LTDNLVALKEIR	LTDNLVALK[754.2523]EIR	K	L	12	3	9K(XO44-phosphonate)	Q00536	CDK16	Cyclin-dependent kinase 16	1	CDK16;K194	yes	no	+	86959.6	1	MS/MS	D	1
LTDNLVALKEIR	LTDNLVALK[754.2523]EIR	K	L	12	3	9K(XO44-phosphonate)	Q00536	CDK16	Cyclin-dependent kinase 16	1	CDK16;K194	yes	no	+	92086.5	2	MS/MS	D	2
LTDNLVALKEIR	LTDNLVALK[754.2523]EIR	K	L	12	3	9K(XO44-phosphonate)	Q00536	CDK16	Cyclin-dependent kinase 16	1	CDK16;K194	yes	no	+	60417	1	MS/MS	D	3
LTDNLVALKEIR	LTDNLVALK[754.2523]EIR	K	L	12	3	9K(XO44-phosphonate)	Q00536	CDK16	Cyclin-dependent kinase 16	1	CDK16;K194	yes	no	+	106414	1	MS/MS	E	1
LTDNLVALKEIR	LTDNLVALK[754.2523]EIR	K	L	12	3	9K(XO44-phosphonate)	Q00536	CDK16	Cyclin-dependent kinase 16	1	CDK16;K194	yes	no	+	106303	3	MS/MS	E	2
LTDNLVALKEIR	LTDNLVALK[754.2523]EIR	K	L	12	3	9K(XO44-phosphonate)	Q00536	CDK16	Cyclin-dependent kinase 16	1	CDK16;K194	yes	no	+	112532	2	MS/MS	E	3
LTDNLVALKEIR	LTDNLVALK[754.2523]EIR	K	L	12	3	9K(XO44-phosphonate)	Q00536	CDK16	Cyclin-dependent kinase 16	1	CDK16;K194	yes	no	+	105943	2	MS/MS	F	1
LTDNLVALKEIR	LTDNLVALK[754.2523]EIR	K	L	12	3	9K(XO44-phosphonate)	Q00536	CDK16	Cyclin-dependent kinase 16	1	CDK16;K194	yes	no	+	78360.4	1	MS/MS	F	2
LTDNLVALKEIR	LTDNLVALK[754.2523]EIR	K	L	12	3	9K(XO44-phosphonate)	Q00536	CDK16	Cyclin-dependent kinase 16	1	CDK16;K194	yes	no	+	34044.4	2	MS/MS	F	3
LTDNLVALKEIR	LTDNLVALK[754.2523]EIR	K	L	12	3	9K(XO44-phosphonate)	Q00536	CDK16	Cyclin-dependent kinase 16	1	CDK16;K194	yes	no	+	98099.1	3	MS/MS	G	1
LTDNLVALKEIR	LTDNLVALK[754.2523]EIR	K	L	12	3	9K(XO44-phosphonate)	Q00536	CDK16	Cyclin-dependent kinase 16	1	CDK16;K194	yes	no	+	122599	2	MS/MS	G	2
LTDNLVALKEIR	LTDNLVALK[754.2523]EIR	K	L	12	3	9K(XO44-phosphonate)	Q00536	CDK16	Cyclin-dependent kinase 16	1	CDK16;K194	yes	no	+	112449	3	MS/MS	G	3
LTDNLVALKEIR	LTDNLVALK[754.2523]EIR	K	L	12	3	9K(XO44-phosphonate)	Q00536	CDK16	Cyclin-dependent kinase 16	1	CDK16;K194	yes	no	+	71917.3	1	MS/MS	H	1
LTDNLVALKEIR	LTDNLVALK[754.2523]EIR	K	L	12	3	9K(XO44-phosphonate)	Q00536	CDK16	Cyclin-dependent kinase 16	1	CDK16;K194	yes	no	+	26123	1	MS/MS	H	2
LTDNLVALKEIR	LTDNLVALK[754.2523]EIR	K	L	12	3	9K(XO44-phosphonate)	Q00536	CDK16	Cyclin-dependent kinase 16	1	CDK16;K194	yes	no	+	39740.1	2	MS/MS	H	3
NVNTGELAAIKVIK	NVNTGELAAIK[754.2523]VIK	R	L	14	3,4	11K(XO44-phosphonate)	Q8IVH8	MAP4K3	Mitogen-activated protein kinase kinase kinase kinase 3	1	MAP4K3;K45	yes	no	+	86016.9	4	MS/MS	A	1
NVNTGELAAIKVIK	NVNTGELAAIK[754.2523]VIK	R	L	14	3,4	11K(XO44-phosphonate)	Q8IVH8	MAP4K3	Mitogen-activated protein kinase kinase kinase kinase 3	1	MAP4K3;K45	yes	no	+	214021	2	MS/MS	A	2
NVNTGELAAIKVIK	NVNTGELAAIK[754.2523]VIK	R	L	14	3,4	11K(XO44-phosphonate)	Q8IVH8	MAP4K3	Mitogen-activated protein kinase kinase kinase kinase 3	1	MAP4K3;K45	yes	no	+	144831	3	MS/MS	A	3
NVNTGELAAIKVIK	NVNTGELAAIK[754.2523]VIK	R	L	14	3,4	11K(XO44-phosphonate)	Q8IVH8	MAP4K3	Mitogen-activated protein kinase kinase kinase kinase 3	1	MAP4K3;K45	yes	no	+	142174	4	MS/MS	B	1
NVNTGELAAIKVIK	NVNTGELAAIK[754.2523]VIK	R	L	14	3,4	11K(XO44-phosphonate)	Q8IVH8	MAP4K3	Mitogen-activated protein kinase kinase kinase kinase 3	1	MAP4K3;K45	yes	no	+	NA	0	unmatched	B	2
NVNTGELAAIKVIK	NVNTGELAAIK[754.2523]VIK	R	L	14	3,4	11K(XO44-phosphonate)	Q8IVH8	MAP4K3	Mitogen-activated protein kinase kinase kinase kinase 3	1	MAP4K3;K45	yes	no	+	NA	0	unmatched	B	3
NVNTGELAAIKVIK	NVNTGELAAIK[754.2523]VIK	R	L	14	3,4	11K(XO44-phosphonate)	Q8IVH8	MAP4K3	Mitogen-activated protein kinase kinase kinase kinase 3	1	MAP4K3;K45	yes	no	+	288911	3	MS/MS	C	1
NVNTGELAAIKVIK	NVNTGELAAIK[754.2523]VIK	R	L	14	3,4	11K(XO44-phosphonate)	Q8IVH8	MAP4K3	Mitogen-activated protein kinase kinase kinase kinase 3	1	MAP4K3;K45	yes	no	+	83018.2	3	MS/MS	C	2
NVNTGELAAIKVIK	NVNTGELAAIK[754.2523]VIK	R	L	14	3,4	11K(XO44-phosphonate)	Q8IVH8	MAP4K3	Mitogen-activated protein kinase kinase kinase kinase 3	1	MAP4K3;K45	yes	no	+	140365	2	MS/MS	C	3
NVNTGELAAIKVIK	NVNTGELAAIK[754.2523]VIK	R	L	14	3,4	11K(XO44-phosphonate)	Q8IVH8	MAP4K3	Mitogen-activated protein kinase kinase kinase kinase 3	1	MAP4K3;K45	yes	no	+	222307	5	MS/MS	D	1
NVNTGELAAIKVIK	NVNTGELAAIK[754.2523]VIK	R	L	14	3,4	11K(XO44-phosphonate)	Q8IVH8	MAP4K3	Mitogen-activated protein kinase kinase kinase kinase 3	1	MAP4K3;K45	yes	no	+	156781	4	MS/MS	D	2
NVNTGELAAIKVIK	NVNTGELAAIK[754.2523]VIK	R	L	14	3,4	11K(XO44-phosphonate)	Q8IVH8	MAP4K3	Mitogen-activated protein kinase kinase kinase kinase 3	1	MAP4K3;K45	yes	no	+	61018.7	1	MS/MS	D	3
NVNTGELAAIKVIK	NVNTGELAAIK[754.2523]VIK	R	L	14	3,4	11K(XO44-phosphonate)	Q8IVH8	MAP4K3	Mitogen-activated protein kinase kinase kinase kinase 3	1	MAP4K3;K45	yes	no	+	159328	4	MS/MS	E	1
NVNTGELAAIKVIK	NVNTGELAAIK[754.2523]VIK	R	L	14	3,4	11K(XO44-phosphonate)	Q8IVH8	MAP4K3	Mitogen-activated protein kinase kinase kinase kinase 3	1	MAP4K3;K45	yes	no	+	197127	4	MS/MS	E	2
NVNTGELAAIKVIK	NVNTGELAAIK[754.2523]VIK	R	L	14	3,4	11K(XO44-phosphonate)	Q8IVH8	MAP4K3	Mitogen-activated protein kinase kinase kinase kinase 3	1	MAP4K3;K45	yes	no	+	220493	5	MS/MS	E	3
NVNTGELAAIKVIK	NVNTGELAAIK[754.2523]VIK	R	L	14	3,4	11K(XO44-phosphonate)	Q8IVH8	MAP4K3	Mitogen-activated protein kinase kinase kinase kinase 3	1	MAP4K3;K45	yes	no	+	192866	4	MS/MS	F	1
NVNTGELAAIKVIK	NVNTGELAAIK[754.2523]VIK	R	L	14	3,4	11K(XO44-phosphonate)	Q8IVH8	MAP4K3	Mitogen-activated protein kinase kinase kinase kinase 3	1	MAP4K3;K45	yes	no	+	140220	1	MS/MS	F	2
NVNTGELAAIKVIK	NVNTGELAAIK[754.2523]VIK	R	L	14	3,4	11K(XO44-phosphonate)	Q8IVH8	MAP4K3	Mitogen-activated protein kinase kinase kinase kinase 3	1	MAP4K3;K45	yes	no	+	119549	3	MS/MS	F	3
NVNTGELAAIKVIK	NVNTGELAAIK[754.2523]VIK	R	L	14	3,4	11K(XO44-phosphonate)	Q8IVH8	MAP4K3	Mitogen-activated protein kinase kinase kinase kinase 3	1	MAP4K3;K45	yes	no	+	144160	5	MS/MS	G	1
NVNTGELAAIKVIK	NVNTGELAAIK[754.2523]VIK	R	L	14	3,4	11K(XO44-phosphonate)	Q8IVH8	MAP4K3	Mitogen-activated protein kinase kinase kinase kinase 3	1	MAP4K3;K45	yes	no	+	315309	6	MS/MS	G	2
NVNTGELAAIKVIK	NVNTGELAAIK[754.2523]VIK	R	L	14	3,4	11K(XO44-phosphonate)	Q8IVH8	MAP4K3	Mitogen-activated protein kinase kinase kinase kinase 3	1	MAP4K3;K45	yes	no	+	249129	6	MS/MS	G	3
NVNTGELAAIKVIK	NVNTGELAAIK[754.2523]VIK	R	L	14	3,4	11K(XO44-phosphonate)	Q8IVH8	MAP4K3	Mitogen-activated protein kinase kinase kinase kinase 3	1	MAP4K3;K45	yes	no	+	199625	3	MS/MS	H	1
NVNTGELAAIKVIK	NVNTGELAAIK[754.2523]VIK	R	L	14	3,4	11K(XO44-phosphonate)	Q8IVH8	MAP4K3	Mitogen-activated protein kinase kinase kinase kinase 3	1	MAP4K3;K45	yes	no	+	88093.1	3	MS/MS	H	2
NVNTGELAAIKVIK	NVNTGELAAIK[754.2523]VIK	R	L	14	3,4	11K(XO44-phosphonate)	Q8IVH8	MAP4K3	Mitogen-activated protein kinase kinase kinase kinase 3	1	MAP4K3;K45	yes	no	+	176255	5	MS/MS	H	3
PSGQIMAVKR	PSGQIMAVK[754.2523]R	K	I	10	3	9K(XO44-phosphonate)	P45985	MAP2K4	Dual specificity mitogen-activated protein kinase kinase 4	1	MAP2K4;K131	yes	no		112157	1	MS/MS	A	1
PSGQIMAVKR	PSGQIMAVK[754.2523]R	K	I	10	3	9K(XO44-phosphonate)	P45985	MAP2K4	Dual specificity mitogen-activated protein kinase kinase 4	1	MAP2K4;K131	yes	no		249173	0	MBR	A	2
PSGQIMAVKR	PSGQIMAVK[754.2523]R	K	I	10	3	9K(XO44-phosphonate)	P45985	MAP2K4	Dual specificity mitogen-activated protein kinase kinase 4	1	MAP2K4;K131	yes	no		184114	2	MS/MS	A	3
PSGQIMAVKR	PSGQIMAVK[754.2523]R	K	I	10	3	9K(XO44-phosphonate)	P45985	MAP2K4	Dual specificity mitogen-activated protein kinase kinase 4	1	MAP2K4;K131	yes	no		152071	1	MS/MS	B	1
PSGQIMAVKR	PSGQIMAVK[754.2523]R	K	I	10	3	9K(XO44-phosphonate)	P45985	MAP2K4	Dual specificity mitogen-activated protein kinase kinase 4	1	MAP2K4;K131	yes	no		NA	0	unmatched	B	2
PSGQIMAVKR	PSGQIMAVK[754.2523]R	K	I	10	3	9K(XO44-phosphonate)	P45985	MAP2K4	Dual specificity mitogen-activated protein kinase kinase 4	1	MAP2K4;K131	yes	no		NA	0	unmatched	B	3
PSGQIMAVKR	PSGQIMAVK[754.2523]R	K	I	10	3	9K(XO44-phosphonate)	P45985	MAP2K4	Dual specificity mitogen-activated protein kinase kinase 4	1	MAP2K4;K131	yes	no		443879	4	MS/MS	C	1
PSGQIMAVKR	PSGQIMAVK[754.2523]R	K	I	10	3	9K(XO44-phosphonate)	P45985	MAP2K4	Dual specificity mitogen-activated protein kinase kinase 4	1	MAP2K4;K131	yes	no		138330	0	MBR	C	2
PSGQIMAVKR	PSGQIMAVK[754.2523]R	K	I	10	3	9K(XO44-phosphonate)	P45985	MAP2K4	Dual specificity mitogen-activated protein kinase kinase 4	1	MAP2K4;K131	yes	no		233654	2	MS/MS	C	3
PSGQIMAVKR	PSGQIMAVK[754.2523]R	K	I	10	3	9K(XO44-phosphonate)	P45985	MAP2K4	Dual specificity mitogen-activated protein kinase kinase 4	1	MAP2K4;K131	yes	no		127054	1	MS/MS	D	1
PSGQIMAVKR	PSGQIMAVK[754.2523]R	K	I	10	3	9K(XO44-phosphonate)	P45985	MAP2K4	Dual specificity mitogen-activated protein kinase kinase 4	1	MAP2K4;K131	yes	no		356902	1	MS/MS	D	2
PSGQIMAVKR	PSGQIMAVK[754.2523]R	K	I	10	3	9K(XO44-phosphonate)	P45985	MAP2K4	Dual specificity mitogen-activated protein kinase kinase 4	1	MAP2K4;K131	yes	no		110660	0	MBR	D	3
PSGQIMAVKR	PSGQIMAVK[754.2523]R	K	I	10	3	9K(XO44-phosphonate)	P45985	MAP2K4	Dual specificity mitogen-activated protein kinase kinase 4	1	MAP2K4;K131	yes	no		189557	1	MS/MS	E	1
PSGQIMAVKR	PSGQIMAVK[754.2523]R	K	I	10	3	9K(XO44-phosphonate)	P45985	MAP2K4	Dual specificity mitogen-activated protein kinase kinase 4	1	MAP2K4;K131	yes	no		330908	4	MS/MS	E	2
PSGQIMAVKR	PSGQIMAVK[754.2523]R	K	I	10	3	9K(XO44-phosphonate)	P45985	MAP2K4	Dual specificity mitogen-activated protein kinase kinase 4	1	MAP2K4;K131	yes	no		279947	2	MS/MS	E	3
PSGQIMAVKR	PSGQIMAVK[754.2523]R	K	I	10	3	9K(XO44-phosphonate)	P45985	MAP2K4	Dual specificity mitogen-activated protein kinase kinase 4	1	MAP2K4;K131	yes	no		145950	1	MS/MS	F	1
PSGQIMAVKR	PSGQIMAVK[754.2523]R	K	I	10	3	9K(XO44-phosphonate)	P45985	MAP2K4	Dual specificity mitogen-activated protein kinase kinase 4	1	MAP2K4;K131	yes	no		299540	3	MS/MS	F	2
PSGQIMAVKR	PSGQIMAVK[754.2523]R	K	I	10	3	9K(XO44-phosphonate)	P45985	MAP2K4	Dual specificity mitogen-activated protein kinase kinase 4	1	MAP2K4;K131	yes	no		282142	1	MS/MS	F	3
PSGQIMAVKR	PSGQIMAVK[754.2523]R	K	I	10	3	9K(XO44-phosphonate)	P45985	MAP2K4	Dual specificity mitogen-activated protein kinase kinase 4	1	MAP2K4;K131	yes	no		151374	1	MS/MS	G	1
PSGQIMAVKR	PSGQIMAVK[754.2523]R	K	I	10	3	9K(XO44-phosphonate)	P45985	MAP2K4	Dual specificity mitogen-activated protein kinase kinase 4	1	MAP2K4;K131	yes	no		343645	2	MS/MS	G	2
PSGQIMAVKR	PSGQIMAVK[754.2523]R	K	I	10	3	9K(XO44-phosphonate)	P45985	MAP2K4	Dual specificity mitogen-activated protein kinase kinase 4	1	MAP2K4;K131	yes	no		333460	3	MS/MS	G	3
PSGQIMAVKR	PSGQIMAVK[754.2523]R	K	I	10	3	9K(XO44-phosphonate)	P45985	MAP2K4	Dual specificity mitogen-activated protein kinase kinase 4	1	MAP2K4;K131	yes	no		90935.2	0	MBR	H	1
PSGQIMAVKR	PSGQIMAVK[754.2523]R	K	I	10	3	9K(XO44-phosphonate)	P45985	MAP2K4	Dual specificity mitogen-activated protein kinase kinase 4	1	MAP2K4;K131	yes	no		135930	3	MS/MS	H	2
PSGQIMAVKR	PSGQIMAVK[754.2523]R	K	I	10	3	9K(XO44-phosphonate)	P45985	MAP2K4	Dual specificity mitogen-activated protein kinase kinase 4	1	MAP2K4;K131	yes	no		230360	0	MBR	H	3
PSGQIMAVKR	PSGQIM[15.9949]AVK[754.2523]R	K	I	10	3	6M(Oxidation (M)),9K(XO44-phosphonate)	P45985	MAP2K4	Dual specificity mitogen-activated protein kinase kinase 4	1	MAP2K4;K131	yes	no		160911	1	MS/MS	A	1
PSGQIMAVKR	PSGQIM[15.9949]AVK[754.2523]R	K	I	10	3	6M(Oxidation (M)),9K(XO44-phosphonate)	P45985	MAP2K4	Dual specificity mitogen-activated protein kinase kinase 4	1	MAP2K4;K131	yes	no		543793	1	MS/MS	A	2
PSGQIMAVKR	PSGQIM[15.9949]AVK[754.2523]R	K	I	10	3	6M(Oxidation (M)),9K(XO44-phosphonate)	P45985	MAP2K4	Dual specificity mitogen-activated protein kinase kinase 4	1	MAP2K4;K131	yes	no		397024	1	MS/MS	A	3
PSGQIMAVKR	PSGQIM[15.9949]AVK[754.2523]R	K	I	10	3	6M(Oxidation (M)),9K(XO44-phosphonate)	P45985	MAP2K4	Dual specificity mitogen-activated protein kinase kinase 4	1	MAP2K4;K131	yes	no		245936	1	MS/MS	B	1
PSGQIMAVKR	PSGQIM[15.9949]AVK[754.2523]R	K	I	10	3	6M(Oxidation (M)),9K(XO44-phosphonate)	P45985	MAP2K4	Dual specificity mitogen-activated protein kinase kinase 4	1	MAP2K4;K131	yes	no		61959.2	2	MS/MS	B	2
PSGQIMAVKR	PSGQIM[15.9949]AVK[754.2523]R	K	I	10	3	6M(Oxidation (M)),9K(XO44-phosphonate)	P45985	MAP2K4	Dual specificity mitogen-activated protein kinase kinase 4	1	MAP2K4;K131	yes	no		NA	0	unmatched	B	3
PSGQIMAVKR	PSGQIM[15.9949]AVK[754.2523]R	K	I	10	3	6M(Oxidation (M)),9K(XO44-phosphonate)	P45985	MAP2K4	Dual specificity mitogen-activated protein kinase kinase 4	1	MAP2K4;K131	yes	no		500617	1	MS/MS	C	1
PSGQIMAVKR	PSGQIM[15.9949]AVK[754.2523]R	K	I	10	3	6M(Oxidation (M)),9K(XO44-phosphonate)	P45985	MAP2K4	Dual specificity mitogen-activated protein kinase kinase 4	1	MAP2K4;K131	yes	no		188125	2	MS/MS	C	2
PSGQIMAVKR	PSGQIM[15.9949]AVK[754.2523]R	K	I	10	3	6M(Oxidation (M)),9K(XO44-phosphonate)	P45985	MAP2K4	Dual specificity mitogen-activated protein kinase kinase 4	1	MAP2K4;K131	yes	no		393724	1	MS/MS	C	3
PSGQIMAVKR	PSGQIM[15.9949]AVK[754.2523]R	K	I	10	3	6M(Oxidation (M)),9K(XO44-phosphonate)	P45985	MAP2K4	Dual specificity mitogen-activated protein kinase kinase 4	1	MAP2K4;K131	yes	no		368608	2	MS/MS	D	1
PSGQIMAVKR	PSGQIM[15.9949]AVK[754.2523]R	K	I	10	3	6M(Oxidation (M)),9K(XO44-phosphonate)	P45985	MAP2K4	Dual specificity mitogen-activated protein kinase kinase 4	1	MAP2K4;K131	yes	no		511497	0	MBR	D	2
PSGQIMAVKR	PSGQIM[15.9949]AVK[754.2523]R	K	I	10	3	6M(Oxidation (M)),9K(XO44-phosphonate)	P45985	MAP2K4	Dual specificity mitogen-activated protein kinase kinase 4	1	MAP2K4;K131	yes	no		207011	1	MS/MS	D	3
PSGQIMAVKR	PSGQIM[15.9949]AVK[754.2523]R	K	I	10	3	6M(Oxidation (M)),9K(XO44-phosphonate)	P45985	MAP2K4	Dual specificity mitogen-activated protein kinase kinase 4	1	MAP2K4;K131	yes	no		240618	1	MS/MS	E	1
PSGQIMAVKR	PSGQIM[15.9949]AVK[754.2523]R	K	I	10	3	6M(Oxidation (M)),9K(XO44-phosphonate)	P45985	MAP2K4	Dual specificity mitogen-activated protein kinase kinase 4	1	MAP2K4;K131	yes	no		382683	2	MS/MS	E	2
PSGQIMAVKR	PSGQIM[15.9949]AVK[754.2523]R	K	I	10	3	6M(Oxidation (M)),9K(XO44-phosphonate)	P45985	MAP2K4	Dual specificity mitogen-activated protein kinase kinase 4	1	MAP2K4;K131	yes	no		308509	2	MS/MS	E	3
PSGQIMAVKR	PSGQIM[15.9949]AVK[754.2523]R	K	I	10	3	6M(Oxidation (M)),9K(XO44-phosphonate)	P45985	MAP2K4	Dual specificity mitogen-activated protein kinase kinase 4	1	MAP2K4;K131	yes	no		494499	4	MS/MS	F	1
PSGQIMAVKR	PSGQIM[15.9949]AVK[754.2523]R	K	I	10	3	6M(Oxidation (M)),9K(XO44-phosphonate)	P45985	MAP2K4	Dual specificity mitogen-activated protein kinase kinase 4	1	MAP2K4;K131	yes	no		428461	2	MS/MS	F	2
PSGQIMAVKR	PSGQIM[15.9949]AVK[754.2523]R	K	I	10	3	6M(Oxidation (M)),9K(XO44-phosphonate)	P45985	MAP2K4	Dual specificity mitogen-activated protein kinase kinase 4	1	MAP2K4;K131	yes	no		466616	2	MS/MS	F	3
PSGQIMAVKR	PSGQIM[15.9949]AVK[754.2523]R	K	I	10	3	6M(Oxidation (M)),9K(XO44-phosphonate)	P45985	MAP2K4	Dual specificity mitogen-activated protein kinase kinase 4	1	MAP2K4;K131	yes	no		197379	2	MS/MS	G	1
PSGQIMAVKR	PSGQIM[15.9949]AVK[754.2523]R	K	I	10	3	6M(Oxidation (M)),9K(XO44-phosphonate)	P45985	MAP2K4	Dual specificity mitogen-activated protein kinase kinase 4	1	MAP2K4;K131	yes	no		363676	2	MS/MS	G	2
PSGQIMAVKR	PSGQIM[15.9949]AVK[754.2523]R	K	I	10	3	6M(Oxidation (M)),9K(XO44-phosphonate)	P45985	MAP2K4	Dual specificity mitogen-activated protein kinase kinase 4	1	MAP2K4;K131	yes	no		327332	2	MS/MS	G	3
PSGQIMAVKR	PSGQIM[15.9949]AVK[754.2523]R	K	I	10	3	6M(Oxidation (M)),9K(XO44-phosphonate)	P45985	MAP2K4	Dual specificity mitogen-activated protein kinase kinase 4	1	MAP2K4;K131	yes	no		200196	0	MBR	H	1
PSGQIMAVKR	PSGQIM[15.9949]AVK[754.2523]R	K	I	10	3	6M(Oxidation (M)),9K(XO44-phosphonate)	P45985	MAP2K4	Dual specificity mitogen-activated protein kinase kinase 4	1	MAP2K4;K131	yes	no		160411	1	MS/MS	H	2
PSGQIMAVKR	PSGQIM[15.9949]AVK[754.2523]R	K	I	10	3	6M(Oxidation (M)),9K(XO44-phosphonate)	P45985	MAP2K4	Dual specificity mitogen-activated protein kinase kinase 4	1	MAP2K4;K131	yes	no		333351	1	MS/MS	H	3
SVPVAVKSLR	SVPVAVK[754.2523]SLR	K	V	10	3	7K(XO44-phosphonate)	Q13470	TNK1	Non-receptor tyrosine-protein kinase TNK1	1	TNK1;K148	yes	no	+	24617.7	1	MS/MS	A	1
SVPVAVKSLR	SVPVAVK[754.2523]SLR	K	V	10	3	7K(XO44-phosphonate)	Q13470	TNK1	Non-receptor tyrosine-protein kinase TNK1	1	TNK1;K148	yes	no	+	60211.5	2	MS/MS	A	2
SVPVAVKSLR	SVPVAVK[754.2523]SLR	K	V	10	3	7K(XO44-phosphonate)	Q13470	TNK1	Non-receptor tyrosine-protein kinase TNK1	1	TNK1;K148	yes	no	+	50922.7	0	MBR	A	3
SVPVAVKSLR	SVPVAVK[754.2523]SLR	K	V	10	3	7K(XO44-phosphonate)	Q13470	TNK1	Non-receptor tyrosine-protein kinase TNK1	1	TNK1;K148	yes	no	+	47951.1	1	MS/MS	B	1
SVPVAVKSLR	SVPVAVK[754.2523]SLR	K	V	10	3	7K(XO44-phosphonate)	Q13470	TNK1	Non-receptor tyrosine-protein kinase TNK1	1	TNK1;K148	yes	no	+	NA	0	unmatched	B	2
SVPVAVKSLR	SVPVAVK[754.2523]SLR	K	V	10	3	7K(XO44-phosphonate)	Q13470	TNK1	Non-receptor tyrosine-protein kinase TNK1	1	TNK1;K148	yes	no	+	NA	0	unmatched	B	3
SVPVAVKSLR	SVPVAVK[754.2523]SLR	K	V	10	3	7K(XO44-phosphonate)	Q13470	TNK1	Non-receptor tyrosine-protein kinase TNK1	1	TNK1;K148	yes	no	+	90973.2	1	MS/MS	C	1
SVPVAVKSLR	SVPVAVK[754.2523]SLR	K	V	10	3	7K(XO44-phosphonate)	Q13470	TNK1	Non-receptor tyrosine-protein kinase TNK1	1	TNK1;K148	yes	no	+	30749.8	1	MS/MS	C	2
SVPVAVKSLR	SVPVAVK[754.2523]SLR	K	V	10	3	7K(XO44-phosphonate)	Q13470	TNK1	Non-receptor tyrosine-protein kinase TNK1	1	TNK1;K148	yes	no	+	45895.7	1	MS/MS	C	3
SVPVAVKSLR	SVPVAVK[754.2523]SLR	K	V	10	3	7K(XO44-phosphonate)	Q13470	TNK1	Non-receptor tyrosine-protein kinase TNK1	1	TNK1;K148	yes	no	+	40332.5	0	MBR	D	1
SVPVAVKSLR	SVPVAVK[754.2523]SLR	K	V	10	3	7K(XO44-phosphonate)	Q13470	TNK1	Non-receptor tyrosine-protein kinase TNK1	1	TNK1;K148	yes	no	+	100512	1	MS/MS	D	2
SVPVAVKSLR	SVPVAVK[754.2523]SLR	K	V	10	3	7K(XO44-phosphonate)	Q13470	TNK1	Non-receptor tyrosine-protein kinase TNK1	1	TNK1;K148	yes	no	+	NA	0	unmatched	D	3
SVPVAVKSLR	SVPVAVK[754.2523]SLR	K	V	10	3	7K(XO44-phosphonate)	Q13470	TNK1	Non-receptor tyrosine-protein kinase TNK1	1	TNK1;K148	yes	no	+	38355.7	2	MS/MS	E	1
SVPVAVKSLR	SVPVAVK[754.2523]SLR	K	V	10	3	7K(XO44-phosphonate)	Q13470	TNK1	Non-receptor tyrosine-protein kinase TNK1	1	TNK1;K148	yes	no	+	61012.4	0	MBR	E	2
SVPVAVKSLR	SVPVAVK[754.2523]SLR	K	V	10	3	7K(XO44-phosphonate)	Q13470	TNK1	Non-receptor tyrosine-protein kinase TNK1	1	TNK1;K148	yes	no	+	48526.3	1	MS/MS	E	3
SVPVAVKSLR	SVPVAVK[754.2523]SLR	K	V	10	3	7K(XO44-phosphonate)	Q13470	TNK1	Non-receptor tyrosine-protein kinase TNK1	1	TNK1;K148	yes	no	+	59927.2	1	MS/MS	F	1
SVPVAVKSLR	SVPVAVK[754.2523]SLR	K	V	10	3	7K(XO44-phosphonate)	Q13470	TNK1	Non-receptor tyrosine-protein kinase TNK1	1	TNK1;K148	yes	no	+	56563.8	1	MS/MS	F	2
SVPVAVKSLR	SVPVAVK[754.2523]SLR	K	V	10	3	7K(XO44-phosphonate)	Q13470	TNK1	Non-receptor tyrosine-protein kinase TNK1	1	TNK1;K148	yes	no	+	40768	2	MS/MS	F	3
SVPVAVKSLR	SVPVAVK[754.2523]SLR	K	V	10	3	7K(XO44-phosphonate)	Q13470	TNK1	Non-receptor tyrosine-protein kinase TNK1	1	TNK1;K148	yes	no	+	51216.9	1	MS/MS	G	1
SVPVAVKSLR	SVPVAVK[754.2523]SLR	K	V	10	3	7K(XO44-phosphonate)	Q13470	TNK1	Non-receptor tyrosine-protein kinase TNK1	1	TNK1;K148	yes	no	+	94359.5	2	MS/MS	G	2
SVPVAVKSLR	SVPVAVK[754.2523]SLR	K	V	10	3	7K(XO44-phosphonate)	Q13470	TNK1	Non-receptor tyrosine-protein kinase TNK1	1	TNK1;K148	yes	no	+	55351.3	1	MS/MS	G	3
SVPVAVKSLR	SVPVAVK[754.2523]SLR	K	V	10	3	7K(XO44-phosphonate)	Q13470	TNK1	Non-receptor tyrosine-protein kinase TNK1	1	TNK1;K148	yes	no	+	75486.8	1	MS/MS	H	1
SVPVAVKSLR	SVPVAVK[754.2523]SLR	K	V	10	3	7K(XO44-phosphonate)	Q13470	TNK1	Non-receptor tyrosine-protein kinase TNK1	1	TNK1;K148	yes	no	+	74716.5	2	MS/MS	H	2
SVPVAVKSLR	SVPVAVK[754.2523]SLR	K	V	10	3	7K(XO44-phosphonate)	Q13470	TNK1	Non-receptor tyrosine-protein kinase TNK1	1	TNK1;K148	yes	no	+	66308.9	1	MS/MS	H	3
TSVAVKTCK	TSVAVK[754.2523]TC[57.0215]K	K	E	9	3	6K(XO44-phosphonate),8C(Carbamidomethyl (C))	P16591	FER	Tyrosine-protein kinase Fer	1	FER;K591	yes	no	+	28235.2	1	MS/MS	A	1
TSVAVKTCK	TSVAVK[754.2523]TC[57.0215]K	K	E	9	3	6K(XO44-phosphonate),8C(Carbamidomethyl (C))	P16591	FER	Tyrosine-protein kinase Fer	1	FER;K591	yes	no	+	50349	2	MS/MS	A	2
TSVAVKTCK	TSVAVK[754.2523]TC[57.0215]K	K	E	9	3	6K(XO44-phosphonate),8C(Carbamidomethyl (C))	P16591	FER	Tyrosine-protein kinase Fer	1	FER;K591	yes	no	+	55544.5	1	MS/MS	A	3
TSVAVKTCK	TSVAVK[754.2523]TC[57.0215]K	K	E	9	3	6K(XO44-phosphonate),8C(Carbamidomethyl (C))	P16591	FER	Tyrosine-protein kinase Fer	1	FER;K591	yes	no	+	77030.4	0	MBR	B	1
TSVAVKTCK	TSVAVK[754.2523]TC[57.0215]K	K	E	9	3	6K(XO44-phosphonate),8C(Carbamidomethyl (C))	P16591	FER	Tyrosine-protein kinase Fer	1	FER;K591	yes	no	+	NA	0	unmatched	B	2
TSVAVKTCK	TSVAVK[754.2523]TC[57.0215]K	K	E	9	3	6K(XO44-phosphonate),8C(Carbamidomethyl (C))	P16591	FER	Tyrosine-protein kinase Fer	1	FER;K591	yes	no	+	NA	0	unmatched	B	3
TSVAVKTCK	TSVAVK[754.2523]TC[57.0215]K	K	E	9	3	6K(XO44-phosphonate),8C(Carbamidomethyl (C))	P16591	FER	Tyrosine-protein kinase Fer	1	FER;K591	yes	no	+	79424.3	2	MS/MS	C	1
TSVAVKTCK	TSVAVK[754.2523]TC[57.0215]K	K	E	9	3	6K(XO44-phosphonate),8C(Carbamidomethyl (C))	P16591	FER	Tyrosine-protein kinase Fer	1	FER;K591	yes	no	+	33119	1	MS/MS	C	2
TSVAVKTCK	TSVAVK[754.2523]TC[57.0215]K	K	E	9	3	6K(XO44-phosphonate),8C(Carbamidomethyl (C))	P16591	FER	Tyrosine-protein kinase Fer	1	FER;K591	yes	no	+	NA	0	unmatched	C	3
TSVAVKTCK	TSVAVK[754.2523]TC[57.0215]K	K	E	9	3	6K(XO44-phosphonate),8C(Carbamidomethyl (C))	P16591	FER	Tyrosine-protein kinase Fer	1	FER;K591	yes	no	+	55572.7	1	MS/MS	D	1
TSVAVKTCK	TSVAVK[754.2523]TC[57.0215]K	K	E	9	3	6K(XO44-phosphonate),8C(Carbamidomethyl (C))	P16591	FER	Tyrosine-protein kinase Fer	1	FER;K591	yes	no	+	161488	2	MS/MS	D	2
TSVAVKTCK	TSVAVK[754.2523]TC[57.0215]K	K	E	9	3	6K(XO44-phosphonate),8C(Carbamidomethyl (C))	P16591	FER	Tyrosine-protein kinase Fer	1	FER;K591	yes	no	+	NA	0	unmatched	D	3
TSVAVKTCK	TSVAVK[754.2523]TC[57.0215]K	K	E	9	3	6K(XO44-phosphonate),8C(Carbamidomethyl (C))	P16591	FER	Tyrosine-protein kinase Fer	1	FER;K591	yes	no	+	51670.2	2	MS/MS	E	1
TSVAVKTCK	TSVAVK[754.2523]TC[57.0215]K	K	E	9	3	6K(XO44-phosphonate),8C(Carbamidomethyl (C))	P16591	FER	Tyrosine-protein kinase Fer	1	FER;K591	yes	no	+	86638.5	1	MS/MS	E	2
TSVAVKTCK	TSVAVK[754.2523]TC[57.0215]K	K	E	9	3	6K(XO44-phosphonate),8C(Carbamidomethyl (C))	P16591	FER	Tyrosine-protein kinase Fer	1	FER;K591	yes	no	+	62444.2	1	MS/MS	E	3
TSVAVKTCK	TSVAVK[754.2523]TC[57.0215]K	K	E	9	3	6K(XO44-phosphonate),8C(Carbamidomethyl (C))	P16591	FER	Tyrosine-protein kinase Fer	1	FER;K591	yes	no	+	70330.7	1	MS/MS	F	1
TSVAVKTCK	TSVAVK[754.2523]TC[57.0215]K	K	E	9	3	6K(XO44-phosphonate),8C(Carbamidomethyl (C))	P16591	FER	Tyrosine-protein kinase Fer	1	FER;K591	yes	no	+	73637	1	MS/MS	F	2
TSVAVKTCK	TSVAVK[754.2523]TC[57.0215]K	K	E	9	3	6K(XO44-phosphonate),8C(Carbamidomethyl (C))	P16591	FER	Tyrosine-protein kinase Fer	1	FER;K591	yes	no	+	110339	2	MS/MS	F	3
TSVAVKTCK	TSVAVK[754.2523]TC[57.0215]K	K	E	9	3	6K(XO44-phosphonate),8C(Carbamidomethyl (C))	P16591	FER	Tyrosine-protein kinase Fer	1	FER;K591	yes	no	+	56162.7	1	MS/MS	G	1
TSVAVKTCK	TSVAVK[754.2523]TC[57.0215]K	K	E	9	3	6K(XO44-phosphonate),8C(Carbamidomethyl (C))	P16591	FER	Tyrosine-protein kinase Fer	1	FER;K591	yes	no	+	91631.8	1	MS/MS	G	2
TSVAVKTCK	TSVAVK[754.2523]TC[57.0215]K	K	E	9	3	6K(XO44-phosphonate),8C(Carbamidomethyl (C))	P16591	FER	Tyrosine-protein kinase Fer	1	FER;K591	yes	no	+	59120.8	1	MS/MS	G	3
TSVAVKTCK	TSVAVK[754.2523]TC[57.0215]K	K	E	9	3	6K(XO44-phosphonate),8C(Carbamidomethyl (C))	P16591	FER	Tyrosine-protein kinase Fer	1	FER;K591	yes	no	+	134450	4	MS/MS	H	1
TSVAVKTCK	TSVAVK[754.2523]TC[57.0215]K	K	E	9	3	6K(XO44-phosphonate),8C(Carbamidomethyl (C))	P16591	FER	Tyrosine-protein kinase Fer	1	FER;K591	yes	no	+	179190	3	MS/MS	H	2
TSVAVKTCK	TSVAVK[754.2523]TC[57.0215]K	K	E	9	3	6K(XO44-phosphonate),8C(Carbamidomethyl (C))	P16591	FER	Tyrosine-protein kinase Fer	1	FER;K591	yes	no	+	266621	2	MS/MS	H	3
TVAVKVQHPK	TVAVK[754.2523]VQHPK	R	V	10	3	5K(XO44-phosphonate)	Q86TW2	ADCK1	AarF domain-containing protein kinase 1	1	ADCK1;K183	yes	no	+	40614.2	1	MS/MS	A	1
TVAVKVQHPK	TVAVK[754.2523]VQHPK	R	V	10	3	5K(XO44-phosphonate)	Q86TW2	ADCK1	AarF domain-containing protein kinase 1	1	ADCK1;K183	yes	no	+	105795	1	MS/MS	A	2
TVAVKVQHPK	TVAVK[754.2523]VQHPK	R	V	10	3	5K(XO44-phosphonate)	Q86TW2	ADCK1	AarF domain-containing protein kinase 1	1	ADCK1;K183	yes	no	+	93490.6	1	MS/MS	A	3
TVAVKVQHPK	TVAVK[754.2523]VQHPK	R	V	10	3	5K(XO44-phosphonate)	Q86TW2	ADCK1	AarF domain-containing protein kinase 1	1	ADCK1;K183	yes	no	+	82318.2	1	MS/MS	B	1
TVAVKVQHPK	TVAVK[754.2523]VQHPK	R	V	10	3	5K(XO44-phosphonate)	Q86TW2	ADCK1	AarF domain-containing protein kinase 1	1	ADCK1;K183	yes	no	+	NA	0	unmatched	B	2
TVAVKVQHPK	TVAVK[754.2523]VQHPK	R	V	10	3	5K(XO44-phosphonate)	Q86TW2	ADCK1	AarF domain-containing protein kinase 1	1	ADCK1;K183	yes	no	+	NA	0	unmatched	B	3
TVAVKVQHPK	TVAVK[754.2523]VQHPK	R	V	10	3	5K(XO44-phosphonate)	Q86TW2	ADCK1	AarF domain-containing protein kinase 1	1	ADCK1;K183	yes	no	+	138714	1	MS/MS	C	1
TVAVKVQHPK	TVAVK[754.2523]VQHPK	R	V	10	3	5K(XO44-phosphonate)	Q86TW2	ADCK1	AarF domain-containing protein kinase 1	1	ADCK1;K183	yes	no	+	46306.6	2	MS/MS	C	2
TVAVKVQHPK	TVAVK[754.2523]VQHPK	R	V	10	3	5K(XO44-phosphonate)	Q86TW2	ADCK1	AarF domain-containing protein kinase 1	1	ADCK1;K183	yes	no	+	71743	1	MS/MS	C	3
TVAVKVQHPK	TVAVK[754.2523]VQHPK	R	V	10	3	5K(XO44-phosphonate)	Q86TW2	ADCK1	AarF domain-containing protein kinase 1	1	ADCK1;K183	yes	no	+	97013.6	1	MS/MS	D	1
TVAVKVQHPK	TVAVK[754.2523]VQHPK	R	V	10	3	5K(XO44-phosphonate)	Q86TW2	ADCK1	AarF domain-containing protein kinase 1	1	ADCK1;K183	yes	no	+	138062	2	MS/MS	D	2
TVAVKVQHPK	TVAVK[754.2523]VQHPK	R	V	10	3	5K(XO44-phosphonate)	Q86TW2	ADCK1	AarF domain-containing protein kinase 1	1	ADCK1;K183	yes	no	+	59487.6	3	MS/MS	D	3
TVAVKVQHPK	TVAVK[754.2523]VQHPK	R	V	10	3	5K(XO44-phosphonate)	Q86TW2	ADCK1	AarF domain-containing protein kinase 1	1	ADCK1;K183	yes	no	+	65396	1	MS/MS	E	1
TVAVKVQHPK	TVAVK[754.2523]VQHPK	R	V	10	3	5K(XO44-phosphonate)	Q86TW2	ADCK1	AarF domain-containing protein kinase 1	1	ADCK1;K183	yes	no	+	97926.6	1	MS/MS	E	2
TVAVKVQHPK	TVAVK[754.2523]VQHPK	R	V	10	3	5K(XO44-phosphonate)	Q86TW2	ADCK1	AarF domain-containing protein kinase 1	1	ADCK1;K183	yes	no	+	80303.6	1	MS/MS	E	3
TVAVKVQHPK	TVAVK[754.2523]VQHPK	R	V	10	3	5K(XO44-phosphonate)	Q86TW2	ADCK1	AarF domain-containing protein kinase 1	1	ADCK1;K183	yes	no	+	102494	2	MS/MS	F	1
TVAVKVQHPK	TVAVK[754.2523]VQHPK	R	V	10	3	5K(XO44-phosphonate)	Q86TW2	ADCK1	AarF domain-containing protein kinase 1	1	ADCK1;K183	yes	no	+	129245	1	MS/MS	F	2
TVAVKVQHPK	TVAVK[754.2523]VQHPK	R	V	10	3	5K(XO44-phosphonate)	Q86TW2	ADCK1	AarF domain-containing protein kinase 1	1	ADCK1;K183	yes	no	+	137537	2	MS/MS	F	3
TVAVKVQHPK	TVAVK[754.2523]VQHPK	R	V	10	3	5K(XO44-phosphonate)	Q86TW2	ADCK1	AarF domain-containing protein kinase 1	1	ADCK1;K183	yes	no	+	72097.1	2	MS/MS	G	1
TVAVKVQHPK	TVAVK[754.2523]VQHPK	R	V	10	3	5K(XO44-phosphonate)	Q86TW2	ADCK1	AarF domain-containing protein kinase 1	1	ADCK1;K183	yes	no	+	159338	1	MS/MS	G	2
TVAVKVQHPK	TVAVK[754.2523]VQHPK	R	V	10	3	5K(XO44-phosphonate)	Q86TW2	ADCK1	AarF domain-containing protein kinase 1	1	ADCK1;K183	yes	no	+	115358	2	MS/MS	G	3
TVAVKVQHPK	TVAVK[754.2523]VQHPK	R	V	10	3	5K(XO44-phosphonate)	Q86TW2	ADCK1	AarF domain-containing protein kinase 1	1	ADCK1;K183	yes	no	+	141241	2	MS/MS	H	1
TVAVKVQHPK	TVAVK[754.2523]VQHPK	R	V	10	3	5K(XO44-phosphonate)	Q86TW2	ADCK1	AarF domain-containing protein kinase 1	1	ADCK1;K183	yes	no	+	97379.2	1	MS/MS	H	2
TVAVKVQHPK	TVAVK[754.2523]VQHPK	R	V	10	3	5K(XO44-phosphonate)	Q86TW2	ADCK1	AarF domain-containing protein kinase 1	1	ADCK1;K183	yes	no	+	172501	1	MS/MS	H	3
TYVIKR	TYVIK[754.2523]R	K	V	6	3	5K(XO44-phosphonate)	P19525	EIF2AK2	Interferon-induced, double-stranded RNA-activated protein kinase	1	EIF2AK2;K296	yes	no		121098	0	MBR	A	1
TYVIKR	TYVIK[754.2523]R	K	V	6	3	5K(XO44-phosphonate)	P19525	EIF2AK2	Interferon-induced, double-stranded RNA-activated protein kinase	1	EIF2AK2;K296	yes	no		225590	1	MS/MS	A	2
TYVIKR	TYVIK[754.2523]R	K	V	6	3	5K(XO44-phosphonate)	P19525	EIF2AK2	Interferon-induced, double-stranded RNA-activated protein kinase	1	EIF2AK2;K296	yes	no		335572	2	MS/MS	A	3
TYVIKR	TYVIK[754.2523]R	K	V	6	3	5K(XO44-phosphonate)	P19525	EIF2AK2	Interferon-induced, double-stranded RNA-activated protein kinase	1	EIF2AK2;K296	yes	no		488225	0	MBR	B	1
TYVIKR	TYVIK[754.2523]R	K	V	6	3	5K(XO44-phosphonate)	P19525	EIF2AK2	Interferon-induced, double-stranded RNA-activated protein kinase	1	EIF2AK2;K296	yes	no		29383.9	0	MBR	B	2
TYVIKR	TYVIK[754.2523]R	K	V	6	3	5K(XO44-phosphonate)	P19525	EIF2AK2	Interferon-induced, double-stranded RNA-activated protein kinase	1	EIF2AK2;K296	yes	no		NA	0	unmatched	B	3
TYVIKR	TYVIK[754.2523]R	K	V	6	3	5K(XO44-phosphonate)	P19525	EIF2AK2	Interferon-induced, double-stranded RNA-activated protein kinase	1	EIF2AK2;K296	yes	no		492524	2	MS/MS	C	1
TYVIKR	TYVIK[754.2523]R	K	V	6	3	5K(XO44-phosphonate)	P19525	EIF2AK2	Interferon-induced, double-stranded RNA-activated protein kinase	1	EIF2AK2;K296	yes	no		279132	2	MS/MS	C	2
TYVIKR	TYVIK[754.2523]R	K	V	6	3	5K(XO44-phosphonate)	P19525	EIF2AK2	Interferon-induced, double-stranded RNA-activated protein kinase	1	EIF2AK2;K296	yes	no		239335	1	MS/MS	C	3
TYVIKR	TYVIK[754.2523]R	K	V	6	3	5K(XO44-phosphonate)	P19525	EIF2AK2	Interferon-induced, double-stranded RNA-activated protein kinase	1	EIF2AK2;K296	yes	no		327718	0	MBR	D	1
TYVIKR	TYVIK[754.2523]R	K	V	6	3	5K(XO44-phosphonate)	P19525	EIF2AK2	Interferon-induced, double-stranded RNA-activated protein kinase	1	EIF2AK2;K296	yes	no		1224089	6	MS/MS	D	2
TYVIKR	TYVIK[754.2523]R	K	V	6	3	5K(XO44-phosphonate)	P19525	EIF2AK2	Interferon-induced, double-stranded RNA-activated protein kinase	1	EIF2AK2;K296	yes	no		120367	0	MBR	D	3
TYVIKR	TYVIK[754.2523]R	K	V	6	3	5K(XO44-phosphonate)	P19525	EIF2AK2	Interferon-induced, double-stranded RNA-activated protein kinase	1	EIF2AK2;K296	yes	no		274426	0	MBR	E	1
TYVIKR	TYVIK[754.2523]R	K	V	6	3	5K(XO44-phosphonate)	P19525	EIF2AK2	Interferon-induced, double-stranded RNA-activated protein kinase	1	EIF2AK2;K296	yes	no		441973	3	MS/MS	E	2
TYVIKR	TYVIK[754.2523]R	K	V	6	3	5K(XO44-phosphonate)	P19525	EIF2AK2	Interferon-induced, double-stranded RNA-activated protein kinase	1	EIF2AK2;K296	yes	no		320400	1	MS/MS	E	3
TYVIKR	TYVIK[754.2523]R	K	V	6	3	5K(XO44-phosphonate)	P19525	EIF2AK2	Interferon-induced, double-stranded RNA-activated protein kinase	1	EIF2AK2;K296	yes	no		436897	0	MBR	F	1
TYVIKR	TYVIK[754.2523]R	K	V	6	3	5K(XO44-phosphonate)	P19525	EIF2AK2	Interferon-induced, double-stranded RNA-activated protein kinase	1	EIF2AK2;K296	yes	no		363854	2	MS/MS	F	2
TYVIKR	TYVIK[754.2523]R	K	V	6	3	5K(XO44-phosphonate)	P19525	EIF2AK2	Interferon-induced, double-stranded RNA-activated protein kinase	1	EIF2AK2;K296	yes	no		411898	3	MS/MS	F	3
TYVIKR	TYVIK[754.2523]R	K	V	6	3	5K(XO44-phosphonate)	P19525	EIF2AK2	Interferon-induced, double-stranded RNA-activated protein kinase	1	EIF2AK2;K296	yes	no		392749	1	MS/MS	G	1
TYVIKR	TYVIK[754.2523]R	K	V	6	3	5K(XO44-phosphonate)	P19525	EIF2AK2	Interferon-induced, double-stranded RNA-activated protein kinase	1	EIF2AK2;K296	yes	no		622184	3	MS/MS	G	2
TYVIKR	TYVIK[754.2523]R	K	V	6	3	5K(XO44-phosphonate)	P19525	EIF2AK2	Interferon-induced, double-stranded RNA-activated protein kinase	1	EIF2AK2;K296	yes	no		335435	1	MS/MS	G	3
TYVIKR	TYVIK[754.2523]R	K	V	6	3	5K(XO44-phosphonate)	P19525	EIF2AK2	Interferon-induced, double-stranded RNA-activated protein kinase	1	EIF2AK2;K296	yes	no		806212	0	MBR	H	1
TYVIKR	TYVIK[754.2523]R	K	V	6	3	5K(XO44-phosphonate)	P19525	EIF2AK2	Interferon-induced, double-stranded RNA-activated protein kinase	1	EIF2AK2;K296	yes	no		1.02929e+06	5	MS/MS	H	2
TYVIKR	TYVIK[754.2523]R	K	V	6	3	5K(XO44-phosphonate)	P19525	EIF2AK2	Interferon-induced, double-stranded RNA-activated protein kinase	1	EIF2AK2;K296	yes	no		1.15459e+06	4	MS/MS	H	3
VAIKTLKPGTMSPEAFLQEAQVMK	VAIK[754.2523]TLKPGTMSPEAFLQEAQVMK	R	K	24	3,4	4K(XO44-phosphonate)	P12931	SRC	Proto-oncogene tyrosine-protein kinase Src	1	SRC;K298	yes	no	+	243972	10	MS/MS	A	1
VAIKTLKPGTMSPEAFLQEAQVMK	VAIK[754.2523]TLKPGTMSPEAFLQEAQVMK	R	K	24	3,4	4K(XO44-phosphonate)	P12931	SRC	Proto-oncogene tyrosine-protein kinase Src	1	SRC;K298	yes	no	+	24191.7	1	MS/MS	A	2
VAIKTLKPGTMSPEAFLQEAQVMK	VAIK[754.2523]TLKPGTMSPEAFLQEAQVMK	R	K	24	3,4	4K(XO44-phosphonate)	P12931	SRC	Proto-oncogene tyrosine-protein kinase Src	1	SRC;K298	yes	no	+	NA	0	unmatched	A	3
VAIKTLKPGTMSPEAFLQEAQVMK	VAIK[754.2523]TLKPGTMSPEAFLQEAQVMK	R	K	24	3,4	4K(XO44-phosphonate)	P12931	SRC	Proto-oncogene tyrosine-protein kinase Src	1	SRC;K298	yes	no	+	248468	9	MS/MS	B	1
VAIKTLKPGTMSPEAFLQEAQVMK	VAIK[754.2523]TLKPGTMSPEAFLQEAQVMK	R	K	24	3,4	4K(XO44-phosphonate)	P12931	SRC	Proto-oncogene tyrosine-protein kinase Src	1	SRC;K298	yes	no	+	NA	0	unmatched	B	2
VAIKTLKPGTMSPEAFLQEAQVMK	VAIK[754.2523]TLKPGTMSPEAFLQEAQVMK	R	K	24	3,4	4K(XO44-phosphonate)	P12931	SRC	Proto-oncogene tyrosine-protein kinase Src	1	SRC;K298	yes	no	+	NA	0	unmatched	B	3
VAIKTLKPGTMSPEAFLQEAQVMK	VAIK[754.2523]TLKPGTMSPEAFLQEAQVMK	R	K	24	3,4	4K(XO44-phosphonate)	P12931	SRC	Proto-oncogene tyrosine-protein kinase Src	1	SRC;K298	yes	no	+	769563	10	MS/MS	C	1
VAIKTLKPGTMSPEAFLQEAQVMK	VAIK[754.2523]TLKPGTMSPEAFLQEAQVMK	R	K	24	3,4	4K(XO44-phosphonate)	P12931	SRC	Proto-oncogene tyrosine-protein kinase Src	1	SRC;K298	yes	no	+	44633.7	2	MS/MS	C	2
VAIKTLKPGTMSPEAFLQEAQVMK	VAIK[754.2523]TLKPGTMSPEAFLQEAQVMK	R	K	24	3,4	4K(XO44-phosphonate)	P12931	SRC	Proto-oncogene tyrosine-protein kinase Src	1	SRC;K298	yes	no	+	NA	0	unmatched	C	3
VAIKTLKPGTMSPEAFLQEAQVMK	VAIK[754.2523]TLKPGTMSPEAFLQEAQVMK	R	K	24	3,4	4K(XO44-phosphonate)	P12931	SRC	Proto-oncogene tyrosine-protein kinase Src	1	SRC;K298	yes	no	+	53688.1	4	MS/MS	D	1
VAIKTLKPGTMSPEAFLQEAQVMK	VAIK[754.2523]TLKPGTMSPEAFLQEAQVMK	R	K	24	3,4	4K(XO44-phosphonate)	P12931	SRC	Proto-oncogene tyrosine-protein kinase Src	1	SRC;K298	yes	no	+	145746	9	MS/MS	D	2
VAIKTLKPGTMSPEAFLQEAQVMK	VAIK[754.2523]TLKPGTMSPEAFLQEAQVMK	R	K	24	3,4	4K(XO44-phosphonate)	P12931	SRC	Proto-oncogene tyrosine-protein kinase Src	1	SRC;K298	yes	no	+	28216.4	6	MS/MS	D	3
VAIKTLKPGTMSPEAFLQEAQVMK	VAIK[754.2523]TLKPGTMSPEAFLQEAQVMK	R	K	24	3,4	4K(XO44-phosphonate)	P12931	SRC	Proto-oncogene tyrosine-protein kinase Src	1	SRC;K298	yes	no	+	510399	9	MS/MS	E	1
VAIKTLKPGTMSPEAFLQEAQVMK	VAIK[754.2523]TLKPGTMSPEAFLQEAQVMK	R	K	24	3,4	4K(XO44-phosphonate)	P12931	SRC	Proto-oncogene tyrosine-protein kinase Src	1	SRC;K298	yes	no	+	155835	9	MS/MS	E	2
VAIKTLKPGTMSPEAFLQEAQVMK	VAIK[754.2523]TLKPGTMSPEAFLQEAQVMK	R	K	24	3,4	4K(XO44-phosphonate)	P12931	SRC	Proto-oncogene tyrosine-protein kinase Src	1	SRC;K298	yes	no	+	369190	9	MS/MS	E	3
VAIKTLKPGTMSPEAFLQEAQVMK	VAIK[754.2523]TLKPGTMSPEAFLQEAQVMK	R	K	24	3,4	4K(XO44-phosphonate)	P12931	SRC	Proto-oncogene tyrosine-protein kinase Src	1	SRC;K298	yes	no	+	275132	7	MS/MS	F	1
VAIKTLKPGTMSPEAFLQEAQVMK	VAIK[754.2523]TLKPGTMSPEAFLQEAQVMK	R	K	24	3,4	4K(XO44-phosphonate)	P12931	SRC	Proto-oncogene tyrosine-protein kinase Src	1	SRC;K298	yes	no	+	360110	11	MS/MS	F	2
VAIKTLKPGTMSPEAFLQEAQVMK	VAIK[754.2523]TLKPGTMSPEAFLQEAQVMK	R	K	24	3,4	4K(XO44-phosphonate)	P12931	SRC	Proto-oncogene tyrosine-protein kinase Src	1	SRC;K298	yes	no	+	103111	7	MS/MS	F	3
VAIKTLKPGTMSPEAFLQEAQVMK	VAIK[754.2523]TLKPGTMSPEAFLQEAQVMK	R	K	24	3,4	4K(XO44-phosphonate)	P12931	SRC	Proto-oncogene tyrosine-protein kinase Src	1	SRC;K298	yes	no	+	653899	14	MS/MS	G	1
VAIKTLKPGTMSPEAFLQEAQVMK	VAIK[754.2523]TLKPGTMSPEAFLQEAQVMK	R	K	24	3,4	4K(XO44-phosphonate)	P12931	SRC	Proto-oncogene tyrosine-protein kinase Src	1	SRC;K298	yes	no	+	981772	15	MS/MS	G	2
VAIKTLKPGTMSPEAFLQEAQVMK	VAIK[754.2523]TLKPGTMSPEAFLQEAQVMK	R	K	24	3,4	4K(XO44-phosphonate)	P12931	SRC	Proto-oncogene tyrosine-protein kinase Src	1	SRC;K298	yes	no	+	295043	12	MS/MS	G	3
VAIKTLKPGTMSPEAFLQEAQVMK	VAIK[754.2523]TLKPGTMSPEAFLQEAQVMK	R	K	24	3,4	4K(XO44-phosphonate)	P12931	SRC	Proto-oncogene tyrosine-protein kinase Src	1	SRC;K298	yes	no	+	NA	0	unmatched	H	1
VAIKTLKPGTMSPEAFLQEAQVMK	VAIK[754.2523]TLKPGTMSPEAFLQEAQVMK	R	K	24	3,4	4K(XO44-phosphonate)	P12931	SRC	Proto-oncogene tyrosine-protein kinase Src	1	SRC;K298	yes	no	+	8023.32	1	MS/MS	H	2
VAIKTLKPGTMSPEAFLQEAQVMK	VAIK[754.2523]TLKPGTMSPEAFLQEAQVMK	R	K	24	3,4	4K(XO44-phosphonate)	P12931	SRC	Proto-oncogene tyrosine-protein kinase Src	1	SRC;K298	yes	no	+	16231.4	1	MS/MS	H	3
VAIKTLKPGTMSPEAFLQEAQVMK	VAIK[754.2523]TLKPGTMSPEAFLQEAQVM[15.9949]K	R	K	24	3,4	23M(Oxidation (M)),4K(XO44-phosphonate)	P12931	SRC	Proto-oncogene tyrosine-protein kinase Src	1	SRC;K298	yes	no	+	413390	10	MS/MS	A	1
VAIKTLKPGTMSPEAFLQEAQVMK	VAIK[754.2523]TLKPGTMSPEAFLQEAQVM[15.9949]K	R	K	24	3,4	23M(Oxidation (M)),4K(XO44-phosphonate)	P12931	SRC	Proto-oncogene tyrosine-protein kinase Src	1	SRC;K298	yes	no	+	500097	5	MS/MS	A	2
VAIKTLKPGTMSPEAFLQEAQVMK	VAIK[754.2523]TLKPGTMSPEAFLQEAQVM[15.9949]K	R	K	24	3,4	23M(Oxidation (M)),4K(XO44-phosphonate)	P12931	SRC	Proto-oncogene tyrosine-protein kinase Src	1	SRC;K298	yes	no	+	NA	0	unmatched	A	3
VAIKTLKPGTMSPEAFLQEAQVMK	VAIK[754.2523]TLKPGTMSPEAFLQEAQVM[15.9949]K	R	K	24	3,4	23M(Oxidation (M)),4K(XO44-phosphonate)	P12931	SRC	Proto-oncogene tyrosine-protein kinase Src	1	SRC;K298	yes	no	+	415396	9	MS/MS	B	1
VAIKTLKPGTMSPEAFLQEAQVMK	VAIK[754.2523]TLKPGTMSPEAFLQEAQVM[15.9949]K	R	K	24	3,4	23M(Oxidation (M)),4K(XO44-phosphonate)	P12931	SRC	Proto-oncogene tyrosine-protein kinase Src	1	SRC;K298	yes	no	+	1680.32	2	MS/MS	B	2
VAIKTLKPGTMSPEAFLQEAQVMK	VAIK[754.2523]TLKPGTMSPEAFLQEAQVM[15.9949]K	R	K	24	3,4	23M(Oxidation (M)),4K(XO44-phosphonate)	P12931	SRC	Proto-oncogene tyrosine-protein kinase Src	1	SRC;K298	yes	no	+	NA	0	unmatched	B	3
VAIKTLKPGTMSPEAFLQEAQVMK	VAIK[754.2523]TLKPGTMSPEAFLQEAQVM[15.9949]K	R	K	24	3,4	23M(Oxidation (M)),4K(XO44-phosphonate)	P12931	SRC	Proto-oncogene tyrosine-protein kinase Src	1	SRC;K298	yes	no	+	1.27726e+06	12	MS/MS	C	1
VAIKTLKPGTMSPEAFLQEAQVMK	VAIK[754.2523]TLKPGTMSPEAFLQEAQVM[15.9949]K	R	K	24	3,4	23M(Oxidation (M)),4K(XO44-phosphonate)	P12931	SRC	Proto-oncogene tyrosine-protein kinase Src	1	SRC;K298	yes	no	+	189805	7	MS/MS	C	2
VAIKTLKPGTMSPEAFLQEAQVMK	VAIK[754.2523]TLKPGTMSPEAFLQEAQVM[15.9949]K	R	K	24	3,4	23M(Oxidation (M)),4K(XO44-phosphonate)	P12931	SRC	Proto-oncogene tyrosine-protein kinase Src	1	SRC;K298	yes	no	+	118411	3	MS/MS	C	3
VAIKTLKPGTMSPEAFLQEAQVMK	VAIK[754.2523]TLKPGTMSPEAFLQEAQVM[15.9949]K	R	K	24	3,4	23M(Oxidation (M)),4K(XO44-phosphonate)	P12931	SRC	Proto-oncogene tyrosine-protein kinase Src	1	SRC;K298	yes	no	+	321926	9	MS/MS	D	1
VAIKTLKPGTMSPEAFLQEAQVMK	VAIK[754.2523]TLKPGTMSPEAFLQEAQVM[15.9949]K	R	K	24	3,4	23M(Oxidation (M)),4K(XO44-phosphonate)	P12931	SRC	Proto-oncogene tyrosine-protein kinase Src	1	SRC;K298	yes	no	+	421566	8	MS/MS	D	2
VAIKTLKPGTMSPEAFLQEAQVMK	VAIK[754.2523]TLKPGTMSPEAFLQEAQVM[15.9949]K	R	K	24	3,4	23M(Oxidation (M)),4K(XO44-phosphonate)	P12931	SRC	Proto-oncogene tyrosine-protein kinase Src	1	SRC;K298	yes	no	+	219053	4	MS/MS	D	3
VAIKTLKPGTMSPEAFLQEAQVMK	VAIK[754.2523]TLKPGTMSPEAFLQEAQVM[15.9949]K	R	K	24	3,4	23M(Oxidation (M)),4K(XO44-phosphonate)	P12931	SRC	Proto-oncogene tyrosine-protein kinase Src	1	SRC;K298	yes	no	+	645344	9	MS/MS	E	1
VAIKTLKPGTMSPEAFLQEAQVMK	VAIK[754.2523]TLKPGTMSPEAFLQEAQVM[15.9949]K	R	K	24	3,4	23M(Oxidation (M)),4K(XO44-phosphonate)	P12931	SRC	Proto-oncogene tyrosine-protein kinase Src	1	SRC;K298	yes	no	+	491585	12	MS/MS	E	2
VAIKTLKPGTMSPEAFLQEAQVMK	VAIK[754.2523]TLKPGTMSPEAFLQEAQVM[15.9949]K	R	K	24	3,4	23M(Oxidation (M)),4K(XO44-phosphonate)	P12931	SRC	Proto-oncogene tyrosine-protein kinase Src	1	SRC;K298	yes	no	+	878599	8	MS/MS	E	3
VAIKTLKPGTMSPEAFLQEAQVMK	VAIK[754.2523]TLKPGTMSPEAFLQEAQVM[15.9949]K	R	K	24	3,4	23M(Oxidation (M)),4K(XO44-phosphonate)	P12931	SRC	Proto-oncogene tyrosine-protein kinase Src	1	SRC;K298	yes	no	+	508380	10	MS/MS	F	1
VAIKTLKPGTMSPEAFLQEAQVMK	VAIK[754.2523]TLKPGTMSPEAFLQEAQVM[15.9949]K	R	K	24	3,4	23M(Oxidation (M)),4K(XO44-phosphonate)	P12931	SRC	Proto-oncogene tyrosine-protein kinase Src	1	SRC;K298	yes	no	+	532000	12	MS/MS	F	2
VAIKTLKPGTMSPEAFLQEAQVMK	VAIK[754.2523]TLKPGTMSPEAFLQEAQVM[15.9949]K	R	K	24	3,4	23M(Oxidation (M)),4K(XO44-phosphonate)	P12931	SRC	Proto-oncogene tyrosine-protein kinase Src	1	SRC;K298	yes	no	+	228322	9	MS/MS	F	3
VAIKTLKPGTMSPEAFLQEAQVMK	VAIK[754.2523]TLKPGTMSPEAFLQEAQVM[15.9949]K	R	K	24	3,4	23M(Oxidation (M)),4K(XO44-phosphonate)	P12931	SRC	Proto-oncogene tyrosine-protein kinase Src	1	SRC;K298	yes	no	+	594152	14	MS/MS	G	1
VAIKTLKPGTMSPEAFLQEAQVMK	VAIK[754.2523]TLKPGTMSPEAFLQEAQVM[15.9949]K	R	K	24	3,4	23M(Oxidation (M)),4K(XO44-phosphonate)	P12931	SRC	Proto-oncogene tyrosine-protein kinase Src	1	SRC;K298	yes	no	+	1.4344e+06	18	MS/MS	G	2
VAIKTLKPGTMSPEAFLQEAQVMK	VAIK[754.2523]TLKPGTMSPEAFLQEAQVM[15.9949]K	R	K	24	3,4	23M(Oxidation (M)),4K(XO44-phosphonate)	P12931	SRC	Proto-oncogene tyrosine-protein kinase Src	1	SRC;K298	yes	no	+	679410	8	MS/MS	G	3
VAIKTLKPGTMSPEAFLQEAQVMK	VAIK[754.2523]TLKPGTMSPEAFLQEAQVM[15.9949]K	R	K	24	3,4	23M(Oxidation (M)),4K(XO44-phosphonate)	P12931	SRC	Proto-oncogene tyrosine-protein kinase Src	1	SRC;K298	yes	no	+	90303.9	6	MS/MS	H	1
VAIKTLKPGTMSPEAFLQEAQVMK	VAIK[754.2523]TLKPGTMSPEAFLQEAQVM[15.9949]K	R	K	24	3,4	23M(Oxidation (M)),4K(XO44-phosphonate)	P12931	SRC	Proto-oncogene tyrosine-protein kinase Src	1	SRC;K298	yes	no	+	96479.1	7	MS/MS	H	2
VAIKTLKPGTMSPEAFLQEAQVMK	VAIK[754.2523]TLKPGTMSPEAFLQEAQVM[15.9949]K	R	K	24	3,4	23M(Oxidation (M)),4K(XO44-phosphonate)	P12931	SRC	Proto-oncogene tyrosine-protein kinase Src	1	SRC;K298	yes	no	+	230597	17	MS/MS	H	3
VAIKTLKPGTMMPEAFLQEAQIMK	VAIK[754.2523]TLKPGTM[15.9949]M[15.9949]PEAFLQEAQIM[15.9949]K	K	K	24	4	11M(Oxidation (M)),12M(Oxidation (M)),23M(Oxidation (M)),4K(XO44-phosphonate)	P07947	YES1	Tyrosine-protein kinase Yes	1	YES1;K305	yes	no	+	6160.15	1	MS/MS	A	1
VAIKTLKPGTMMPEAFLQEAQIMK	VAIK[754.2523]TLKPGTM[15.9949]M[15.9949]PEAFLQEAQIM[15.9949]K	K	K	24	4	11M(Oxidation (M)),12M(Oxidation (M)),23M(Oxidation (M)),4K(XO44-phosphonate)	P07947	YES1	Tyrosine-protein kinase Yes	1	YES1;K305	yes	no	+	20112.4	3	MS/MS	A	2
VAIKTLKPGTMMPEAFLQEAQIMK	VAIK[754.2523]TLKPGTM[15.9949]M[15.9949]PEAFLQEAQIM[15.9949]K	K	K	24	4	11M(Oxidation (M)),12M(Oxidation (M)),23M(Oxidation (M)),4K(XO44-phosphonate)	P07947	YES1	Tyrosine-protein kinase Yes	1	YES1;K305	yes	no	+	9351.8	1	MS/MS	A	3
VAIKTLKPGTMMPEAFLQEAQIMK	VAIK[754.2523]TLKPGTM[15.9949]M[15.9949]PEAFLQEAQIM[15.9949]K	K	K	24	4	11M(Oxidation (M)),12M(Oxidation (M)),23M(Oxidation (M)),4K(XO44-phosphonate)	P07947	YES1	Tyrosine-protein kinase Yes	1	YES1;K305	yes	no	+	17421.4	2	MS/MS	B	1
VAIKTLKPGTMMPEAFLQEAQIMK	VAIK[754.2523]TLKPGTM[15.9949]M[15.9949]PEAFLQEAQIM[15.9949]K	K	K	24	4	11M(Oxidation (M)),12M(Oxidation (M)),23M(Oxidation (M)),4K(XO44-phosphonate)	P07947	YES1	Tyrosine-protein kinase Yes	1	YES1;K305	yes	no	+	NA	0	unmatched	B	2
VAIKTLKPGTMMPEAFLQEAQIMK	VAIK[754.2523]TLKPGTM[15.9949]M[15.9949]PEAFLQEAQIM[15.9949]K	K	K	24	4	11M(Oxidation (M)),12M(Oxidation (M)),23M(Oxidation (M)),4K(XO44-phosphonate)	P07947	YES1	Tyrosine-protein kinase Yes	1	YES1;K305	yes	no	+	NA	0	unmatched	B	3
VAIKTLKPGTMMPEAFLQEAQIMK	VAIK[754.2523]TLKPGTM[15.9949]M[15.9949]PEAFLQEAQIM[15.9949]K	K	K	24	4	11M(Oxidation (M)),12M(Oxidation (M)),23M(Oxidation (M)),4K(XO44-phosphonate)	P07947	YES1	Tyrosine-protein kinase Yes	1	YES1;K305	yes	no	+	50222.4	3	MS/MS	C	1
VAIKTLKPGTMMPEAFLQEAQIMK	VAIK[754.2523]TLKPGTM[15.9949]M[15.9949]PEAFLQEAQIM[15.9949]K	K	K	24	4	11M(Oxidation (M)),12M(Oxidation (M)),23M(Oxidation (M)),4K(XO44-phosphonate)	P07947	YES1	Tyrosine-protein kinase Yes	1	YES1;K305	yes	no	+	19957.8	3	MS/MS	C	2
VAIKTLKPGTMMPEAFLQEAQIMK	VAIK[754.2523]TLKPGTM[15.9949]M[15.9949]PEAFLQEAQIM[15.9949]K	K	K	24	4	11M(Oxidation (M)),12M(Oxidation (M)),23M(Oxidation (M)),4K(XO44-phosphonate)	P07947	YES1	Tyrosine-protein kinase Yes	1	YES1;K305	yes	no	+	26817.5	2	MS/MS	C	3
VAIKTLKPGTMMPEAFLQEAQIMK	VAIK[754.2523]TLKPGTM[15.9949]M[15.9949]PEAFLQEAQIM[15.9949]K	K	K	24	4	11M(Oxidation (M)),12M(Oxidation (M)),23M(Oxidation (M)),4K(XO44-phosphonate)	P07947	YES1	Tyrosine-protein kinase Yes	1	YES1;K305	yes	no	+	NA	0	unmatched	D	1
VAIKTLKPGTMMPEAFLQEAQIMK	VAIK[754.2523]TLKPGTM[15.9949]M[15.9949]PEAFLQEAQIM[15.9949]K	K	K	24	4	11M(Oxidation (M)),12M(Oxidation (M)),23M(Oxidation (M)),4K(XO44-phosphonate)	P07947	YES1	Tyrosine-protein kinase Yes	1	YES1;K305	yes	no	+	41047.9	2	MS/MS	D	2
VAIKTLKPGTMMPEAFLQEAQIMK	VAIK[754.2523]TLKPGTM[15.9949]M[15.9949]PEAFLQEAQIM[15.9949]K	K	K	24	4	11M(Oxidation (M)),12M(Oxidation (M)),23M(Oxidation (M)),4K(XO44-phosphonate)	P07947	YES1	Tyrosine-protein kinase Yes	1	YES1;K305	yes	no	+	NA	0	unmatched	D	3
VAIKTLKPGTMMPEAFLQEAQIMK	VAIK[754.2523]TLKPGTM[15.9949]M[15.9949]PEAFLQEAQIM[15.9949]K	K	K	24	4	11M(Oxidation (M)),12M(Oxidation (M)),23M(Oxidation (M)),4K(XO44-phosphonate)	P07947	YES1	Tyrosine-protein kinase Yes	1	YES1;K305	yes	no	+	19728.6	4	MS/MS	E	1
VAIKTLKPGTMMPEAFLQEAQIMK	VAIK[754.2523]TLKPGTM[15.9949]M[15.9949]PEAFLQEAQIM[15.9949]K	K	K	24	4	11M(Oxidation (M)),12M(Oxidation (M)),23M(Oxidation (M)),4K(XO44-phosphonate)	P07947	YES1	Tyrosine-protein kinase Yes	1	YES1;K305	yes	no	+	18055.8	0	MBR	E	2
VAIKTLKPGTMMPEAFLQEAQIMK	VAIK[754.2523]TLKPGTM[15.9949]M[15.9949]PEAFLQEAQIM[15.9949]K	K	K	24	4	11M(Oxidation (M)),12M(Oxidation (M)),23M(Oxidation (M)),4K(XO44-phosphonate)	P07947	YES1	Tyrosine-protein kinase Yes	1	YES1;K305	yes	no	+	11299	3	MS/MS	E	3
VAIKTLKPGTMMPEAFLQEAQIMK	VAIK[754.2523]TLKPGTM[15.9949]M[15.9949]PEAFLQEAQIM[15.9949]K	K	K	24	4	11M(Oxidation (M)),12M(Oxidation (M)),23M(Oxidation (M)),4K(XO44-phosphonate)	P07947	YES1	Tyrosine-protein kinase Yes	1	YES1;K305	yes	no	+	14059.7	2	MS/MS	F	1
VAIKTLKPGTMMPEAFLQEAQIMK	VAIK[754.2523]TLKPGTM[15.9949]M[15.9949]PEAFLQEAQIM[15.9949]K	K	K	24	4	11M(Oxidation (M)),12M(Oxidation (M)),23M(Oxidation (M)),4K(XO44-phosphonate)	P07947	YES1	Tyrosine-protein kinase Yes	1	YES1;K305	yes	no	+	26351.3	2	MS/MS	F	2
VAIKTLKPGTMMPEAFLQEAQIMK	VAIK[754.2523]TLKPGTM[15.9949]M[15.9949]PEAFLQEAQIM[15.9949]K	K	K	24	4	11M(Oxidation (M)),12M(Oxidation (M)),23M(Oxidation (M)),4K(XO44-phosphonate)	P07947	YES1	Tyrosine-protein kinase Yes	1	YES1;K305	yes	no	+	14132	2	MS/MS	F	3
VAIKTLKPGTMMPEAFLQEAQIMK	VAIK[754.2523]TLKPGTM[15.9949]M[15.9949]PEAFLQEAQIM[15.9949]K	K	K	24	4	11M(Oxidation (M)),12M(Oxidation (M)),23M(Oxidation (M)),4K(XO44-phosphonate)	P07947	YES1	Tyrosine-protein kinase Yes	1	YES1;K305	yes	no	+	NA	0	unmatched	G	1
VAIKTLKPGTMMPEAFLQEAQIMK	VAIK[754.2523]TLKPGTM[15.9949]M[15.9949]PEAFLQEAQIM[15.9949]K	K	K	24	4	11M(Oxidation (M)),12M(Oxidation (M)),23M(Oxidation (M)),4K(XO44-phosphonate)	P07947	YES1	Tyrosine-protein kinase Yes	1	YES1;K305	yes	no	+	63138.8	4	MS/MS	G	2
VAIKTLKPGTMMPEAFLQEAQIMK	VAIK[754.2523]TLKPGTM[15.9949]M[15.9949]PEAFLQEAQIM[15.9949]K	K	K	24	4	11M(Oxidation (M)),12M(Oxidation (M)),23M(Oxidation (M)),4K(XO44-phosphonate)	P07947	YES1	Tyrosine-protein kinase Yes	1	YES1;K305	yes	no	+	NA	0	unmatched	G	3
VAIKTLKPGTMMPEAFLQEAQIMK	VAIK[754.2523]TLKPGTM[15.9949]M[15.9949]PEAFLQEAQIM[15.9949]K	K	K	24	4	11M(Oxidation (M)),12M(Oxidation (M)),23M(Oxidation (M)),4K(XO44-phosphonate)	P07947	YES1	Tyrosine-protein kinase Yes	1	YES1;K305	yes	no	+	NA	0	unmatched	H	1
VAIKTLKPGTMMPEAFLQEAQIMK	VAIK[754.2523]TLKPGTM[15.9949]M[15.9949]PEAFLQEAQIM[15.9949]K	K	K	24	4	11M(Oxidation (M)),12M(Oxidation (M)),23M(Oxidation (M)),4K(XO44-phosphonate)	P07947	YES1	Tyrosine-protein kinase Yes	1	YES1;K305	yes	no	+	7071.27	0	MBR	H	2
VAIKTLKPGTMMPEAFLQEAQIMK	VAIK[754.2523]TLKPGTM[15.9949]M[15.9949]PEAFLQEAQIM[15.9949]K	K	K	24	4	11M(Oxidation (M)),12M(Oxidation (M)),23M(Oxidation (M)),4K(XO44-phosphonate)	P07947	YES1	Tyrosine-protein kinase Yes	1	YES1;K305	yes	no	+	44041	3	MS/MS	H	3
VAIKTLKPGTMSPEAFLQEAQVMK	VAIK[754.2523]TLKPGTM[15.9949]SPEAFLQEAQVMK	R	K	24	3,4	11M(Oxidation (M)),4K(XO44-phosphonate)	P12931	SRC	Proto-oncogene tyrosine-protein kinase Src	1	SRC;K298	yes	no	+	268179	5	MS/MS	A	1
VAIKTLKPGTMSPEAFLQEAQVMK	VAIK[754.2523]TLKPGTM[15.9949]SPEAFLQEAQVMK	R	K	24	3,4	11M(Oxidation (M)),4K(XO44-phosphonate)	P12931	SRC	Proto-oncogene tyrosine-protein kinase Src	1	SRC;K298	yes	no	+	337122	6	MS/MS	A	2
VAIKTLKPGTMSPEAFLQEAQVMK	VAIK[754.2523]TLKPGTM[15.9949]SPEAFLQEAQVMK	R	K	24	3,4	11M(Oxidation (M)),4K(XO44-phosphonate)	P12931	SRC	Proto-oncogene tyrosine-protein kinase Src	1	SRC;K298	yes	no	+	NA	0	unmatched	A	3
VAIKTLKPGTMSPEAFLQEAQVMK	VAIK[754.2523]TLKPGTM[15.9949]SPEAFLQEAQVMK	R	K	24	3,4	11M(Oxidation (M)),4K(XO44-phosphonate)	P12931	SRC	Proto-oncogene tyrosine-protein kinase Src	1	SRC;K298	yes	no	+	265797	10	MS/MS	B	1
VAIKTLKPGTMSPEAFLQEAQVMK	VAIK[754.2523]TLKPGTM[15.9949]SPEAFLQEAQVMK	R	K	24	3,4	11M(Oxidation (M)),4K(XO44-phosphonate)	P12931	SRC	Proto-oncogene tyrosine-protein kinase Src	1	SRC;K298	yes	no	+	NA	0	unmatched	B	2
VAIKTLKPGTMSPEAFLQEAQVMK	VAIK[754.2523]TLKPGTM[15.9949]SPEAFLQEAQVMK	R	K	24	3,4	11M(Oxidation (M)),4K(XO44-phosphonate)	P12931	SRC	Proto-oncogene tyrosine-protein kinase Src	1	SRC;K298	yes	no	+	NA	0	unmatched	B	3
VAIKTLKPGTMSPEAFLQEAQVMK	VAIK[754.2523]TLKPGTM[15.9949]SPEAFLQEAQVMK	R	K	24	3,4	11M(Oxidation (M)),4K(XO44-phosphonate)	P12931	SRC	Proto-oncogene tyrosine-protein kinase Src	1	SRC;K298	yes	no	+	1.03262e+06	8	MS/MS	C	1
VAIKTLKPGTMSPEAFLQEAQVMK	VAIK[754.2523]TLKPGTM[15.9949]SPEAFLQEAQVMK	R	K	24	3,4	11M(Oxidation (M)),4K(XO44-phosphonate)	P12931	SRC	Proto-oncogene tyrosine-protein kinase Src	1	SRC;K298	yes	no	+	129962	9	MS/MS	C	2
VAIKTLKPGTMSPEAFLQEAQVMK	VAIK[754.2523]TLKPGTM[15.9949]SPEAFLQEAQVMK	R	K	24	3,4	11M(Oxidation (M)),4K(XO44-phosphonate)	P12931	SRC	Proto-oncogene tyrosine-protein kinase Src	1	SRC;K298	yes	no	+	72831.1	2	MS/MS	C	3
VAIKTLKPGTMSPEAFLQEAQVMK	VAIK[754.2523]TLKPGTM[15.9949]SPEAFLQEAQVMK	R	K	24	3,4	11M(Oxidation (M)),4K(XO44-phosphonate)	P12931	SRC	Proto-oncogene tyrosine-protein kinase Src	1	SRC;K298	yes	no	+	154045	2	MS/MS	D	1
VAIKTLKPGTMSPEAFLQEAQVMK	VAIK[754.2523]TLKPGTM[15.9949]SPEAFLQEAQVMK	R	K	24	3,4	11M(Oxidation (M)),4K(XO44-phosphonate)	P12931	SRC	Proto-oncogene tyrosine-protein kinase Src	1	SRC;K298	yes	no	+	344631	8	MS/MS	D	2
VAIKTLKPGTMSPEAFLQEAQVMK	VAIK[754.2523]TLKPGTM[15.9949]SPEAFLQEAQVMK	R	K	24	3,4	11M(Oxidation (M)),4K(XO44-phosphonate)	P12931	SRC	Proto-oncogene tyrosine-protein kinase Src	1	SRC;K298	yes	no	+	64642.4	3	MS/MS	D	3
VAIKTLKPGTMSPEAFLQEAQVMK	VAIK[754.2523]TLKPGTM[15.9949]SPEAFLQEAQVMK	R	K	24	3,4	11M(Oxidation (M)),4K(XO44-phosphonate)	P12931	SRC	Proto-oncogene tyrosine-protein kinase Src	1	SRC;K298	yes	no	+	499651	8	MS/MS	E	1
VAIKTLKPGTMSPEAFLQEAQVMK	VAIK[754.2523]TLKPGTM[15.9949]SPEAFLQEAQVMK	R	K	24	3,4	11M(Oxidation (M)),4K(XO44-phosphonate)	P12931	SRC	Proto-oncogene tyrosine-protein kinase Src	1	SRC;K298	yes	no	+	411698	9	MS/MS	E	2
VAIKTLKPGTMSPEAFLQEAQVMK	VAIK[754.2523]TLKPGTM[15.9949]SPEAFLQEAQVMK	R	K	24	3,4	11M(Oxidation (M)),4K(XO44-phosphonate)	P12931	SRC	Proto-oncogene tyrosine-protein kinase Src	1	SRC;K298	yes	no	+	467125	5	MS/MS	E	3
VAIKTLKPGTMSPEAFLQEAQVMK	VAIK[754.2523]TLKPGTM[15.9949]SPEAFLQEAQVMK	R	K	24	3,4	11M(Oxidation (M)),4K(XO44-phosphonate)	P12931	SRC	Proto-oncogene tyrosine-protein kinase Src	1	SRC;K298	yes	no	+	298272	8	MS/MS	F	1
VAIKTLKPGTMSPEAFLQEAQVMK	VAIK[754.2523]TLKPGTM[15.9949]SPEAFLQEAQVMK	R	K	24	3,4	11M(Oxidation (M)),4K(XO44-phosphonate)	P12931	SRC	Proto-oncogene tyrosine-protein kinase Src	1	SRC;K298	yes	no	+	326119	9	MS/MS	F	2
VAIKTLKPGTMSPEAFLQEAQVMK	VAIK[754.2523]TLKPGTM[15.9949]SPEAFLQEAQVMK	R	K	24	3,4	11M(Oxidation (M)),4K(XO44-phosphonate)	P12931	SRC	Proto-oncogene tyrosine-protein kinase Src	1	SRC;K298	yes	no	+	174551	7	MS/MS	F	3
VAIKTLKPGTMSPEAFLQEAQVMK	VAIK[754.2523]TLKPGTM[15.9949]SPEAFLQEAQVMK	R	K	24	3,4	11M(Oxidation (M)),4K(XO44-phosphonate)	P12931	SRC	Proto-oncogene tyrosine-protein kinase Src	1	SRC;K298	yes	no	+	414152	11	MS/MS	G	1
VAIKTLKPGTMSPEAFLQEAQVMK	VAIK[754.2523]TLKPGTM[15.9949]SPEAFLQEAQVMK	R	K	24	3,4	11M(Oxidation (M)),4K(XO44-phosphonate)	P12931	SRC	Proto-oncogene tyrosine-protein kinase Src	1	SRC;K298	yes	no	+	1370328	13	MS/MS	G	2
VAIKTLKPGTMSPEAFLQEAQVMK	VAIK[754.2523]TLKPGTM[15.9949]SPEAFLQEAQVMK	R	K	24	3,4	11M(Oxidation (M)),4K(XO44-phosphonate)	P12931	SRC	Proto-oncogene tyrosine-protein kinase Src	1	SRC;K298	yes	no	+	513435	10	MS/MS	G	3
VAIKTLKPGTMSPEAFLQEAQVMK	VAIK[754.2523]TLKPGTM[15.9949]SPEAFLQEAQVMK	R	K	24	3,4	11M(Oxidation (M)),4K(XO44-phosphonate)	P12931	SRC	Proto-oncogene tyrosine-protein kinase Src	1	SRC;K298	yes	no	+	63714.8	3	MS/MS	H	1
VAIKTLKPGTMSPEAFLQEAQVMK	VAIK[754.2523]TLKPGTM[15.9949]SPEAFLQEAQVMK	R	K	24	3,4	11M(Oxidation (M)),4K(XO44-phosphonate)	P12931	SRC	Proto-oncogene tyrosine-protein kinase Src	1	SRC;K298	yes	no	+	49715.5	5	MS/MS	H	2
VAIKTLKPGTMSPEAFLQEAQVMK	VAIK[754.2523]TLKPGTM[15.9949]SPEAFLQEAQVMK	R	K	24	3,4	11M(Oxidation (M)),4K(XO44-phosphonate)	P12931	SRC	Proto-oncogene tyrosine-protein kinase Src	1	SRC;K298	yes	no	+	193353	7	MS/MS	H	3
VAIKTLKPGTMSPEAFLQEAQVMK	VAIK[754.2523]TLKPGTM[15.9949]SPEAFLQEAQVM[15.9949]K	R	K	24	4	11M(Oxidation (M)),23M(Oxidation (M)),4K(XO44-phosphonate)	P12931	SRC	Proto-oncogene tyrosine-protein kinase Src	1	SRC;K298	yes	no	+	305372	6	MS/MS	A	1
VAIKTLKPGTMSPEAFLQEAQVMK	VAIK[754.2523]TLKPGTM[15.9949]SPEAFLQEAQVM[15.9949]K	R	K	24	4	11M(Oxidation (M)),23M(Oxidation (M)),4K(XO44-phosphonate)	P12931	SRC	Proto-oncogene tyrosine-protein kinase Src	1	SRC;K298	yes	no	+	963173	9	MS/MS	A	2
VAIKTLKPGTMSPEAFLQEAQVMK	VAIK[754.2523]TLKPGTM[15.9949]SPEAFLQEAQVM[15.9949]K	R	K	24	4	11M(Oxidation (M)),23M(Oxidation (M)),4K(XO44-phosphonate)	P12931	SRC	Proto-oncogene tyrosine-protein kinase Src	1	SRC;K298	yes	no	+	395186	12	MS/MS	A	3
VAIKTLKPGTMSPEAFLQEAQVMK	VAIK[754.2523]TLKPGTM[15.9949]SPEAFLQEAQVM[15.9949]K	R	K	24	4	11M(Oxidation (M)),23M(Oxidation (M)),4K(XO44-phosphonate)	P12931	SRC	Proto-oncogene tyrosine-protein kinase Src	1	SRC;K298	yes	no	+	449250	8	MS/MS	B	1
VAIKTLKPGTMSPEAFLQEAQVMK	VAIK[754.2523]TLKPGTM[15.9949]SPEAFLQEAQVM[15.9949]K	R	K	24	4	11M(Oxidation (M)),23M(Oxidation (M)),4K(XO44-phosphonate)	P12931	SRC	Proto-oncogene tyrosine-protein kinase Src	1	SRC;K298	yes	no	+	5127.57	3	MS/MS	B	2
VAIKTLKPGTMSPEAFLQEAQVMK	VAIK[754.2523]TLKPGTM[15.9949]SPEAFLQEAQVM[15.9949]K	R	K	24	4	11M(Oxidation (M)),23M(Oxidation (M)),4K(XO44-phosphonate)	P12931	SRC	Proto-oncogene tyrosine-protein kinase Src	1	SRC;K298	yes	no	+	NA	0	unmatched	B	3
VAIKTLKPGTMSPEAFLQEAQVMK	VAIK[754.2523]TLKPGTM[15.9949]SPEAFLQEAQVM[15.9949]K	R	K	24	4	11M(Oxidation (M)),23M(Oxidation (M)),4K(XO44-phosphonate)	P12931	SRC	Proto-oncogene tyrosine-protein kinase Src	1	SRC;K298	yes	no	+	930025	14	MS/MS	C	1
VAIKTLKPGTMSPEAFLQEAQVMK	VAIK[754.2523]TLKPGTM[15.9949]SPEAFLQEAQVM[15.9949]K	R	K	24	4	11M(Oxidation (M)),23M(Oxidation (M)),4K(XO44-phosphonate)	P12931	SRC	Proto-oncogene tyrosine-protein kinase Src	1	SRC;K298	yes	no	+	289125	12	MS/MS	C	2
VAIKTLKPGTMSPEAFLQEAQVMK	VAIK[754.2523]TLKPGTM[15.9949]SPEAFLQEAQVM[15.9949]K	R	K	24	4	11M(Oxidation (M)),23M(Oxidation (M)),4K(XO44-phosphonate)	P12931	SRC	Proto-oncogene tyrosine-protein kinase Src	1	SRC;K298	yes	no	+	585844	10	MS/MS	C	3
VAIKTLKPGTMSPEAFLQEAQVMK	VAIK[754.2523]TLKPGTM[15.9949]SPEAFLQEAQVM[15.9949]K	R	K	24	4	11M(Oxidation (M)),23M(Oxidation (M)),4K(XO44-phosphonate)	P12931	SRC	Proto-oncogene tyrosine-protein kinase Src	1	SRC;K298	yes	no	+	307299	5	MS/MS	D	1
VAIKTLKPGTMSPEAFLQEAQVMK	VAIK[754.2523]TLKPGTM[15.9949]SPEAFLQEAQVM[15.9949]K	R	K	24	4	11M(Oxidation (M)),23M(Oxidation (M)),4K(XO44-phosphonate)	P12931	SRC	Proto-oncogene tyrosine-protein kinase Src	1	SRC;K298	yes	no	+	656869	6	MS/MS	D	2
VAIKTLKPGTMSPEAFLQEAQVMK	VAIK[754.2523]TLKPGTM[15.9949]SPEAFLQEAQVM[15.9949]K	R	K	24	4	11M(Oxidation (M)),23M(Oxidation (M)),4K(XO44-phosphonate)	P12931	SRC	Proto-oncogene tyrosine-protein kinase Src	1	SRC;K298	yes	no	+	100402	5	MS/MS	D	3
VAIKTLKPGTMSPEAFLQEAQVMK	VAIK[754.2523]TLKPGTM[15.9949]SPEAFLQEAQVM[15.9949]K	R	K	24	4	11M(Oxidation (M)),23M(Oxidation (M)),4K(XO44-phosphonate)	P12931	SRC	Proto-oncogene tyrosine-protein kinase Src	1	SRC;K298	yes	no	+	404003	7	MS/MS	E	1
VAIKTLKPGTMSPEAFLQEAQVMK	VAIK[754.2523]TLKPGTM[15.9949]SPEAFLQEAQVM[15.9949]K	R	K	24	4	11M(Oxidation (M)),23M(Oxidation (M)),4K(XO44-phosphonate)	P12931	SRC	Proto-oncogene tyrosine-protein kinase Src	1	SRC;K298	yes	no	+	401546	8	MS/MS	E	2
VAIKTLKPGTMSPEAFLQEAQVMK	VAIK[754.2523]TLKPGTM[15.9949]SPEAFLQEAQVM[15.9949]K	R	K	24	4	11M(Oxidation (M)),23M(Oxidation (M)),4K(XO44-phosphonate)	P12931	SRC	Proto-oncogene tyrosine-protein kinase Src	1	SRC;K298	yes	no	+	577285	9	MS/MS	E	3
VAIKTLKPGTMSPEAFLQEAQVMK	VAIK[754.2523]TLKPGTM[15.9949]SPEAFLQEAQVM[15.9949]K	R	K	24	4	11M(Oxidation (M)),23M(Oxidation (M)),4K(XO44-phosphonate)	P12931	SRC	Proto-oncogene tyrosine-protein kinase Src	1	SRC;K298	yes	no	+	574479	8	MS/MS	F	1
VAIKTLKPGTMSPEAFLQEAQVMK	VAIK[754.2523]TLKPGTM[15.9949]SPEAFLQEAQVM[15.9949]K	R	K	24	4	11M(Oxidation (M)),23M(Oxidation (M)),4K(XO44-phosphonate)	P12931	SRC	Proto-oncogene tyrosine-protein kinase Src	1	SRC;K298	yes	no	+	534553	8	MS/MS	F	2
VAIKTLKPGTMSPEAFLQEAQVMK	VAIK[754.2523]TLKPGTM[15.9949]SPEAFLQEAQVM[15.9949]K	R	K	24	4	11M(Oxidation (M)),23M(Oxidation (M)),4K(XO44-phosphonate)	P12931	SRC	Proto-oncogene tyrosine-protein kinase Src	1	SRC;K298	yes	no	+	279230	5	MS/MS	F	3
VAIKTLKPGTMSPEAFLQEAQVMK	VAIK[754.2523]TLKPGTM[15.9949]SPEAFLQEAQVM[15.9949]K	R	K	24	4	11M(Oxidation (M)),23M(Oxidation (M)),4K(XO44-phosphonate)	P12931	SRC	Proto-oncogene tyrosine-protein kinase Src	1	SRC;K298	yes	no	+	358451	6	MS/MS	G	1
VAIKTLKPGTMSPEAFLQEAQVMK	VAIK[754.2523]TLKPGTM[15.9949]SPEAFLQEAQVM[15.9949]K	R	K	24	4	11M(Oxidation (M)),23M(Oxidation (M)),4K(XO44-phosphonate)	P12931	SRC	Proto-oncogene tyrosine-protein kinase Src	1	SRC;K298	yes	no	+	1.41695e+06	16	MS/MS	G	2
VAIKTLKPGTMSPEAFLQEAQVMK	VAIK[754.2523]TLKPGTM[15.9949]SPEAFLQEAQVM[15.9949]K	R	K	24	4	11M(Oxidation (M)),23M(Oxidation (M)),4K(XO44-phosphonate)	P12931	SRC	Proto-oncogene tyrosine-protein kinase Src	1	SRC;K298	yes	no	+	432653	6	MS/MS	G	3
VAIKTLKPGTMSPEAFLQEAQVMK	VAIK[754.2523]TLKPGTM[15.9949]SPEAFLQEAQVM[15.9949]K	R	K	24	4	11M(Oxidation (M)),23M(Oxidation (M)),4K(XO44-phosphonate)	P12931	SRC	Proto-oncogene tyrosine-protein kinase Src	1	SRC;K298	yes	no	+	184825	6	MS/MS	H	1
VAIKTLKPGTMSPEAFLQEAQVMK	VAIK[754.2523]TLKPGTM[15.9949]SPEAFLQEAQVM[15.9949]K	R	K	24	4	11M(Oxidation (M)),23M(Oxidation (M)),4K(XO44-phosphonate)	P12931	SRC	Proto-oncogene tyrosine-protein kinase Src	1	SRC;K298	yes	no	+	233563	5	MS/MS	H	2
VAIKTLKPGTMSPEAFLQEAQVMK	VAIK[754.2523]TLKPGTM[15.9949]SPEAFLQEAQVM[15.9949]K	R	K	24	4	11M(Oxidation (M)),23M(Oxidation (M)),4K(XO44-phosphonate)	P12931	SRC	Proto-oncogene tyrosine-protein kinase Src	1	SRC;K298	yes	no	+	691533	10	MS/MS	H	3
VAIKTVNEAASMR	VAIK[754.2523]TVNEAASMR	R	E	13	3,4	4K(XO44-phosphonate)	P08069	IGF1R	Insulin-like growth factor 1 receptor	1	IGF1R;K1033	yes	no	+	276285	2	MS/MS	A	1
VAIKTVNEAASMR	VAIK[754.2523]TVNEAASMR	R	E	13	3,4	4K(XO44-phosphonate)	P08069	IGF1R	Insulin-like growth factor 1 receptor	1	IGF1R;K1033	yes	no	+	545186	3	MS/MS	A	2
VAIKTVNEAASMR	VAIK[754.2523]TVNEAASMR	R	E	13	3,4	4K(XO44-phosphonate)	P08069	IGF1R	Insulin-like growth factor 1 receptor	1	IGF1R;K1033	yes	no	+	370099	3	MS/MS	A	3
VAIKTVNEAASMR	VAIK[754.2523]TVNEAASMR	R	E	13	3,4	4K(XO44-phosphonate)	P08069	IGF1R	Insulin-like growth factor 1 receptor	1	IGF1R;K1033	yes	no	+	393473	2	MS/MS	B	1
VAIKTVNEAASMR	VAIK[754.2523]TVNEAASMR	R	E	13	3,4	4K(XO44-phosphonate)	P08069	IGF1R	Insulin-like growth factor 1 receptor	1	IGF1R;K1033	yes	no	+	52455.8	1	MS/MS	B	2
VAIKTVNEAASMR	VAIK[754.2523]TVNEAASMR	R	E	13	3,4	4K(XO44-phosphonate)	P08069	IGF1R	Insulin-like growth factor 1 receptor	1	IGF1R;K1033	yes	no	+	2252.37	1	MS/MS	B	3
VAIKTVNEAASMR	VAIK[754.2523]TVNEAASMR	R	E	13	3,4	4K(XO44-phosphonate)	P08069	IGF1R	Insulin-like growth factor 1 receptor	1	IGF1R;K1033	yes	no	+	935122	3	MS/MS	C	1
VAIKTVNEAASMR	VAIK[754.2523]TVNEAASMR	R	E	13	3,4	4K(XO44-phosphonate)	P08069	IGF1R	Insulin-like growth factor 1 receptor	1	IGF1R;K1033	yes	no	+	296384	2	MS/MS	C	2
VAIKTVNEAASMR	VAIK[754.2523]TVNEAASMR	R	E	13	3,4	4K(XO44-phosphonate)	P08069	IGF1R	Insulin-like growth factor 1 receptor	1	IGF1R;K1033	yes	no	+	560077	3	MS/MS	C	3
VAIKTVNEAASMR	VAIK[754.2523]TVNEAASMR	R	E	13	3,4	4K(XO44-phosphonate)	P08069	IGF1R	Insulin-like growth factor 1 receptor	1	IGF1R;K1033	yes	no	+	564271	3	MS/MS	D	1
VAIKTVNEAASMR	VAIK[754.2523]TVNEAASMR	R	E	13	3,4	4K(XO44-phosphonate)	P08069	IGF1R	Insulin-like growth factor 1 receptor	1	IGF1R;K1033	yes	no	+	662053	9	MS/MS	D	2
VAIKTVNEAASMR	VAIK[754.2523]TVNEAASMR	R	E	13	3,4	4K(XO44-phosphonate)	P08069	IGF1R	Insulin-like growth factor 1 receptor	1	IGF1R;K1033	yes	no	+	271162	2	MS/MS	D	3
VAIKTVNEAASMR	VAIK[754.2523]TVNEAASMR	R	E	13	3,4	4K(XO44-phosphonate)	P08069	IGF1R	Insulin-like growth factor 1 receptor	1	IGF1R;K1033	yes	no	+	461526	3	MS/MS	E	1
VAIKTVNEAASMR	VAIK[754.2523]TVNEAASMR	R	E	13	3,4	4K(XO44-phosphonate)	P08069	IGF1R	Insulin-like growth factor 1 receptor	1	IGF1R;K1033	yes	no	+	603671	4	MS/MS	E	2
VAIKTVNEAASMR	VAIK[754.2523]TVNEAASMR	R	E	13	3,4	4K(XO44-phosphonate)	P08069	IGF1R	Insulin-like growth factor 1 receptor	1	IGF1R;K1033	yes	no	+	715323	3	MS/MS	E	3
VAIKTVNEAASMR	VAIK[754.2523]TVNEAASMR	R	E	13	3,4	4K(XO44-phosphonate)	P08069	IGF1R	Insulin-like growth factor 1 receptor	1	IGF1R;K1033	yes	no	+	466539	2	MS/MS	F	1
VAIKTVNEAASMR	VAIK[754.2523]TVNEAASMR	R	E	13	3,4	4K(XO44-phosphonate)	P08069	IGF1R	Insulin-like growth factor 1 receptor	1	IGF1R;K1033	yes	no	+	758758	3	MS/MS	F	2
VAIKTVNEAASMR	VAIK[754.2523]TVNEAASMR	R	E	13	3,4	4K(XO44-phosphonate)	P08069	IGF1R	Insulin-like growth factor 1 receptor	1	IGF1R;K1033	yes	no	+	401637	3	MS/MS	F	3
VAIKTVNEAASMR	VAIK[754.2523]TVNEAASMR	R	E	13	3,4	4K(XO44-phosphonate)	P08069	IGF1R	Insulin-like growth factor 1 receptor	1	IGF1R;K1033	yes	no	+	550966	6	MS/MS	G	1
VAIKTVNEAASMR	VAIK[754.2523]TVNEAASMR	R	E	13	3,4	4K(XO44-phosphonate)	P08069	IGF1R	Insulin-like growth factor 1 receptor	1	IGF1R;K1033	yes	no	+	1.084e+06	7	MS/MS	G	2
VAIKTVNEAASMR	VAIK[754.2523]TVNEAASMR	R	E	13	3,4	4K(XO44-phosphonate)	P08069	IGF1R	Insulin-like growth factor 1 receptor	1	IGF1R;K1033	yes	no	+	868657	5	MS/MS	G	3
VAIKTVNEAASMR	VAIK[754.2523]TVNEAASMR	R	E	13	3,4	4K(XO44-phosphonate)	P08069	IGF1R	Insulin-like growth factor 1 receptor	1	IGF1R;K1033	yes	no	+	703660	2	MS/MS	H	1
VAIKTVNEAASMR	VAIK[754.2523]TVNEAASMR	R	E	13	3,4	4K(XO44-phosphonate)	P08069	IGF1R	Insulin-like growth factor 1 receptor	1	IGF1R;K1033	yes	no	+	620094	5	MS/MS	H	2
VAIKTVNEAASMR	VAIK[754.2523]TVNEAASMR	R	E	13	3,4	4K(XO44-phosphonate)	P08069	IGF1R	Insulin-like growth factor 1 receptor	1	IGF1R;K1033	yes	no	+	676113	6	MS/MS	H	3
VAIKTVNEAASMR	VAIK[754.2523]TVNEAASM[15.9949]R	R	E	13	3,4	12M(Oxidation (M)),4K(XO44-phosphonate)	P08069	IGF1R	Insulin-like growth factor 1 receptor	1	IGF1R;K1033	yes	no	+	453344	7	MS/MS	A	1
VAIKTVNEAASMR	VAIK[754.2523]TVNEAASM[15.9949]R	R	E	13	3,4	12M(Oxidation (M)),4K(XO44-phosphonate)	P08069	IGF1R	Insulin-like growth factor 1 receptor	1	IGF1R;K1033	yes	no	+	1.38276e+06	3	MS/MS	A	2
VAIKTVNEAASMR	VAIK[754.2523]TVNEAASM[15.9949]R	R	E	13	3,4	12M(Oxidation (M)),4K(XO44-phosphonate)	P08069	IGF1R	Insulin-like growth factor 1 receptor	1	IGF1R;K1033	yes	no	+	1.16245e+06	7	MS/MS	A	3
VAIKTVNEAASMR	VAIK[754.2523]TVNEAASM[15.9949]R	R	E	13	3,4	12M(Oxidation (M)),4K(XO44-phosphonate)	P08069	IGF1R	Insulin-like growth factor 1 receptor	1	IGF1R;K1033	yes	no	+	732394	3	MS/MS	B	1
VAIKTVNEAASMR	VAIK[754.2523]TVNEAASM[15.9949]R	R	E	13	3,4	12M(Oxidation (M)),4K(XO44-phosphonate)	P08069	IGF1R	Insulin-like growth factor 1 receptor	1	IGF1R;K1033	yes	no	+	199896	2	MS/MS	B	2
VAIKTVNEAASMR	VAIK[754.2523]TVNEAASM[15.9949]R	R	E	13	3,4	12M(Oxidation (M)),4K(XO44-phosphonate)	P08069	IGF1R	Insulin-like growth factor 1 receptor	1	IGF1R;K1033	yes	no	+	4880.24	1	MS/MS	B	3
VAIKTVNEAASMR	VAIK[754.2523]TVNEAASM[15.9949]R	R	E	13	3,4	12M(Oxidation (M)),4K(XO44-phosphonate)	P08069	IGF1R	Insulin-like growth factor 1 receptor	1	IGF1R;K1033	yes	no	+	973345	6	MS/MS	C	1
VAIKTVNEAASMR	VAIK[754.2523]TVNEAASM[15.9949]R	R	E	13	3,4	12M(Oxidation (M)),4K(XO44-phosphonate)	P08069	IGF1R	Insulin-like growth factor 1 receptor	1	IGF1R;K1033	yes	no	+	483140	3	MS/MS	C	2
VAIKTVNEAASMR	VAIK[754.2523]TVNEAASM[15.9949]R	R	E	13	3,4	12M(Oxidation (M)),4K(XO44-phosphonate)	P08069	IGF1R	Insulin-like growth factor 1 receptor	1	IGF1R;K1033	yes	no	+	950454	4	MS/MS	C	3
VAIKTVNEAASMR	VAIK[754.2523]TVNEAASM[15.9949]R	R	E	13	3,4	12M(Oxidation (M)),4K(XO44-phosphonate)	P08069	IGF1R	Insulin-like growth factor 1 receptor	1	IGF1R;K1033	yes	no	+	1.13142e+06	7	MS/MS	D	1
VAIKTVNEAASMR	VAIK[754.2523]TVNEAASM[15.9949]R	R	E	13	3,4	12M(Oxidation (M)),4K(XO44-phosphonate)	P08069	IGF1R	Insulin-like growth factor 1 receptor	1	IGF1R;K1033	yes	no	+	1.16918e+06	11	MS/MS	D	2
VAIKTVNEAASMR	VAIK[754.2523]TVNEAASM[15.9949]R	R	E	13	3,4	12M(Oxidation (M)),4K(XO44-phosphonate)	P08069	IGF1R	Insulin-like growth factor 1 receptor	1	IGF1R;K1033	yes	no	+	567211	2	MS/MS	D	3
VAIKTVNEAASMR	VAIK[754.2523]TVNEAASM[15.9949]R	R	E	13	3,4	12M(Oxidation (M)),4K(XO44-phosphonate)	P08069	IGF1R	Insulin-like growth factor 1 receptor	1	IGF1R;K1033	yes	no	+	529352	9	MS/MS	E	1
VAIKTVNEAASMR	VAIK[754.2523]TVNEAASM[15.9949]R	R	E	13	3,4	12M(Oxidation (M)),4K(XO44-phosphonate)	P08069	IGF1R	Insulin-like growth factor 1 receptor	1	IGF1R;K1033	yes	no	+	783675	7	MS/MS	E	2
VAIKTVNEAASMR	VAIK[754.2523]TVNEAASM[15.9949]R	R	E	13	3,4	12M(Oxidation (M)),4K(XO44-phosphonate)	P08069	IGF1R	Insulin-like growth factor 1 receptor	1	IGF1R;K1033	yes	no	+	815540	9	MS/MS	E	3
VAIKTVNEAASMR	VAIK[754.2523]TVNEAASM[15.9949]R	R	E	13	3,4	12M(Oxidation (M)),4K(XO44-phosphonate)	P08069	IGF1R	Insulin-like growth factor 1 receptor	1	IGF1R;K1033	yes	no	+	1.29978e+06	10	MS/MS	F	1
VAIKTVNEAASMR	VAIK[754.2523]TVNEAASM[15.9949]R	R	E	13	3,4	12M(Oxidation (M)),4K(XO44-phosphonate)	P08069	IGF1R	Insulin-like growth factor 1 receptor	1	IGF1R;K1033	yes	no	+	1.24651e+06	4	MS/MS	F	2
VAIKTVNEAASMR	VAIK[754.2523]TVNEAASM[15.9949]R	R	E	13	3,4	12M(Oxidation (M)),4K(XO44-phosphonate)	P08069	IGF1R	Insulin-like growth factor 1 receptor	1	IGF1R;K1033	yes	no	+	789305	5	MS/MS	F	3
VAIKTVNEAASMR	VAIK[754.2523]TVNEAASM[15.9949]R	R	E	13	3,4	12M(Oxidation (M)),4K(XO44-phosphonate)	P08069	IGF1R	Insulin-like growth factor 1 receptor	1	IGF1R;K1033	yes	no	+	673864	9	MS/MS	G	1
VAIKTVNEAASMR	VAIK[754.2523]TVNEAASM[15.9949]R	R	E	13	3,4	12M(Oxidation (M)),4K(XO44-phosphonate)	P08069	IGF1R	Insulin-like growth factor 1 receptor	1	IGF1R;K1033	yes	no	+	1.29176e+06	6	MS/MS	G	2
VAIKTVNEAASMR	VAIK[754.2523]TVNEAASM[15.9949]R	R	E	13	3,4	12M(Oxidation (M)),4K(XO44-phosphonate)	P08069	IGF1R	Insulin-like growth factor 1 receptor	1	IGF1R;K1033	yes	no	+	878532	7	MS/MS	G	3
VAIKTVNEAASMR	VAIK[754.2523]TVNEAASM[15.9949]R	R	E	13	3,4	12M(Oxidation (M)),4K(XO44-phosphonate)	P08069	IGF1R	Insulin-like growth factor 1 receptor	1	IGF1R;K1033	yes	no	+	982207	3	MS/MS	H	1
VAIKTVNEAASMR	VAIK[754.2523]TVNEAASM[15.9949]R	R	E	13	3,4	12M(Oxidation (M)),4K(XO44-phosphonate)	P08069	IGF1R	Insulin-like growth factor 1 receptor	1	IGF1R;K1033	yes	no	+	878354	11	MS/MS	H	2
VAIKTVNEAASMR	VAIK[754.2523]TVNEAASM[15.9949]R	R	E	13	3,4	12M(Oxidation (M)),4K(XO44-phosphonate)	P08069	IGF1R	Insulin-like growth factor 1 receptor	1	IGF1R;K1033	yes	no	+	1.23154e+06	8	MS/MS	H	3
VAVKCIK	VAVK[754.2523]C[57.0215]IK	K	N	7	3	4K(XO44-phosphonate),5C(Carbamidomethyl (C))	P41240	CSK	Tyrosine-protein kinase CSK	1	CSK;K222	yes	no	+	376422	4	MS/MS	A	1
VAVKCIK	VAVK[754.2523]C[57.0215]IK	K	N	7	3	4K(XO44-phosphonate),5C(Carbamidomethyl (C))	P41240	CSK	Tyrosine-protein kinase CSK	1	CSK;K222	yes	no	+	960216	3	MS/MS	A	2
VAVKCIK	VAVK[754.2523]C[57.0215]IK	K	N	7	3	4K(XO44-phosphonate),5C(Carbamidomethyl (C))	P41240	CSK	Tyrosine-protein kinase CSK	1	CSK;K222	yes	no	+	1.27958e+06	1	MS/MS	A	3
VAVKCIK	VAVK[754.2523]C[57.0215]IK	K	N	7	3	4K(XO44-phosphonate),5C(Carbamidomethyl (C))	P41240	CSK	Tyrosine-protein kinase CSK	1	CSK;K222	yes	no	+	721003	1	MS/MS	B	1
VAVKCIK	VAVK[754.2523]C[57.0215]IK	K	N	7	3	4K(XO44-phosphonate),5C(Carbamidomethyl (C))	P41240	CSK	Tyrosine-protein kinase CSK	1	CSK;K222	yes	no	+	103908	0	MBR	B	2
VAVKCIK	VAVK[754.2523]C[57.0215]IK	K	N	7	3	4K(XO44-phosphonate),5C(Carbamidomethyl (C))	P41240	CSK	Tyrosine-protein kinase CSK	1	CSK;K222	yes	no	+	NA	0	unmatched	B	3
VAVKCIK	VAVK[754.2523]C[57.0215]IK	K	N	7	3	4K(XO44-phosphonate),5C(Carbamidomethyl (C))	P41240	CSK	Tyrosine-protein kinase CSK	1	CSK;K222	yes	no	+	1644673	4	MS/MS	C	1
VAVKCIK	VAVK[754.2523]C[57.0215]IK	K	N	7	3	4K(XO44-phosphonate),5C(Carbamidomethyl (C))	P41240	CSK	Tyrosine-protein kinase CSK	1	CSK;K222	yes	no	+	17910.5	1	MS/MS	C	2
VAVKCIK	VAVK[754.2523]C[57.0215]IK	K	N	7	3	4K(XO44-phosphonate),5C(Carbamidomethyl (C))	P41240	CSK	Tyrosine-protein kinase CSK	1	CSK;K222	yes	no	+	1.08076e+06	4	MS/MS	C	3
VAVKCIK	VAVK[754.2523]C[57.0215]IK	K	N	7	3	4K(XO44-phosphonate),5C(Carbamidomethyl (C))	P41240	CSK	Tyrosine-protein kinase CSK	1	CSK;K222	yes	no	+	1.10353e+06	1	MS/MS	D	1
VAVKCIK	VAVK[754.2523]C[57.0215]IK	K	N	7	3	4K(XO44-phosphonate),5C(Carbamidomethyl (C))	P41240	CSK	Tyrosine-protein kinase CSK	1	CSK;K222	yes	no	+	1.75972e+06	6	MS/MS	D	2
VAVKCIK	VAVK[754.2523]C[57.0215]IK	K	N	7	3	4K(XO44-phosphonate),5C(Carbamidomethyl (C))	P41240	CSK	Tyrosine-protein kinase CSK	1	CSK;K222	yes	no	+	626658	3	MS/MS	D	3
VAVKCIK	VAVK[754.2523]C[57.0215]IK	K	N	7	3	4K(XO44-phosphonate),5C(Carbamidomethyl (C))	P41240	CSK	Tyrosine-protein kinase CSK	1	CSK;K222	yes	no	+	675428	4	MS/MS	E	1
VAVKCIK	VAVK[754.2523]C[57.0215]IK	K	N	7	3	4K(XO44-phosphonate),5C(Carbamidomethyl (C))	P41240	CSK	Tyrosine-protein kinase CSK	1	CSK;K222	yes	no	+	1.15491e+06	6	MS/MS	E	2
VAVKCIK	VAVK[754.2523]C[57.0215]IK	K	N	7	3	4K(XO44-phosphonate),5C(Carbamidomethyl (C))	P41240	CSK	Tyrosine-protein kinase CSK	1	CSK;K222	yes	no	+	1.01149e+06	4	MS/MS	E	3
VAVKCIK	VAVK[754.2523]C[57.0215]IK	K	N	7	3	4K(XO44-phosphonate),5C(Carbamidomethyl (C))	P41240	CSK	Tyrosine-protein kinase CSK	1	CSK;K222	yes	no	+	1.15868e+06	3	MS/MS	F	1
VAVKCIK	VAVK[754.2523]C[57.0215]IK	K	N	7	3	4K(XO44-phosphonate),5C(Carbamidomethyl (C))	P41240	CSK	Tyrosine-protein kinase CSK	1	CSK;K222	yes	no	+	1.28526e+06	3	MS/MS	F	2
VAVKCIK	VAVK[754.2523]C[57.0215]IK	K	N	7	3	4K(XO44-phosphonate),5C(Carbamidomethyl (C))	P41240	CSK	Tyrosine-protein kinase CSK	1	CSK;K222	yes	no	+	1.2103e+06	5	MS/MS	F	3
VAVKCIK	VAVK[754.2523]C[57.0215]IK	K	N	7	3	4K(XO44-phosphonate),5C(Carbamidomethyl (C))	P41240	CSK	Tyrosine-protein kinase CSK	1	CSK;K222	yes	no	+	583310	2	MS/MS	G	1
VAVKCIK	VAVK[754.2523]C[57.0215]IK	K	N	7	3	4K(XO44-phosphonate),5C(Carbamidomethyl (C))	P41240	CSK	Tyrosine-protein kinase CSK	1	CSK;K222	yes	no	+	1.04836e+06	3	MS/MS	G	2
VAVKCIK	VAVK[754.2523]C[57.0215]IK	K	N	7	3	4K(XO44-phosphonate),5C(Carbamidomethyl (C))	P41240	CSK	Tyrosine-protein kinase CSK	1	CSK;K222	yes	no	+	866284	4	MS/MS	G	3
VAVKCIK	VAVK[754.2523]C[57.0215]IK	K	N	7	3	4K(XO44-phosphonate),5C(Carbamidomethyl (C))	P41240	CSK	Tyrosine-protein kinase CSK	1	CSK;K222	yes	no	+	554308	1	MS/MS	H	1
VAVKCIK	VAVK[754.2523]C[57.0215]IK	K	N	7	3	4K(XO44-phosphonate),5C(Carbamidomethyl (C))	P41240	CSK	Tyrosine-protein kinase CSK	1	CSK;K222	yes	no	+	504209	3	MS/MS	H	2
VAVKCIK	VAVK[754.2523]C[57.0215]IK	K	N	7	3	4K(XO44-phosphonate),5C(Carbamidomethyl (C))	P41240	CSK	Tyrosine-protein kinase CSK	1	CSK;K222	yes	no	+	985571	4	MS/MS	H	3
VAVKTVNESASLR	VAVK[754.2523]TVNESASLR	R	E	13	3,4	4K(XO44-phosphonate)	P06213	INSR	Insulin receptor	1	INSR;K1057	yes	no	+	129046	2	MS/MS	A	1
VAVKTVNESASLR	VAVK[754.2523]TVNESASLR	R	E	13	3,4	4K(XO44-phosphonate)	P06213	INSR	Insulin receptor	1	INSR;K1057	yes	no	+	364621	1	MS/MS	A	2
VAVKTVNESASLR	VAVK[754.2523]TVNESASLR	R	E	13	3,4	4K(XO44-phosphonate)	P06213	INSR	Insulin receptor	1	INSR;K1057	yes	no	+	298677	3	MS/MS	A	3
VAVKTVNESASLR	VAVK[754.2523]TVNESASLR	R	E	13	3,4	4K(XO44-phosphonate)	P06213	INSR	Insulin receptor	1	INSR;K1057	yes	no	+	207353	1	MS/MS	B	1
VAVKTVNESASLR	VAVK[754.2523]TVNESASLR	R	E	13	3,4	4K(XO44-phosphonate)	P06213	INSR	Insulin receptor	1	INSR;K1057	yes	no	+	25624.4	1	MS/MS	B	2
VAVKTVNESASLR	VAVK[754.2523]TVNESASLR	R	E	13	3,4	4K(XO44-phosphonate)	P06213	INSR	Insulin receptor	1	INSR;K1057	yes	no	+	NA	0	unmatched	B	3
VAVKTVNESASLR	VAVK[754.2523]TVNESASLR	R	E	13	3,4	4K(XO44-phosphonate)	P06213	INSR	Insulin receptor	1	INSR;K1057	yes	no	+	386928	2	MS/MS	C	1
VAVKTVNESASLR	VAVK[754.2523]TVNESASLR	R	E	13	3,4	4K(XO44-phosphonate)	P06213	INSR	Insulin receptor	1	INSR;K1057	yes	no	+	156326	3	MS/MS	C	2
VAVKTVNESASLR	VAVK[754.2523]TVNESASLR	R	E	13	3,4	4K(XO44-phosphonate)	P06213	INSR	Insulin receptor	1	INSR;K1057	yes	no	+	249331	2	MS/MS	C	3
VAVKTVNESASLR	VAVK[754.2523]TVNESASLR	R	E	13	3,4	4K(XO44-phosphonate)	P06213	INSR	Insulin receptor	1	INSR;K1057	yes	no	+	278548	1	MS/MS	D	1
VAVKTVNESASLR	VAVK[754.2523]TVNESASLR	R	E	13	3,4	4K(XO44-phosphonate)	P06213	INSR	Insulin receptor	1	INSR;K1057	yes	no	+	398609	3	MS/MS	D	2
VAVKTVNESASLR	VAVK[754.2523]TVNESASLR	R	E	13	3,4	4K(XO44-phosphonate)	P06213	INSR	Insulin receptor	1	INSR;K1057	yes	no	+	140065	1	MS/MS	D	3
VAVKTVNESASLR	VAVK[754.2523]TVNESASLR	R	E	13	3,4	4K(XO44-phosphonate)	P06213	INSR	Insulin receptor	1	INSR;K1057	yes	no	+	212616	3	MS/MS	E	1
VAVKTVNESASLR	VAVK[754.2523]TVNESASLR	R	E	13	3,4	4K(XO44-phosphonate)	P06213	INSR	Insulin receptor	1	INSR;K1057	yes	no	+	279251	2	MS/MS	E	2
VAVKTVNESASLR	VAVK[754.2523]TVNESASLR	R	E	13	3,4	4K(XO44-phosphonate)	P06213	INSR	Insulin receptor	1	INSR;K1057	yes	no	+	257453	2	MS/MS	E	3
VAVKTVNESASLR	VAVK[754.2523]TVNESASLR	R	E	13	3,4	4K(XO44-phosphonate)	P06213	INSR	Insulin receptor	1	INSR;K1057	yes	no	+	301224	2	MS/MS	F	1
VAVKTVNESASLR	VAVK[754.2523]TVNESASLR	R	E	13	3,4	4K(XO44-phosphonate)	P06213	INSR	Insulin receptor	1	INSR;K1057	yes	no	+	337706	2	MS/MS	F	2
VAVKTVNESASLR	VAVK[754.2523]TVNESASLR	R	E	13	3,4	4K(XO44-phosphonate)	P06213	INSR	Insulin receptor	1	INSR;K1057	yes	no	+	239827	3	MS/MS	F	3
VAVKTVNESASLR	VAVK[754.2523]TVNESASLR	R	E	13	3,4	4K(XO44-phosphonate)	P06213	INSR	Insulin receptor	1	INSR;K1057	yes	no	+	276588	3	MS/MS	G	1
VAVKTVNESASLR	VAVK[754.2523]TVNESASLR	R	E	13	3,4	4K(XO44-phosphonate)	P06213	INSR	Insulin receptor	1	INSR;K1057	yes	no	+	487629	2	MS/MS	G	2
VAVKTVNESASLR	VAVK[754.2523]TVNESASLR	R	E	13	3,4	4K(XO44-phosphonate)	P06213	INSR	Insulin receptor	1	INSR;K1057	yes	no	+	358722	2	MS/MS	G	3
VAVKTVNESASLR	VAVK[754.2523]TVNESASLR	R	E	13	3,4	4K(XO44-phosphonate)	P06213	INSR	Insulin receptor	1	INSR;K1057	yes	no	+	349712	3	MS/MS	H	1
VAVKTVNESASLR	VAVK[754.2523]TVNESASLR	R	E	13	3,4	4K(XO44-phosphonate)	P06213	INSR	Insulin receptor	1	INSR;K1057	yes	no	+	322624	9	MS/MS	H	2
VAVKTVNESASLR	VAVK[754.2523]TVNESASLR	R	E	13	3,4	4K(XO44-phosphonate)	P06213	INSR	Insulin receptor	1	INSR;K1057	yes	no	+	459509	3	MS/MS	H	3
VDDCNYAIKR	VDDC[57.0215]NYAIK[754.2523]R	K	I	10	3	4C(Carbamidomethyl (C)),9K(XO44-phosphonate)	Q9NZJ5	EIF2AK3	Eukaryotic translation initiation factor 2-alpha kinase 3	1	EIF2AK3;K622	yes	no		62575.9	2	MS/MS	A	1
VDDCNYAIKR	VDDC[57.0215]NYAIK[754.2523]R	K	I	10	3	4C(Carbamidomethyl (C)),9K(XO44-phosphonate)	Q9NZJ5	EIF2AK3	Eukaryotic translation initiation factor 2-alpha kinase 3	1	EIF2AK3;K622	yes	no		152657	2	MS/MS	A	2
VDDCNYAIKR	VDDC[57.0215]NYAIK[754.2523]R	K	I	10	3	4C(Carbamidomethyl (C)),9K(XO44-phosphonate)	Q9NZJ5	EIF2AK3	Eukaryotic translation initiation factor 2-alpha kinase 3	1	EIF2AK3;K622	yes	no		147922	1	MS/MS	A	3
VDDCNYAIKR	VDDC[57.0215]NYAIK[754.2523]R	K	I	10	3	4C(Carbamidomethyl (C)),9K(XO44-phosphonate)	Q9NZJ5	EIF2AK3	Eukaryotic translation initiation factor 2-alpha kinase 3	1	EIF2AK3;K622	yes	no		161903	2	MS/MS	B	1
VDDCNYAIKR	VDDC[57.0215]NYAIK[754.2523]R	K	I	10	3	4C(Carbamidomethyl (C)),9K(XO44-phosphonate)	Q9NZJ5	EIF2AK3	Eukaryotic translation initiation factor 2-alpha kinase 3	1	EIF2AK3;K622	yes	no		22575.6	0	MBR	B	2
VDDCNYAIKR	VDDC[57.0215]NYAIK[754.2523]R	K	I	10	3	4C(Carbamidomethyl (C)),9K(XO44-phosphonate)	Q9NZJ5	EIF2AK3	Eukaryotic translation initiation factor 2-alpha kinase 3	1	EIF2AK3;K622	yes	no		NA	0	unmatched	B	3
VDDCNYAIKR	VDDC[57.0215]NYAIK[754.2523]R	K	I	10	3	4C(Carbamidomethyl (C)),9K(XO44-phosphonate)	Q9NZJ5	EIF2AK3	Eukaryotic translation initiation factor 2-alpha kinase 3	1	EIF2AK3;K622	yes	no		240922	1	MS/MS	C	1
VDDCNYAIKR	VDDC[57.0215]NYAIK[754.2523]R	K	I	10	3	4C(Carbamidomethyl (C)),9K(XO44-phosphonate)	Q9NZJ5	EIF2AK3	Eukaryotic translation initiation factor 2-alpha kinase 3	1	EIF2AK3;K622	yes	no		87324.7	2	MS/MS	C	2
VDDCNYAIKR	VDDC[57.0215]NYAIK[754.2523]R	K	I	10	3	4C(Carbamidomethyl (C)),9K(XO44-phosphonate)	Q9NZJ5	EIF2AK3	Eukaryotic translation initiation factor 2-alpha kinase 3	1	EIF2AK3;K622	yes	no		112888	1	MS/MS	C	3
VDDCNYAIKR	VDDC[57.0215]NYAIK[754.2523]R	K	I	10	3	4C(Carbamidomethyl (C)),9K(XO44-phosphonate)	Q9NZJ5	EIF2AK3	Eukaryotic translation initiation factor 2-alpha kinase 3	1	EIF2AK3;K622	yes	no		160123	3	MS/MS	D	1
VDDCNYAIKR	VDDC[57.0215]NYAIK[754.2523]R	K	I	10	3	4C(Carbamidomethyl (C)),9K(XO44-phosphonate)	Q9NZJ5	EIF2AK3	Eukaryotic translation initiation factor 2-alpha kinase 3	1	EIF2AK3;K622	yes	no		282689	3	MS/MS	D	2
VDDCNYAIKR	VDDC[57.0215]NYAIK[754.2523]R	K	I	10	3	4C(Carbamidomethyl (C)),9K(XO44-phosphonate)	Q9NZJ5	EIF2AK3	Eukaryotic translation initiation factor 2-alpha kinase 3	1	EIF2AK3;K622	yes	no		68334.4	1	MS/MS	D	3
VDDCNYAIKR	VDDC[57.0215]NYAIK[754.2523]R	K	I	10	3	4C(Carbamidomethyl (C)),9K(XO44-phosphonate)	Q9NZJ5	EIF2AK3	Eukaryotic translation initiation factor 2-alpha kinase 3	1	EIF2AK3;K622	yes	no		121604	4	MS/MS	E	1
VDDCNYAIKR	VDDC[57.0215]NYAIK[754.2523]R	K	I	10	3	4C(Carbamidomethyl (C)),9K(XO44-phosphonate)	Q9NZJ5	EIF2AK3	Eukaryotic translation initiation factor 2-alpha kinase 3	1	EIF2AK3;K622	yes	no		159899	1	MS/MS	E	2
VDDCNYAIKR	VDDC[57.0215]NYAIK[754.2523]R	K	I	10	3	4C(Carbamidomethyl (C)),9K(XO44-phosphonate)	Q9NZJ5	EIF2AK3	Eukaryotic translation initiation factor 2-alpha kinase 3	1	EIF2AK3;K622	yes	no		152461	1	MS/MS	E	3
VDDCNYAIKR	VDDC[57.0215]NYAIK[754.2523]R	K	I	10	3	4C(Carbamidomethyl (C)),9K(XO44-phosphonate)	Q9NZJ5	EIF2AK3	Eukaryotic translation initiation factor 2-alpha kinase 3	1	EIF2AK3;K622	yes	no		219678	3	MS/MS	F	1
VDDCNYAIKR	VDDC[57.0215]NYAIK[754.2523]R	K	I	10	3	4C(Carbamidomethyl (C)),9K(XO44-phosphonate)	Q9NZJ5	EIF2AK3	Eukaryotic translation initiation factor 2-alpha kinase 3	1	EIF2AK3;K622	yes	no		253044	2	MS/MS	F	2
VDDCNYAIKR	VDDC[57.0215]NYAIK[754.2523]R	K	I	10	3	4C(Carbamidomethyl (C)),9K(XO44-phosphonate)	Q9NZJ5	EIF2AK3	Eukaryotic translation initiation factor 2-alpha kinase 3	1	EIF2AK3;K622	yes	no		216098	3	MS/MS	F	3
VDDCNYAIKR	VDDC[57.0215]NYAIK[754.2523]R	K	I	10	3	4C(Carbamidomethyl (C)),9K(XO44-phosphonate)	Q9NZJ5	EIF2AK3	Eukaryotic translation initiation factor 2-alpha kinase 3	1	EIF2AK3;K622	yes	no		163959	3	MS/MS	G	1
VDDCNYAIKR	VDDC[57.0215]NYAIK[754.2523]R	K	I	10	3	4C(Carbamidomethyl (C)),9K(XO44-phosphonate)	Q9NZJ5	EIF2AK3	Eukaryotic translation initiation factor 2-alpha kinase 3	1	EIF2AK3;K622	yes	no		336638	3	MS/MS	G	2
VDDCNYAIKR	VDDC[57.0215]NYAIK[754.2523]R	K	I	10	3	4C(Carbamidomethyl (C)),9K(XO44-phosphonate)	Q9NZJ5	EIF2AK3	Eukaryotic translation initiation factor 2-alpha kinase 3	1	EIF2AK3;K622	yes	no		223469	3	MS/MS	G	3
VDDCNYAIKR	VDDC[57.0215]NYAIK[754.2523]R	K	I	10	3	4C(Carbamidomethyl (C)),9K(XO44-phosphonate)	Q9NZJ5	EIF2AK3	Eukaryotic translation initiation factor 2-alpha kinase 3	1	EIF2AK3;K622	yes	no		215287	3	MS/MS	H	1
VDDCNYAIKR	VDDC[57.0215]NYAIK[754.2523]R	K	I	10	3	4C(Carbamidomethyl (C)),9K(XO44-phosphonate)	Q9NZJ5	EIF2AK3	Eukaryotic translation initiation factor 2-alpha kinase 3	1	EIF2AK3;K622	yes	no		183830	4	MS/MS	H	2
VDDCNYAIKR	VDDC[57.0215]NYAIK[754.2523]R	K	I	10	3	4C(Carbamidomethyl (C)),9K(XO44-phosphonate)	Q9NZJ5	EIF2AK3	Eukaryotic translation initiation factor 2-alpha kinase 3	1	EIF2AK3;K622	yes	no		319932	4	MS/MS	H	3
VTKDGVTVAK	VTK[754.2523]DGVTVAK	K	S	10	3	3K(XO44-phosphonate)	P10809	HSPD1	60 kDa heat shock protein, mitochondrial	0	HSPD1;K75	yes	no	+	74681.4	1	MS/MS	A	1
VTKDGVTVAK	VTK[754.2523]DGVTVAK	K	S	10	3	3K(XO44-phosphonate)	P10809	HSPD1	60 kDa heat shock protein, mitochondrial	0	HSPD1;K75	yes	no	+	136661	1	MS/MS	A	2
VTKDGVTVAK	VTK[754.2523]DGVTVAK	K	S	10	3	3K(XO44-phosphonate)	P10809	HSPD1	60 kDa heat shock protein, mitochondrial	0	HSPD1;K75	yes	no	+	203461	1	MS/MS	A	3
VTKDGVTVAK	VTK[754.2523]DGVTVAK	K	S	10	3	3K(XO44-phosphonate)	P10809	HSPD1	60 kDa heat shock protein, mitochondrial	0	HSPD1;K75	yes	no	+	184503	1	MS/MS	B	1
VTKDGVTVAK	VTK[754.2523]DGVTVAK	K	S	10	3	3K(XO44-phosphonate)	P10809	HSPD1	60 kDa heat shock protein, mitochondrial	0	HSPD1;K75	yes	no	+	NA	0	unmatched	B	2
VTKDGVTVAK	VTK[754.2523]DGVTVAK	K	S	10	3	3K(XO44-phosphonate)	P10809	HSPD1	60 kDa heat shock protein, mitochondrial	0	HSPD1;K75	yes	no	+	NA	0	unmatched	B	3
VTKDGVTVAK	VTK[754.2523]DGVTVAK	K	S	10	3	3K(XO44-phosphonate)	P10809	HSPD1	60 kDa heat shock protein, mitochondrial	0	HSPD1;K75	yes	no	+	273578	4	MS/MS	C	1
VTKDGVTVAK	VTK[754.2523]DGVTVAK	K	S	10	3	3K(XO44-phosphonate)	P10809	HSPD1	60 kDa heat shock protein, mitochondrial	0	HSPD1;K75	yes	no	+	93359.8	1	MS/MS	C	2
VTKDGVTVAK	VTK[754.2523]DGVTVAK	K	S	10	3	3K(XO44-phosphonate)	P10809	HSPD1	60 kDa heat shock protein, mitochondrial	0	HSPD1;K75	yes	no	+	149216	1	MS/MS	C	3
VTKDGVTVAK	VTK[754.2523]DGVTVAK	K	S	10	3	3K(XO44-phosphonate)	P10809	HSPD1	60 kDa heat shock protein, mitochondrial	0	HSPD1;K75	yes	no	+	146452	2	MS/MS	D	1
VTKDGVTVAK	VTK[754.2523]DGVTVAK	K	S	10	3	3K(XO44-phosphonate)	P10809	HSPD1	60 kDa heat shock protein, mitochondrial	0	HSPD1;K75	yes	no	+	319131	2	MS/MS	D	2
VTKDGVTVAK	VTK[754.2523]DGVTVAK	K	S	10	3	3K(XO44-phosphonate)	P10809	HSPD1	60 kDa heat shock protein, mitochondrial	0	HSPD1;K75	yes	no	+	71918.3	1	MS/MS	D	3
VTKDGVTVAK	VTK[754.2523]DGVTVAK	K	S	10	3	3K(XO44-phosphonate)	P10809	HSPD1	60 kDa heat shock protein, mitochondrial	0	HSPD1;K75	yes	no	+	123166	2	MS/MS	E	1
VTKDGVTVAK	VTK[754.2523]DGVTVAK	K	S	10	3	3K(XO44-phosphonate)	P10809	HSPD1	60 kDa heat shock protein, mitochondrial	0	HSPD1;K75	yes	no	+	166725	2	MS/MS	E	2
VTKDGVTVAK	VTK[754.2523]DGVTVAK	K	S	10	3	3K(XO44-phosphonate)	P10809	HSPD1	60 kDa heat shock protein, mitochondrial	0	HSPD1;K75	yes	no	+	139058	3	MS/MS	E	3
VTKDGVTVAK	VTK[754.2523]DGVTVAK	K	S	10	3	3K(XO44-phosphonate)	P10809	HSPD1	60 kDa heat shock protein, mitochondrial	0	HSPD1;K75	yes	no	+	199167	3	MS/MS	F	1
VTKDGVTVAK	VTK[754.2523]DGVTVAK	K	S	10	3	3K(XO44-phosphonate)	P10809	HSPD1	60 kDa heat shock protein, mitochondrial	0	HSPD1;K75	yes	no	+	208023	1	MS/MS	F	2
VTKDGVTVAK	VTK[754.2523]DGVTVAK	K	S	10	3	3K(XO44-phosphonate)	P10809	HSPD1	60 kDa heat shock protein, mitochondrial	0	HSPD1;K75	yes	no	+	217574	3	MS/MS	F	3
VTKDGVTVAK	VTK[754.2523]DGVTVAK	K	S	10	3	3K(XO44-phosphonate)	P10809	HSPD1	60 kDa heat shock protein, mitochondrial	0	HSPD1;K75	yes	no	+	233462	3	MS/MS	G	1
VTKDGVTVAK	VTK[754.2523]DGVTVAK	K	S	10	3	3K(XO44-phosphonate)	P10809	HSPD1	60 kDa heat shock protein, mitochondrial	0	HSPD1;K75	yes	no	+	365454	2	MS/MS	G	2
VTKDGVTVAK	VTK[754.2523]DGVTVAK	K	S	10	3	3K(XO44-phosphonate)	P10809	HSPD1	60 kDa heat shock protein, mitochondrial	0	HSPD1;K75	yes	no	+	226242	4	MS/MS	G	3
VTKDGVTVAK	VTK[754.2523]DGVTVAK	K	S	10	3	3K(XO44-phosphonate)	P10809	HSPD1	60 kDa heat shock protein, mitochondrial	0	HSPD1;K75	yes	no	+	225856	1	MS/MS	H	1
VTKDGVTVAK	VTK[754.2523]DGVTVAK	K	S	10	3	3K(XO44-phosphonate)	P10809	HSPD1	60 kDa heat shock protein, mitochondrial	0	HSPD1;K75	yes	no	+	268377	3	MS/MS	H	2
VTKDGVTVAK	VTK[754.2523]DGVTVAK	K	S	10	3	3K(XO44-phosphonate)	P10809	HSPD1	60 kDa heat shock protein, mitochondrial	0	HSPD1;K75	yes	no	+	388878	2	MS/MS	H	3
YAAVKIHQLNK	YAAVK[754.2523]IHQLNK	R	S	11	3	5K(XO44-phosphonate)	Q9UKI8	TLK1	Serine/threonine-protein kinase tousled-like 1	1	TLK1;K485	yes	no		119836	3	MS/MS	A	1
YAAVKIHQLNK	YAAVK[754.2523]IHQLNK	R	S	11	3	5K(XO44-phosphonate)	Q9UKI8	TLK1	Serine/threonine-protein kinase tousled-like 1	1	TLK1;K485	yes	no		279779	1	MS/MS	A	2
YAAVKIHQLNK	YAAVK[754.2523]IHQLNK	R	S	11	3	5K(XO44-phosphonate)	Q9UKI8	TLK1	Serine/threonine-protein kinase tousled-like 1	1	TLK1;K485	yes	no		217949	1	MS/MS	A	3
YAAVKIHQLNK	YAAVK[754.2523]IHQLNK	R	S	11	3	5K(XO44-phosphonate)	Q9UKI8	TLK1	Serine/threonine-protein kinase tousled-like 1	1	TLK1;K485	yes	no		204574	1	MS/MS	B	1
YAAVKIHQLNK	YAAVK[754.2523]IHQLNK	R	S	11	3	5K(XO44-phosphonate)	Q9UKI8	TLK1	Serine/threonine-protein kinase tousled-like 1	1	TLK1;K485	yes	no		NA	0	unmatched	B	2
YAAVKIHQLNK	YAAVK[754.2523]IHQLNK	R	S	11	3	5K(XO44-phosphonate)	Q9UKI8	TLK1	Serine/threonine-protein kinase tousled-like 1	1	TLK1;K485	yes	no		NA	0	unmatched	B	3
YAAVKIHQLNK	YAAVK[754.2523]IHQLNK	R	S	11	3	5K(XO44-phosphonate)	Q9UKI8	TLK1	Serine/threonine-protein kinase tousled-like 1	1	TLK1;K485	yes	no		375290	1	MS/MS	C	1
YAAVKIHQLNK	YAAVK[754.2523]IHQLNK	R	S	11	3	5K(XO44-phosphonate)	Q9UKI8	TLK1	Serine/threonine-protein kinase tousled-like 1	1	TLK1;K485	yes	no		152397	1	MS/MS	C	2
YAAVKIHQLNK	YAAVK[754.2523]IHQLNK	R	S	11	3	5K(XO44-phosphonate)	Q9UKI8	TLK1	Serine/threonine-protein kinase tousled-like 1	1	TLK1;K485	yes	no		388126	2	MS/MS	C	3
YAAVKIHQLNK	YAAVK[754.2523]IHQLNK	R	S	11	3	5K(XO44-phosphonate)	Q9UKI8	TLK1	Serine/threonine-protein kinase tousled-like 1	1	TLK1;K485	yes	no		302346	1	MS/MS	D	1
YAAVKIHQLNK	YAAVK[754.2523]IHQLNK	R	S	11	3	5K(XO44-phosphonate)	Q9UKI8	TLK1	Serine/threonine-protein kinase tousled-like 1	1	TLK1;K485	yes	no		473184	1	MS/MS	D	2
YAAVKIHQLNK	YAAVK[754.2523]IHQLNK	R	S	11	3	5K(XO44-phosphonate)	Q9UKI8	TLK1	Serine/threonine-protein kinase tousled-like 1	1	TLK1;K485	yes	no		92118.1	1	MS/MS	D	3
YAAVKIHQLNK	YAAVK[754.2523]IHQLNK	R	S	11	3	5K(XO44-phosphonate)	Q9UKI8	TLK1	Serine/threonine-protein kinase tousled-like 1	1	TLK1;K485	yes	no		188555	2	MS/MS	E	1
YAAVKIHQLNK	YAAVK[754.2523]IHQLNK	R	S	11	3	5K(XO44-phosphonate)	Q9UKI8	TLK1	Serine/threonine-protein kinase tousled-like 1	1	TLK1;K485	yes	no		346134	1	MS/MS	E	2
YAAVKIHQLNK	YAAVK[754.2523]IHQLNK	R	S	11	3	5K(XO44-phosphonate)	Q9UKI8	TLK1	Serine/threonine-protein kinase tousled-like 1	1	TLK1;K485	yes	no		385736	1	MS/MS	E	3
YAAVKIHQLNK	YAAVK[754.2523]IHQLNK	R	S	11	3	5K(XO44-phosphonate)	Q9UKI8	TLK1	Serine/threonine-protein kinase tousled-like 1	1	TLK1;K485	yes	no		386636	2	MS/MS	F	1
YAAVKIHQLNK	YAAVK[754.2523]IHQLNK	R	S	11	3	5K(XO44-phosphonate)	Q9UKI8	TLK1	Serine/threonine-protein kinase tousled-like 1	1	TLK1;K485	yes	no		434526	1	MS/MS	F	2
YAAVKIHQLNK	YAAVK[754.2523]IHQLNK	R	S	11	3	5K(XO44-phosphonate)	Q9UKI8	TLK1	Serine/threonine-protein kinase tousled-like 1	1	TLK1;K485	yes	no		299644	2	MS/MS	F	3
YAAVKIHQLNK	YAAVK[754.2523]IHQLNK	R	S	11	3	5K(XO44-phosphonate)	Q9UKI8	TLK1	Serine/threonine-protein kinase tousled-like 1	1	TLK1;K485	yes	no		207810	3	MS/MS	G	1
YAAVKIHQLNK	YAAVK[754.2523]IHQLNK	R	S	11	3	5K(XO44-phosphonate)	Q9UKI8	TLK1	Serine/threonine-protein kinase tousled-like 1	1	TLK1;K485	yes	no		584599	3	MS/MS	G	2
YAAVKIHQLNK	YAAVK[754.2523]IHQLNK	R	S	11	3	5K(XO44-phosphonate)	Q9UKI8	TLK1	Serine/threonine-protein kinase tousled-like 1	1	TLK1;K485	yes	no		607702	2	MS/MS	G	3
YAAVKIHQLNK	YAAVK[754.2523]IHQLNK	R	S	11	3	5K(XO44-phosphonate)	Q9UKI8	TLK1	Serine/threonine-protein kinase tousled-like 1	1	TLK1;K485	yes	no		509351	3	MS/MS	H	1
YAAVKIHQLNK	YAAVK[754.2523]IHQLNK	R	S	11	3	5K(XO44-phosphonate)	Q9UKI8	TLK1	Serine/threonine-protein kinase tousled-like 1	1	TLK1;K485	yes	no		289660	5	MS/MS	H	2
YAAVKIHQLNK	YAAVK[754.2523]IHQLNK	R	S	11	3	5K(XO44-phosphonate)	Q9UKI8	TLK1	Serine/threonine-protein kinase tousled-like 1	1	TLK1;K485	yes	no		627658	2	MS/MS	H	3
YDPEGDNTGEQVAVKSLK	YDPEGDNTGEQVAVK[754.2523]SLK	R	P	18	3	15K(XO44-phosphonate)	P23458	JAK1	Tyrosine-protein kinase JAK1	1	JAK1;K908	yes	no	+	16255.8	0	MBR	A	1
YDPEGDNTGEQVAVKSLK	YDPEGDNTGEQVAVK[754.2523]SLK	R	P	18	3	15K(XO44-phosphonate)	P23458	JAK1	Tyrosine-protein kinase JAK1	1	JAK1;K908	yes	no	+	59455.8	1	MS/MS	A	2
YDPEGDNTGEQVAVKSLK	YDPEGDNTGEQVAVK[754.2523]SLK	R	P	18	3	15K(XO44-phosphonate)	P23458	JAK1	Tyrosine-protein kinase JAK1	1	JAK1;K908	yes	no	+	45672.5	1	MS/MS	A	3
YDPEGDNTGEQVAVKSLK	YDPEGDNTGEQVAVK[754.2523]SLK	R	P	18	3	15K(XO44-phosphonate)	P23458	JAK1	Tyrosine-protein kinase JAK1	1	JAK1;K908	yes	no	+	NA	0	unmatched	B	1
YDPEGDNTGEQVAVKSLK	YDPEGDNTGEQVAVK[754.2523]SLK	R	P	18	3	15K(XO44-phosphonate)	P23458	JAK1	Tyrosine-protein kinase JAK1	1	JAK1;K908	yes	no	+	NA	0	unmatched	B	2
YDPEGDNTGEQVAVKSLK	YDPEGDNTGEQVAVK[754.2523]SLK	R	P	18	3	15K(XO44-phosphonate)	P23458	JAK1	Tyrosine-protein kinase JAK1	1	JAK1;K908	yes	no	+	NA	0	unmatched	B	3
YDPEGDNTGEQVAVKSLK	YDPEGDNTGEQVAVK[754.2523]SLK	R	P	18	3	15K(XO44-phosphonate)	P23458	JAK1	Tyrosine-protein kinase JAK1	1	JAK1;K908	yes	no	+	34239.7	0	MBR	C	1
YDPEGDNTGEQVAVKSLK	YDPEGDNTGEQVAVK[754.2523]SLK	R	P	18	3	15K(XO44-phosphonate)	P23458	JAK1	Tyrosine-protein kinase JAK1	1	JAK1;K908	yes	no	+	16998	0	MBR	C	2
YDPEGDNTGEQVAVKSLK	YDPEGDNTGEQVAVK[754.2523]SLK	R	P	18	3	15K(XO44-phosphonate)	P23458	JAK1	Tyrosine-protein kinase JAK1	1	JAK1;K908	yes	no	+	NA	0	unmatched	C	3
YDPEGDNTGEQVAVKSLK	YDPEGDNTGEQVAVK[754.2523]SLK	R	P	18	3	15K(XO44-phosphonate)	P23458	JAK1	Tyrosine-protein kinase JAK1	1	JAK1;K908	yes	no	+	46079	0	MBR	D	1
YDPEGDNTGEQVAVKSLK	YDPEGDNTGEQVAVK[754.2523]SLK	R	P	18	3	15K(XO44-phosphonate)	P23458	JAK1	Tyrosine-protein kinase JAK1	1	JAK1;K908	yes	no	+	32815.6	1	MS/MS	D	2
YDPEGDNTGEQVAVKSLK	YDPEGDNTGEQVAVK[754.2523]SLK	R	P	18	3	15K(XO44-phosphonate)	P23458	JAK1	Tyrosine-protein kinase JAK1	1	JAK1;K908	yes	no	+	NA	0	unmatched	D	3
YDPEGDNTGEQVAVKSLK	YDPEGDNTGEQVAVK[754.2523]SLK	R	P	18	3	15K(XO44-phosphonate)	P23458	JAK1	Tyrosine-protein kinase JAK1	1	JAK1;K908	yes	no	+	14332.8	0	MBR	E	1
YDPEGDNTGEQVAVKSLK	YDPEGDNTGEQVAVK[754.2523]SLK	R	P	18	3	15K(XO44-phosphonate)	P23458	JAK1	Tyrosine-protein kinase JAK1	1	JAK1;K908	yes	no	+	27657.2	1	MS/MS	E	2
YDPEGDNTGEQVAVKSLK	YDPEGDNTGEQVAVK[754.2523]SLK	R	P	18	3	15K(XO44-phosphonate)	P23458	JAK1	Tyrosine-protein kinase JAK1	1	JAK1;K908	yes	no	+	19673.9	1	MS/MS	E	3
YDPEGDNTGEQVAVKSLK	YDPEGDNTGEQVAVK[754.2523]SLK	R	P	18	3	15K(XO44-phosphonate)	P23458	JAK1	Tyrosine-protein kinase JAK1	1	JAK1;K908	yes	no	+	22117.3	0	MBR	F	1
YDPEGDNTGEQVAVKSLK	YDPEGDNTGEQVAVK[754.2523]SLK	R	P	18	3	15K(XO44-phosphonate)	P23458	JAK1	Tyrosine-protein kinase JAK1	1	JAK1;K908	yes	no	+	44980.3	1	MS/MS	F	2
YDPEGDNTGEQVAVKSLK	YDPEGDNTGEQVAVK[754.2523]SLK	R	P	18	3	15K(XO44-phosphonate)	P23458	JAK1	Tyrosine-protein kinase JAK1	1	JAK1;K908	yes	no	+	11726.4	0	MBR	F	3
YDPEGDNTGEQVAVKSLK	YDPEGDNTGEQVAVK[754.2523]SLK	R	P	18	3	15K(XO44-phosphonate)	P23458	JAK1	Tyrosine-protein kinase JAK1	1	JAK1;K908	yes	no	+	10424.1	0	MBR	G	1
YDPEGDNTGEQVAVKSLK	YDPEGDNTGEQVAVK[754.2523]SLK	R	P	18	3	15K(XO44-phosphonate)	P23458	JAK1	Tyrosine-protein kinase JAK1	1	JAK1;K908	yes	no	+	20043.6	0	MBR	G	2
YDPEGDNTGEQVAVKSLK	YDPEGDNTGEQVAVK[754.2523]SLK	R	P	18	3	15K(XO44-phosphonate)	P23458	JAK1	Tyrosine-protein kinase JAK1	1	JAK1;K908	yes	no	+	28066.2	0	MBR	G	3
YDPEGDNTGEQVAVKSLK	YDPEGDNTGEQVAVK[754.2523]SLK	R	P	18	3	15K(XO44-phosphonate)	P23458	JAK1	Tyrosine-protein kinase JAK1	1	JAK1;K908	yes	no	+	NA	0	unmatched	H	1
YDPEGDNTGEQVAVKSLK	YDPEGDNTGEQVAVK[754.2523]SLK	R	P	18	3	15K(XO44-phosphonate)	P23458	JAK1	Tyrosine-protein kinase JAK1	1	JAK1;K908	yes	no	+	9447.83	0	MBR	H	2
YDPEGDNTGEQVAVKSLK	YDPEGDNTGEQVAVK[754.2523]SLK	R	P	18	3	15K(XO44-phosphonate)	P23458	JAK1	Tyrosine-protein kinase JAK1	1	JAK1;K908	yes	no	+	NA	0	unmatched	H	3
YDPEGDNTGEQVAVKSLKPESGGNHIADLK	YDPEGDNTGEQVAVK[754.2523]SLKPESGGNHIADLK	R	K	30	4,5	15K(XO44-phosphonate)	P23458	JAK1	Tyrosine-protein kinase JAK1	1	JAK1;K908	yes	no	+	57612.3	1	MS/MS	A	1
YDPEGDNTGEQVAVKSLKPESGGNHIADLK	YDPEGDNTGEQVAVK[754.2523]SLKPESGGNHIADLK	R	K	30	4,5	15K(XO44-phosphonate)	P23458	JAK1	Tyrosine-protein kinase JAK1	1	JAK1;K908	yes	no	+	204270	1	MS/MS	A	2
YDPEGDNTGEQVAVKSLKPESGGNHIADLK	YDPEGDNTGEQVAVK[754.2523]SLKPESGGNHIADLK	R	K	30	4,5	15K(XO44-phosphonate)	P23458	JAK1	Tyrosine-protein kinase JAK1	1	JAK1;K908	yes	no	+	173202	0	MBR	A	3
YDPEGDNTGEQVAVKSLKPESGGNHIADLK	YDPEGDNTGEQVAVK[754.2523]SLKPESGGNHIADLK	R	K	30	4,5	15K(XO44-phosphonate)	P23458	JAK1	Tyrosine-protein kinase JAK1	1	JAK1;K908	yes	no	+	80700.4	1	MS/MS	B	1
YDPEGDNTGEQVAVKSLKPESGGNHIADLK	YDPEGDNTGEQVAVK[754.2523]SLKPESGGNHIADLK	R	K	30	4,5	15K(XO44-phosphonate)	P23458	JAK1	Tyrosine-protein kinase JAK1	1	JAK1;K908	yes	no	+	NA	0	unmatched	B	2
YDPEGDNTGEQVAVKSLKPESGGNHIADLK	YDPEGDNTGEQVAVK[754.2523]SLKPESGGNHIADLK	R	K	30	4,5	15K(XO44-phosphonate)	P23458	JAK1	Tyrosine-protein kinase JAK1	1	JAK1;K908	yes	no	+	NA	0	unmatched	B	3
YDPEGDNTGEQVAVKSLKPESGGNHIADLK	YDPEGDNTGEQVAVK[754.2523]SLKPESGGNHIADLK	R	K	30	4,5	15K(XO44-phosphonate)	P23458	JAK1	Tyrosine-protein kinase JAK1	1	JAK1;K908	yes	no	+	131544	0	MBR	C	1
YDPEGDNTGEQVAVKSLKPESGGNHIADLK	YDPEGDNTGEQVAVK[754.2523]SLKPESGGNHIADLK	R	K	30	4,5	15K(XO44-phosphonate)	P23458	JAK1	Tyrosine-protein kinase JAK1	1	JAK1;K908	yes	no	+	54470.2	2	MS/MS	C	2
YDPEGDNTGEQVAVKSLKPESGGNHIADLK	YDPEGDNTGEQVAVK[754.2523]SLKPESGGNHIADLK	R	K	30	4,5	15K(XO44-phosphonate)	P23458	JAK1	Tyrosine-protein kinase JAK1	1	JAK1;K908	yes	no	+	84577.5	1	MS/MS	C	3
YDPEGDNTGEQVAVKSLKPESGGNHIADLK	YDPEGDNTGEQVAVK[754.2523]SLKPESGGNHIADLK	R	K	30	4,5	15K(XO44-phosphonate)	P23458	JAK1	Tyrosine-protein kinase JAK1	1	JAK1;K908	yes	no	+	145291	0	MBR	D	1
YDPEGDNTGEQVAVKSLKPESGGNHIADLK	YDPEGDNTGEQVAVK[754.2523]SLKPESGGNHIADLK	R	K	30	4,5	15K(XO44-phosphonate)	P23458	JAK1	Tyrosine-protein kinase JAK1	1	JAK1;K908	yes	no	+	102485	2	MS/MS	D	2
YDPEGDNTGEQVAVKSLKPESGGNHIADLK	YDPEGDNTGEQVAVK[754.2523]SLKPESGGNHIADLK	R	K	30	4,5	15K(XO44-phosphonate)	P23458	JAK1	Tyrosine-protein kinase JAK1	1	JAK1;K908	yes	no	+	45143.3	0	MBR	D	3
YDPEGDNTGEQVAVKSLKPESGGNHIADLK	YDPEGDNTGEQVAVK[754.2523]SLKPESGGNHIADLK	R	K	30	4,5	15K(XO44-phosphonate)	P23458	JAK1	Tyrosine-protein kinase JAK1	1	JAK1;K908	yes	no	+	65524.1	2	MS/MS	E	1
YDPEGDNTGEQVAVKSLKPESGGNHIADLK	YDPEGDNTGEQVAVK[754.2523]SLKPESGGNHIADLK	R	K	30	4,5	15K(XO44-phosphonate)	P23458	JAK1	Tyrosine-protein kinase JAK1	1	JAK1;K908	yes	no	+	99410.1	3	MS/MS	E	2
YDPEGDNTGEQVAVKSLKPESGGNHIADLK	YDPEGDNTGEQVAVK[754.2523]SLKPESGGNHIADLK	R	K	30	4,5	15K(XO44-phosphonate)	P23458	JAK1	Tyrosine-protein kinase JAK1	1	JAK1;K908	yes	no	+	82152.4	1	MS/MS	E	3
YDPEGDNTGEQVAVKSLKPESGGNHIADLK	YDPEGDNTGEQVAVK[754.2523]SLKPESGGNHIADLK	R	K	30	4,5	15K(XO44-phosphonate)	P23458	JAK1	Tyrosine-protein kinase JAK1	1	JAK1;K908	yes	no	+	103635	0	MBR	F	1
YDPEGDNTGEQVAVKSLKPESGGNHIADLK	YDPEGDNTGEQVAVK[754.2523]SLKPESGGNHIADLK	R	K	30	4,5	15K(XO44-phosphonate)	P23458	JAK1	Tyrosine-protein kinase JAK1	1	JAK1;K908	yes	no	+	139955	1	MS/MS	F	2
YDPEGDNTGEQVAVKSLKPESGGNHIADLK	YDPEGDNTGEQVAVK[754.2523]SLKPESGGNHIADLK	R	K	30	4,5	15K(XO44-phosphonate)	P23458	JAK1	Tyrosine-protein kinase JAK1	1	JAK1;K908	yes	no	+	45562.2	1	MS/MS	F	3
YDPEGDNTGEQVAVKSLKPESGGNHIADLK	YDPEGDNTGEQVAVK[754.2523]SLKPESGGNHIADLK	R	K	30	4,5	15K(XO44-phosphonate)	P23458	JAK1	Tyrosine-protein kinase JAK1	1	JAK1;K908	yes	no	+	53546.1	1	MS/MS	G	1
YDPEGDNTGEQVAVKSLKPESGGNHIADLK	YDPEGDNTGEQVAVK[754.2523]SLKPESGGNHIADLK	R	K	30	4,5	15K(XO44-phosphonate)	P23458	JAK1	Tyrosine-protein kinase JAK1	1	JAK1;K908	yes	no	+	77393.3	0	MBR	G	2
YDPEGDNTGEQVAVKSLKPESGGNHIADLK	YDPEGDNTGEQVAVK[754.2523]SLKPESGGNHIADLK	R	K	30	4,5	15K(XO44-phosphonate)	P23458	JAK1	Tyrosine-protein kinase JAK1	1	JAK1;K908	yes	no	+	104841	1	MS/MS	G	3
YDPEGDNTGEQVAVKSLKPESGGNHIADLK	YDPEGDNTGEQVAVK[754.2523]SLKPESGGNHIADLK	R	K	30	4,5	15K(XO44-phosphonate)	P23458	JAK1	Tyrosine-protein kinase JAK1	1	JAK1;K908	yes	no	+	59111	0	MBR	H	1
YDPEGDNTGEQVAVKSLKPESGGNHIADLK	YDPEGDNTGEQVAVK[754.2523]SLKPESGGNHIADLK	R	K	30	4,5	15K(XO44-phosphonate)	P23458	JAK1	Tyrosine-protein kinase JAK1	1	JAK1;K908	yes	no	+	33709.9	2	MS/MS	H	2
YDPEGDNTGEQVAVKSLKPESGGNHIADLK	YDPEGDNTGEQVAVK[754.2523]SLKPESGGNHIADLK	R	K	30	4,5	15K(XO44-phosphonate)	P23458	JAK1	Tyrosine-protein kinase JAK1	1	JAK1;K908	yes	no	+	47398.9	0	MBR	H	3
YDPLQDNTGEVVAVKK	YDPLQDNTGEVVAVK[754.2523]K	R	L	16	3	15K(XO44-phosphonate)	O60674	JAK2	Tyrosine-protein kinase JAK2	1	JAK2;K882	yes	no		31186.1	3	MS/MS	A	1
YDPLQDNTGEVVAVKK	YDPLQDNTGEVVAVK[754.2523]K	R	L	16	3	15K(XO44-phosphonate)	O60674	JAK2	Tyrosine-protein kinase JAK2	1	JAK2;K882	yes	no		133000	1	MS/MS	A	2
YDPLQDNTGEVVAVKK	YDPLQDNTGEVVAVK[754.2523]K	R	L	16	3	15K(XO44-phosphonate)	O60674	JAK2	Tyrosine-protein kinase JAK2	1	JAK2;K882	yes	no		181956	2	MS/MS	A	3
YDPLQDNTGEVVAVKK	YDPLQDNTGEVVAVK[754.2523]K	R	L	16	3	15K(XO44-phosphonate)	O60674	JAK2	Tyrosine-protein kinase JAK2	1	JAK2;K882	yes	no		88928.9	1	MS/MS	B	1
YDPLQDNTGEVVAVKK	YDPLQDNTGEVVAVK[754.2523]K	R	L	16	3	15K(XO44-phosphonate)	O60674	JAK2	Tyrosine-protein kinase JAK2	1	JAK2;K882	yes	no		NA	0	unmatched	B	2
YDPLQDNTGEVVAVKK	YDPLQDNTGEVVAVK[754.2523]K	R	L	16	3	15K(XO44-phosphonate)	O60674	JAK2	Tyrosine-protein kinase JAK2	1	JAK2;K882	yes	no		NA	0	unmatched	B	3
YDPLQDNTGEVVAVKK	YDPLQDNTGEVVAVK[754.2523]K	R	L	16	3	15K(XO44-phosphonate)	O60674	JAK2	Tyrosine-protein kinase JAK2	1	JAK2;K882	yes	no		105200	4	MS/MS	C	1
YDPLQDNTGEVVAVKK	YDPLQDNTGEVVAVK[754.2523]K	R	L	16	3	15K(XO44-phosphonate)	O60674	JAK2	Tyrosine-protein kinase JAK2	1	JAK2;K882	yes	no		63221.6	1	MS/MS	C	2
YDPLQDNTGEVVAVKK	YDPLQDNTGEVVAVK[754.2523]K	R	L	16	3	15K(XO44-phosphonate)	O60674	JAK2	Tyrosine-protein kinase JAK2	1	JAK2;K882	yes	no		NA	0	unmatched	C	3
YDPLQDNTGEVVAVKK	YDPLQDNTGEVVAVK[754.2523]K	R	L	16	3	15K(XO44-phosphonate)	O60674	JAK2	Tyrosine-protein kinase JAK2	1	JAK2;K882	yes	no		74941.6	2	MS/MS	D	1
YDPLQDNTGEVVAVKK	YDPLQDNTGEVVAVK[754.2523]K	R	L	16	3	15K(XO44-phosphonate)	O60674	JAK2	Tyrosine-protein kinase JAK2	1	JAK2;K882	yes	no		83526.6	2	MS/MS	D	2
YDPLQDNTGEVVAVKK	YDPLQDNTGEVVAVK[754.2523]K	R	L	16	3	15K(XO44-phosphonate)	O60674	JAK2	Tyrosine-protein kinase JAK2	1	JAK2;K882	yes	no		NA	0	unmatched	D	3
YDPLQDNTGEVVAVKK	YDPLQDNTGEVVAVK[754.2523]K	R	L	16	3	15K(XO44-phosphonate)	O60674	JAK2	Tyrosine-protein kinase JAK2	1	JAK2;K882	yes	no		38754.9	2	MS/MS	E	1
YDPLQDNTGEVVAVKK	YDPLQDNTGEVVAVK[754.2523]K	R	L	16	3	15K(XO44-phosphonate)	O60674	JAK2	Tyrosine-protein kinase JAK2	1	JAK2;K882	yes	no		83187.5	1	MS/MS	E	2
YDPLQDNTGEVVAVKK	YDPLQDNTGEVVAVK[754.2523]K	R	L	16	3	15K(XO44-phosphonate)	O60674	JAK2	Tyrosine-protein kinase JAK2	1	JAK2;K882	yes	no		42272.8	2	MS/MS	E	3
YDPLQDNTGEVVAVKK	YDPLQDNTGEVVAVK[754.2523]K	R	L	16	3	15K(XO44-phosphonate)	O60674	JAK2	Tyrosine-protein kinase JAK2	1	JAK2;K882	yes	no		98385.6	1	MS/MS	F	1
YDPLQDNTGEVVAVKK	YDPLQDNTGEVVAVK[754.2523]K	R	L	16	3	15K(XO44-phosphonate)	O60674	JAK2	Tyrosine-protein kinase JAK2	1	JAK2;K882	yes	no		134400	1	MS/MS	F	2
YDPLQDNTGEVVAVKK	YDPLQDNTGEVVAVK[754.2523]K	R	L	16	3	15K(XO44-phosphonate)	O60674	JAK2	Tyrosine-protein kinase JAK2	1	JAK2;K882	yes	no		22209.2	1	MS/MS	F	3
YDPLQDNTGEVVAVKK	YDPLQDNTGEVVAVK[754.2523]K	R	L	16	3	15K(XO44-phosphonate)	O60674	JAK2	Tyrosine-protein kinase JAK2	1	JAK2;K882	yes	no		33974.2	6	MS/MS	G	1
YDPLQDNTGEVVAVKK	YDPLQDNTGEVVAVK[754.2523]K	R	L	16	3	15K(XO44-phosphonate)	O60674	JAK2	Tyrosine-protein kinase JAK2	1	JAK2;K882	yes	no		98399.3	1	MS/MS	G	2
YDPLQDNTGEVVAVKK	YDPLQDNTGEVVAVK[754.2523]K	R	L	16	3	15K(XO44-phosphonate)	O60674	JAK2	Tyrosine-protein kinase JAK2	1	JAK2;K882	yes	no		55649.3	1	MS/MS	G	3
YDPLQDNTGEVVAVKK	YDPLQDNTGEVVAVK[754.2523]K	R	L	16	3	15K(XO44-phosphonate)	O60674	JAK2	Tyrosine-protein kinase JAK2	1	JAK2;K882	yes	no		83734.5	4	MS/MS	H	1
YDPLQDNTGEVVAVKK	YDPLQDNTGEVVAVK[754.2523]K	R	L	16	3	15K(XO44-phosphonate)	O60674	JAK2	Tyrosine-protein kinase JAK2	1	JAK2;K882	yes	no		9858.48	1	MS/MS	H	2
YDPLQDNTGEVVAVKK	YDPLQDNTGEVVAVK[754.2523]K	R	L	16	3	15K(XO44-phosphonate)	O60674	JAK2	Tyrosine-protein kinase JAK2	1	JAK2;K882	yes	no		59741.8	1	MS/MS	H	3
YVAVKIHQLNK	YVAVK[754.2523]IHQLNK	R	N	11	3	5K(XO44-phosphonate)	Q86UE8	TLK2	Serine/threonine-protein kinase tousled-like 2	1	TLK2;K491	yes	no		17053.4	0	MBR	A	1
YVAVKIHQLNK	YVAVK[754.2523]IHQLNK	R	N	11	3	5K(XO44-phosphonate)	Q86UE8	TLK2	Serine/threonine-protein kinase tousled-like 2	1	TLK2;K491	yes	no		25333	0	MBR	A	2
YVAVKIHQLNK	YVAVK[754.2523]IHQLNK	R	N	11	3	5K(XO44-phosphonate)	Q86UE8	TLK2	Serine/threonine-protein kinase tousled-like 2	1	TLK2;K491	yes	no		NA	0	unmatched	A	3
YVAVKIHQLNK	YVAVK[754.2523]IHQLNK	R	N	11	3	5K(XO44-phosphonate)	Q86UE8	TLK2	Serine/threonine-protein kinase tousled-like 2	1	TLK2;K491	yes	no		NA	0	unmatched	B	1
YVAVKIHQLNK	YVAVK[754.2523]IHQLNK	R	N	11	3	5K(XO44-phosphonate)	Q86UE8	TLK2	Serine/threonine-protein kinase tousled-like 2	1	TLK2;K491	yes	no		NA	0	unmatched	B	2
YVAVKIHQLNK	YVAVK[754.2523]IHQLNK	R	N	11	3	5K(XO44-phosphonate)	Q86UE8	TLK2	Serine/threonine-protein kinase tousled-like 2	1	TLK2;K491	yes	no		NA	0	unmatched	B	3
YVAVKIHQLNK	YVAVK[754.2523]IHQLNK	R	N	11	3	5K(XO44-phosphonate)	Q86UE8	TLK2	Serine/threonine-protein kinase tousled-like 2	1	TLK2;K491	yes	no		64866.9	2	MS/MS	C	1
YVAVKIHQLNK	YVAVK[754.2523]IHQLNK	R	N	11	3	5K(XO44-phosphonate)	Q86UE8	TLK2	Serine/threonine-protein kinase tousled-like 2	1	TLK2;K491	yes	no		16135.5	0	MBR	C	2
YVAVKIHQLNK	YVAVK[754.2523]IHQLNK	R	N	11	3	5K(XO44-phosphonate)	Q86UE8	TLK2	Serine/threonine-protein kinase tousled-like 2	1	TLK2;K491	yes	no		12276.3	0	MBR	C	3
YVAVKIHQLNK	YVAVK[754.2523]IHQLNK	R	N	11	3	5K(XO44-phosphonate)	Q86UE8	TLK2	Serine/threonine-protein kinase tousled-like 2	1	TLK2;K491	yes	no		NA	0	unmatched	D	1
YVAVKIHQLNK	YVAVK[754.2523]IHQLNK	R	N	11	3	5K(XO44-phosphonate)	Q86UE8	TLK2	Serine/threonine-protein kinase tousled-like 2	1	TLK2;K491	yes	no		66544.7	2	MS/MS	D	2
YVAVKIHQLNK	YVAVK[754.2523]IHQLNK	R	N	11	3	5K(XO44-phosphonate)	Q86UE8	TLK2	Serine/threonine-protein kinase tousled-like 2	1	TLK2;K491	yes	no		NA	0	unmatched	D	3
YVAVKIHQLNK	YVAVK[754.2523]IHQLNK	R	N	11	3	5K(XO44-phosphonate)	Q86UE8	TLK2	Serine/threonine-protein kinase tousled-like 2	1	TLK2;K491	yes	no		44805.7	2	MS/MS	E	1
YVAVKIHQLNK	YVAVK[754.2523]IHQLNK	R	N	11	3	5K(XO44-phosphonate)	Q86UE8	TLK2	Serine/threonine-protein kinase tousled-like 2	1	TLK2;K491	yes	no		62649.6	1	MS/MS	E	2
YVAVKIHQLNK	YVAVK[754.2523]IHQLNK	R	N	11	3	5K(XO44-phosphonate)	Q86UE8	TLK2	Serine/threonine-protein kinase tousled-like 2	1	TLK2;K491	yes	no		51624.5	0	MBR	E	3
YVAVKIHQLNK	YVAVK[754.2523]IHQLNK	R	N	11	3	5K(XO44-phosphonate)	Q86UE8	TLK2	Serine/threonine-protein kinase tousled-like 2	1	TLK2;K491	yes	no		70854.5	1	MS/MS	F	1
YVAVKIHQLNK	YVAVK[754.2523]IHQLNK	R	N	11	3	5K(XO44-phosphonate)	Q86UE8	TLK2	Serine/threonine-protein kinase tousled-like 2	1	TLK2;K491	yes	no		48839.5	0	MBR	F	2
YVAVKIHQLNK	YVAVK[754.2523]IHQLNK	R	N	11	3	5K(XO44-phosphonate)	Q86UE8	TLK2	Serine/threonine-protein kinase tousled-like 2	1	TLK2;K491	yes	no		51219.6	1	MS/MS	F	3
YVAVKIHQLNK	YVAVK[754.2523]IHQLNK	R	N	11	3	5K(XO44-phosphonate)	Q86UE8	TLK2	Serine/threonine-protein kinase tousled-like 2	1	TLK2;K491	yes	no		67374.2	2	MS/MS	G	1
YVAVKIHQLNK	YVAVK[754.2523]IHQLNK	R	N	11	3	5K(XO44-phosphonate)	Q86UE8	TLK2	Serine/threonine-protein kinase tousled-like 2	1	TLK2;K491	yes	no		134920	2	MS/MS	G	2
YVAVKIHQLNK	YVAVK[754.2523]IHQLNK	R	N	11	3	5K(XO44-phosphonate)	Q86UE8	TLK2	Serine/threonine-protein kinase tousled-like 2	1	TLK2;K491	yes	no		130317	2	MS/MS	G	3
YVAVKIHQLNK	YVAVK[754.2523]IHQLNK	R	N	11	3	5K(XO44-phosphonate)	Q86UE8	TLK2	Serine/threonine-protein kinase tousled-like 2	1	TLK2;K491	yes	no		59850.6	0	MBR	H	1
YVAVKIHQLNK	YVAVK[754.2523]IHQLNK	R	N	11	3	5K(XO44-phosphonate)	Q86UE8	TLK2	Serine/threonine-protein kinase tousled-like 2	1	TLK2;K491	yes	no		35741.7	1	MS/MS	H	2
YVAVKIHQLNK	YVAVK[754.2523]IHQLNK	R	N	11	3	5K(XO44-phosphonate)	Q86UE8	TLK2	Serine/threonine-protein kinase tousled-like 2	1	TLK2;K491	yes	no		124224	1	MS/MS	H	3
ADAEYYAAHK	ADAEY[754.2523]YAAHK	K	Y	10	3	5Y(XO44-phosphonate)	O75477	ERLIN1	Erlin-1	0	ERLIN1;Y264	no	no	+	105175	2	MS/MS	A	1
ADAEYYAAHK	ADAEY[754.2523]YAAHK	K	Y	10	3	5Y(XO44-phosphonate)	O75477	ERLIN1	Erlin-1	0	ERLIN1;Y264	no	no	+	308878	1	MS/MS	A	2
ADAEYYAAHK	ADAEY[754.2523]YAAHK	K	Y	10	3	5Y(XO44-phosphonate)	O75477	ERLIN1	Erlin-1	0	ERLIN1;Y264	no	no	+	306540	3	MS/MS	A	3
ADAEYYAAHK	ADAEY[754.2523]YAAHK	K	Y	10	3	5Y(XO44-phosphonate)	O75477	ERLIN1	Erlin-1	0	ERLIN1;Y264	no	no	+	172983	2	MS/MS	B	1
ADAEYYAAHK	ADAEY[754.2523]YAAHK	K	Y	10	3	5Y(XO44-phosphonate)	O75477	ERLIN1	Erlin-1	0	ERLIN1;Y264	no	no	+	29066.5	2	MS/MS	B	2
ADAEYYAAHK	ADAEY[754.2523]YAAHK	K	Y	10	3	5Y(XO44-phosphonate)	O75477	ERLIN1	Erlin-1	0	ERLIN1;Y264	no	no	+	NA	0	unmatched	B	3
ADAEYYAAHK	ADAEY[754.2523]YAAHK	K	Y	10	3	5Y(XO44-phosphonate)	O75477	ERLIN1	Erlin-1	0	ERLIN1;Y264	no	no	+	289810	3	MS/MS	C	1
ADAEYYAAHK	ADAEY[754.2523]YAAHK	K	Y	10	3	5Y(XO44-phosphonate)	O75477	ERLIN1	Erlin-1	0	ERLIN1;Y264	no	no	+	96147.9	2	MS/MS	C	2
ADAEYYAAHK	ADAEY[754.2523]YAAHK	K	Y	10	3	5Y(XO44-phosphonate)	O75477	ERLIN1	Erlin-1	0	ERLIN1;Y264	no	no	+	266072	2	MS/MS	C	3
ADAEYYAAHK	ADAEY[754.2523]YAAHK	K	Y	10	3	5Y(XO44-phosphonate)	O75477	ERLIN1	Erlin-1	0	ERLIN1;Y264	no	no	+	219363	2	MS/MS	D	1
ADAEYYAAHK	ADAEY[754.2523]YAAHK	K	Y	10	3	5Y(XO44-phosphonate)	O75477	ERLIN1	Erlin-1	0	ERLIN1;Y264	no	no	+	287895	1	MS/MS	D	2
ADAEYYAAHK	ADAEY[754.2523]YAAHK	K	Y	10	3	5Y(XO44-phosphonate)	O75477	ERLIN1	Erlin-1	0	ERLIN1;Y264	no	no	+	180912	2	MS/MS	D	3
ADAEYYAAHK	ADAEY[754.2523]YAAHK	K	Y	10	3	5Y(XO44-phosphonate)	O75477	ERLIN1	Erlin-1	0	ERLIN1;Y264	no	no	+	122993	2	MS/MS	E	1
ADAEYYAAHK	ADAEY[754.2523]YAAHK	K	Y	10	3	5Y(XO44-phosphonate)	O75477	ERLIN1	Erlin-1	0	ERLIN1;Y264	no	no	+	201326	3	MS/MS	E	2
ADAEYYAAHK	ADAEY[754.2523]YAAHK	K	Y	10	3	5Y(XO44-phosphonate)	O75477	ERLIN1	Erlin-1	0	ERLIN1;Y264	no	no	+	252381	3	MS/MS	E	3
ADAEYYAAHK	ADAEY[754.2523]YAAHK	K	Y	10	3	5Y(XO44-phosphonate)	O75477	ERLIN1	Erlin-1	0	ERLIN1;Y264	no	no	+	272526	5	MS/MS	F	1
ADAEYYAAHK	ADAEY[754.2523]YAAHK	K	Y	10	3	5Y(XO44-phosphonate)	O75477	ERLIN1	Erlin-1	0	ERLIN1;Y264	no	no	+	261738	1	MS/MS	F	2
ADAEYYAAHK	ADAEY[754.2523]YAAHK	K	Y	10	3	5Y(XO44-phosphonate)	O75477	ERLIN1	Erlin-1	0	ERLIN1;Y264	no	no	+	250719	3	MS/MS	F	3
ADAEYYAAHK	ADAEY[754.2523]YAAHK	K	Y	10	3	5Y(XO44-phosphonate)	O75477	ERLIN1	Erlin-1	0	ERLIN1;Y264	no	no	+	174273	2	MS/MS	G	1
ADAEYYAAHK	ADAEY[754.2523]YAAHK	K	Y	10	3	5Y(XO44-phosphonate)	O75477	ERLIN1	Erlin-1	0	ERLIN1;Y264	no	no	+	301799	3	MS/MS	G	2
ADAEYYAAHK	ADAEY[754.2523]YAAHK	K	Y	10	3	5Y(XO44-phosphonate)	O75477	ERLIN1	Erlin-1	0	ERLIN1;Y264	no	no	+	249221	3	MS/MS	G	3
ADAEYYAAHK	ADAEY[754.2523]YAAHK	K	Y	10	3	5Y(XO44-phosphonate)	O75477	ERLIN1	Erlin-1	0	ERLIN1;Y264	no	no	+	196767	5	MS/MS	H	1
ADAEYYAAHK	ADAEY[754.2523]YAAHK	K	Y	10	3	5Y(XO44-phosphonate)	O75477	ERLIN1	Erlin-1	0	ERLIN1;Y264	no	no	+	113457	2	MS/MS	H	2
ADAEYYAAHK	ADAEY[754.2523]YAAHK	K	Y	10	3	5Y(XO44-phosphonate)	O75477	ERLIN1	Erlin-1	0	ERLIN1;Y264	no	no	+	211258	3	MS/MS	H	3
AGALQCSPSDAYTK	AGALQC[57.0215]SPSDAY[754.2523]TK	K	K	14	3	12Y(XO44-phosphonate),6C(Carbamidomethyl (C))	Q9Y490	TLN1	Talin-1	0	TLN1;Y1945	no	no	+	20625.4	1	MS/MS	A	1
AGALQCSPSDAYTK	AGALQC[57.0215]SPSDAY[754.2523]TK	K	K	14	3	12Y(XO44-phosphonate),6C(Carbamidomethyl (C))	Q9Y490	TLN1	Talin-1	0	TLN1;Y1945	no	no	+	81012	0	MBR	A	2
AGALQCSPSDAYTK	AGALQC[57.0215]SPSDAY[754.2523]TK	K	K	14	3	12Y(XO44-phosphonate),6C(Carbamidomethyl (C))	Q9Y490	TLN1	Talin-1	0	TLN1;Y1945	no	no	+	NA	0	unmatched	A	3
AGALQCSPSDAYTK	AGALQC[57.0215]SPSDAY[754.2523]TK	K	K	14	3	12Y(XO44-phosphonate),6C(Carbamidomethyl (C))	Q9Y490	TLN1	Talin-1	0	TLN1;Y1945	no	no	+	NA	0	unmatched	B	1
AGALQCSPSDAYTK	AGALQC[57.0215]SPSDAY[754.2523]TK	K	K	14	3	12Y(XO44-phosphonate),6C(Carbamidomethyl (C))	Q9Y490	TLN1	Talin-1	0	TLN1;Y1945	no	no	+	NA	0	unmatched	B	2
AGALQCSPSDAYTK	AGALQC[57.0215]SPSDAY[754.2523]TK	K	K	14	3	12Y(XO44-phosphonate),6C(Carbamidomethyl (C))	Q9Y490	TLN1	Talin-1	0	TLN1;Y1945	no	no	+	NA	0	unmatched	B	3
AGALQCSPSDAYTK	AGALQC[57.0215]SPSDAY[754.2523]TK	K	K	14	3	12Y(XO44-phosphonate),6C(Carbamidomethyl (C))	Q9Y490	TLN1	Talin-1	0	TLN1;Y1945	no	no	+	61291.9	1	MS/MS	C	1
AGALQCSPSDAYTK	AGALQC[57.0215]SPSDAY[754.2523]TK	K	K	14	3	12Y(XO44-phosphonate),6C(Carbamidomethyl (C))	Q9Y490	TLN1	Talin-1	0	TLN1;Y1945	no	no	+	24105	1	MS/MS	C	2
AGALQCSPSDAYTK	AGALQC[57.0215]SPSDAY[754.2523]TK	K	K	14	3	12Y(XO44-phosphonate),6C(Carbamidomethyl (C))	Q9Y490	TLN1	Talin-1	0	TLN1;Y1945	no	no	+	80601.1	2	MS/MS	C	3
AGALQCSPSDAYTK	AGALQC[57.0215]SPSDAY[754.2523]TK	K	K	14	3	12Y(XO44-phosphonate),6C(Carbamidomethyl (C))	Q9Y490	TLN1	Talin-1	0	TLN1;Y1945	no	no	+	64001	2	MS/MS	D	1
AGALQCSPSDAYTK	AGALQC[57.0215]SPSDAY[754.2523]TK	K	K	14	3	12Y(XO44-phosphonate),6C(Carbamidomethyl (C))	Q9Y490	TLN1	Talin-1	0	TLN1;Y1945	no	no	+	NA	0	unmatched	D	2
AGALQCSPSDAYTK	AGALQC[57.0215]SPSDAY[754.2523]TK	K	K	14	3	12Y(XO44-phosphonate),6C(Carbamidomethyl (C))	Q9Y490	TLN1	Talin-1	0	TLN1;Y1945	no	no	+	NA	0	unmatched	D	3
AGALQCSPSDAYTK	AGALQC[57.0215]SPSDAY[754.2523]TK	K	K	14	3	12Y(XO44-phosphonate),6C(Carbamidomethyl (C))	Q9Y490	TLN1	Talin-1	0	TLN1;Y1945	no	no	+	33138.5	2	MS/MS	E	1
AGALQCSPSDAYTK	AGALQC[57.0215]SPSDAY[754.2523]TK	K	K	14	3	12Y(XO44-phosphonate),6C(Carbamidomethyl (C))	Q9Y490	TLN1	Talin-1	0	TLN1;Y1945	no	no	+	40847	3	MS/MS	E	2
AGALQCSPSDAYTK	AGALQC[57.0215]SPSDAY[754.2523]TK	K	K	14	3	12Y(XO44-phosphonate),6C(Carbamidomethyl (C))	Q9Y490	TLN1	Talin-1	0	TLN1;Y1945	no	no	+	47683	1	MS/MS	E	3
AGALQCSPSDAYTK	AGALQC[57.0215]SPSDAY[754.2523]TK	K	K	14	3	12Y(XO44-phosphonate),6C(Carbamidomethyl (C))	Q9Y490	TLN1	Talin-1	0	TLN1;Y1945	no	no	+	46571.6	1	MS/MS	F	1
AGALQCSPSDAYTK	AGALQC[57.0215]SPSDAY[754.2523]TK	K	K	14	3	12Y(XO44-phosphonate),6C(Carbamidomethyl (C))	Q9Y490	TLN1	Talin-1	0	TLN1;Y1945	no	no	+	69946.8	2	MS/MS	F	2
AGALQCSPSDAYTK	AGALQC[57.0215]SPSDAY[754.2523]TK	K	K	14	3	12Y(XO44-phosphonate),6C(Carbamidomethyl (C))	Q9Y490	TLN1	Talin-1	0	TLN1;Y1945	no	no	+	38962	1	MS/MS	F	3
AGALQCSPSDAYTK	AGALQC[57.0215]SPSDAY[754.2523]TK	K	K	14	3	12Y(XO44-phosphonate),6C(Carbamidomethyl (C))	Q9Y490	TLN1	Talin-1	0	TLN1;Y1945	no	no	+	26466.8	1	MS/MS	G	1
AGALQCSPSDAYTK	AGALQC[57.0215]SPSDAY[754.2523]TK	K	K	14	3	12Y(XO44-phosphonate),6C(Carbamidomethyl (C))	Q9Y490	TLN1	Talin-1	0	TLN1;Y1945	no	no	+	39618.8	2	MS/MS	G	2
AGALQCSPSDAYTK	AGALQC[57.0215]SPSDAY[754.2523]TK	K	K	14	3	12Y(XO44-phosphonate),6C(Carbamidomethyl (C))	Q9Y490	TLN1	Talin-1	0	TLN1;Y1945	no	no	+	48088	2	MS/MS	G	3
AGALQCSPSDAYTK	AGALQC[57.0215]SPSDAY[754.2523]TK	K	K	14	3	12Y(XO44-phosphonate),6C(Carbamidomethyl (C))	Q9Y490	TLN1	Talin-1	0	TLN1;Y1945	no	no	+	21868.5	0	MBR	H	1
AGALQCSPSDAYTK	AGALQC[57.0215]SPSDAY[754.2523]TK	K	K	14	3	12Y(XO44-phosphonate),6C(Carbamidomethyl (C))	Q9Y490	TLN1	Talin-1	0	TLN1;Y1945	no	no	+	17895.9	2	MS/MS	H	2
AGALQCSPSDAYTK	AGALQC[57.0215]SPSDAY[754.2523]TK	K	K	14	3	12Y(XO44-phosphonate),6C(Carbamidomethyl (C))	Q9Y490	TLN1	Talin-1	0	TLN1;Y1945	no	no	+	40739	1	MS/MS	H	3
AGYEYVSPEQLAGFDK	n[42.0106]AGY[754.2523]EYVSPEQLAGFDK	M	Y	16	3	N-term(Acetyl (Protein N-term)),3Y(XO44-phosphonate)	Q9C0D9	SELENOI	Ethanolaminephosphotransferase 1	0	SELENOI;Y4	no	no		114216	2	MS/MS	A	1
AGYEYVSPEQLAGFDK	n[42.0106]AGY[754.2523]EYVSPEQLAGFDK	M	Y	16	3	N-term(Acetyl (Protein N-term)),3Y(XO44-phosphonate)	Q9C0D9	SELENOI	Ethanolaminephosphotransferase 1	0	SELENOI;Y4	no	no		140563	3	MS/MS	A	2
AGYEYVSPEQLAGFDK	n[42.0106]AGY[754.2523]EYVSPEQLAGFDK	M	Y	16	3	N-term(Acetyl (Protein N-term)),3Y(XO44-phosphonate)	Q9C0D9	SELENOI	Ethanolaminephosphotransferase 1	0	SELENOI;Y4	no	no		18488.9	4	MS/MS	A	3
AGYEYVSPEQLAGFDK	n[42.0106]AGY[754.2523]EYVSPEQLAGFDK	M	Y	16	3	N-term(Acetyl (Protein N-term)),3Y(XO44-phosphonate)	Q9C0D9	SELENOI	Ethanolaminephosphotransferase 1	0	SELENOI;Y4	no	no		68624.3	2	MS/MS	B	1
AGYEYVSPEQLAGFDK	n[42.0106]AGY[754.2523]EYVSPEQLAGFDK	M	Y	16	3	N-term(Acetyl (Protein N-term)),3Y(XO44-phosphonate)	Q9C0D9	SELENOI	Ethanolaminephosphotransferase 1	0	SELENOI;Y4	no	no		NA	0	unmatched	B	2
AGYEYVSPEQLAGFDK	n[42.0106]AGY[754.2523]EYVSPEQLAGFDK	M	Y	16	3	N-term(Acetyl (Protein N-term)),3Y(XO44-phosphonate)	Q9C0D9	SELENOI	Ethanolaminephosphotransferase 1	0	SELENOI;Y4	no	no		NA	0	unmatched	B	3
AGYEYVSPEQLAGFDK	n[42.0106]AGY[754.2523]EYVSPEQLAGFDK	M	Y	16	3	N-term(Acetyl (Protein N-term)),3Y(XO44-phosphonate)	Q9C0D9	SELENOI	Ethanolaminephosphotransferase 1	0	SELENOI;Y4	no	no		187171	2	MS/MS	C	1
AGYEYVSPEQLAGFDK	n[42.0106]AGY[754.2523]EYVSPEQLAGFDK	M	Y	16	3	N-term(Acetyl (Protein N-term)),3Y(XO44-phosphonate)	Q9C0D9	SELENOI	Ethanolaminephosphotransferase 1	0	SELENOI;Y4	no	no		45379.6	2	MS/MS	C	2
AGYEYVSPEQLAGFDK	n[42.0106]AGY[754.2523]EYVSPEQLAGFDK	M	Y	16	3	N-term(Acetyl (Protein N-term)),3Y(XO44-phosphonate)	Q9C0D9	SELENOI	Ethanolaminephosphotransferase 1	0	SELENOI;Y4	no	no		NA	0	unmatched	C	3
AGYEYVSPEQLAGFDK	n[42.0106]AGY[754.2523]EYVSPEQLAGFDK	M	Y	16	3	N-term(Acetyl (Protein N-term)),3Y(XO44-phosphonate)	Q9C0D9	SELENOI	Ethanolaminephosphotransferase 1	0	SELENOI;Y4	no	no		109958	3	MS/MS	D	1
AGYEYVSPEQLAGFDK	n[42.0106]AGY[754.2523]EYVSPEQLAGFDK	M	Y	16	3	N-term(Acetyl (Protein N-term)),3Y(XO44-phosphonate)	Q9C0D9	SELENOI	Ethanolaminephosphotransferase 1	0	SELENOI;Y4	no	no		71827.8	0	MBR	D	2
AGYEYVSPEQLAGFDK	n[42.0106]AGY[754.2523]EYVSPEQLAGFDK	M	Y	16	3	N-term(Acetyl (Protein N-term)),3Y(XO44-phosphonate)	Q9C0D9	SELENOI	Ethanolaminephosphotransferase 1	0	SELENOI;Y4	no	no		26094.6	2	MS/MS	D	3
AGYEYVSPEQLAGFDK	n[42.0106]AGY[754.2523]EYVSPEQLAGFDK	M	Y	16	3	N-term(Acetyl (Protein N-term)),3Y(XO44-phosphonate)	Q9C0D9	SELENOI	Ethanolaminephosphotransferase 1	0	SELENOI;Y4	no	no		75758.4	3	MS/MS	E	1
AGYEYVSPEQLAGFDK	n[42.0106]AGY[754.2523]EYVSPEQLAGFDK	M	Y	16	3	N-term(Acetyl (Protein N-term)),3Y(XO44-phosphonate)	Q9C0D9	SELENOI	Ethanolaminephosphotransferase 1	0	SELENOI;Y4	no	no		70251.8	1	MS/MS	E	2
AGYEYVSPEQLAGFDK	n[42.0106]AGY[754.2523]EYVSPEQLAGFDK	M	Y	16	3	N-term(Acetyl (Protein N-term)),3Y(XO44-phosphonate)	Q9C0D9	SELENOI	Ethanolaminephosphotransferase 1	0	SELENOI;Y4	no	no		39001.3	1	MS/MS	E	3
AGYEYVSPEQLAGFDK	n[42.0106]AGY[754.2523]EYVSPEQLAGFDK	M	Y	16	3	N-term(Acetyl (Protein N-term)),3Y(XO44-phosphonate)	Q9C0D9	SELENOI	Ethanolaminephosphotransferase 1	0	SELENOI;Y4	no	no		111779	2	MS/MS	F	1
AGYEYVSPEQLAGFDK	n[42.0106]AGY[754.2523]EYVSPEQLAGFDK	M	Y	16	3	N-term(Acetyl (Protein N-term)),3Y(XO44-phosphonate)	Q9C0D9	SELENOI	Ethanolaminephosphotransferase 1	0	SELENOI;Y4	no	no		61841.5	2	MS/MS	F	2
AGYEYVSPEQLAGFDK	n[42.0106]AGY[754.2523]EYVSPEQLAGFDK	M	Y	16	3	N-term(Acetyl (Protein N-term)),3Y(XO44-phosphonate)	Q9C0D9	SELENOI	Ethanolaminephosphotransferase 1	0	SELENOI;Y4	no	no		30320.4	3	MS/MS	F	3
AGYEYVSPEQLAGFDK	n[42.0106]AGY[754.2523]EYVSPEQLAGFDK	M	Y	16	3	N-term(Acetyl (Protein N-term)),3Y(XO44-phosphonate)	Q9C0D9	SELENOI	Ethanolaminephosphotransferase 1	0	SELENOI;Y4	no	no		80149.6	0	MBR	G	1
AGYEYVSPEQLAGFDK	n[42.0106]AGY[754.2523]EYVSPEQLAGFDK	M	Y	16	3	N-term(Acetyl (Protein N-term)),3Y(XO44-phosphonate)	Q9C0D9	SELENOI	Ethanolaminephosphotransferase 1	0	SELENOI;Y4	no	no		166920	1	MS/MS	G	2
AGYEYVSPEQLAGFDK	n[42.0106]AGY[754.2523]EYVSPEQLAGFDK	M	Y	16	3	N-term(Acetyl (Protein N-term)),3Y(XO44-phosphonate)	Q9C0D9	SELENOI	Ethanolaminephosphotransferase 1	0	SELENOI;Y4	no	no		96142.4	1	MS/MS	G	3
AGYEYVSPEQLAGFDK	n[42.0106]AGY[754.2523]EYVSPEQLAGFDK	M	Y	16	3	N-term(Acetyl (Protein N-term)),3Y(XO44-phosphonate)	Q9C0D9	SELENOI	Ethanolaminephosphotransferase 1	0	SELENOI;Y4	no	no		NA	0	unmatched	H	1
AGYEYVSPEQLAGFDK	n[42.0106]AGY[754.2523]EYVSPEQLAGFDK	M	Y	16	3	N-term(Acetyl (Protein N-term)),3Y(XO44-phosphonate)	Q9C0D9	SELENOI	Ethanolaminephosphotransferase 1	0	SELENOI;Y4	no	no		NA	0	unmatched	H	2
AGYEYVSPEQLAGFDK	n[42.0106]AGY[754.2523]EYVSPEQLAGFDK	M	Y	16	3	N-term(Acetyl (Protein N-term)),3Y(XO44-phosphonate)	Q9C0D9	SELENOI	Ethanolaminephosphotransferase 1	0	SELENOI;Y4	no	no		NA	0	unmatched	H	3
ALIESGLGTDFSPDVGYNGYTR	ALIESGLGTDFSPDVGY[754.2523]NGYTR	K	E	22	3,4	17Y(XO44-phosphonate)	Q5JRX3	PITRM1	Presequence protease, mitochondrial	0	PITRM1;Y380	no	no		78899.5	2	MS/MS	A	1
ALIESGLGTDFSPDVGYNGYTR	ALIESGLGTDFSPDVGY[754.2523]NGYTR	K	E	22	3,4	17Y(XO44-phosphonate)	Q5JRX3	PITRM1	Presequence protease, mitochondrial	0	PITRM1;Y380	no	no		80877.3	1	MS/MS	A	2
ALIESGLGTDFSPDVGYNGYTR	ALIESGLGTDFSPDVGY[754.2523]NGYTR	K	E	22	3,4	17Y(XO44-phosphonate)	Q5JRX3	PITRM1	Presequence protease, mitochondrial	0	PITRM1;Y380	no	no		NA	0	unmatched	A	3
ALIESGLGTDFSPDVGYNGYTR	ALIESGLGTDFSPDVGY[754.2523]NGYTR	K	E	22	3,4	17Y(XO44-phosphonate)	Q5JRX3	PITRM1	Presequence protease, mitochondrial	0	PITRM1;Y380	no	no		99940.4	2	MS/MS	B	1
ALIESGLGTDFSPDVGYNGYTR	ALIESGLGTDFSPDVGY[754.2523]NGYTR	K	E	22	3,4	17Y(XO44-phosphonate)	Q5JRX3	PITRM1	Presequence protease, mitochondrial	0	PITRM1;Y380	no	no		NA	0	unmatched	B	2
ALIESGLGTDFSPDVGYNGYTR	ALIESGLGTDFSPDVGY[754.2523]NGYTR	K	E	22	3,4	17Y(XO44-phosphonate)	Q5JRX3	PITRM1	Presequence protease, mitochondrial	0	PITRM1;Y380	no	no		NA	0	unmatched	B	3
ALIESGLGTDFSPDVGYNGYTR	ALIESGLGTDFSPDVGY[754.2523]NGYTR	K	E	22	3,4	17Y(XO44-phosphonate)	Q5JRX3	PITRM1	Presequence protease, mitochondrial	0	PITRM1;Y380	no	no		157705	4	MS/MS	C	1
ALIESGLGTDFSPDVGYNGYTR	ALIESGLGTDFSPDVGY[754.2523]NGYTR	K	E	22	3,4	17Y(XO44-phosphonate)	Q5JRX3	PITRM1	Presequence protease, mitochondrial	0	PITRM1;Y380	no	no		45126.4	1	MS/MS	C	2
ALIESGLGTDFSPDVGYNGYTR	ALIESGLGTDFSPDVGY[754.2523]NGYTR	K	E	22	3,4	17Y(XO44-phosphonate)	Q5JRX3	PITRM1	Presequence protease, mitochondrial	0	PITRM1;Y380	no	no		34244.7	1	MS/MS	C	3
ALIESGLGTDFSPDVGYNGYTR	ALIESGLGTDFSPDVGY[754.2523]NGYTR	K	E	22	3,4	17Y(XO44-phosphonate)	Q5JRX3	PITRM1	Presequence protease, mitochondrial	0	PITRM1;Y380	no	no		124550	2	MS/MS	D	1
ALIESGLGTDFSPDVGYNGYTR	ALIESGLGTDFSPDVGY[754.2523]NGYTR	K	E	22	3,4	17Y(XO44-phosphonate)	Q5JRX3	PITRM1	Presequence protease, mitochondrial	0	PITRM1;Y380	no	no		46833.1	1	MS/MS	D	2
ALIESGLGTDFSPDVGYNGYTR	ALIESGLGTDFSPDVGY[754.2523]NGYTR	K	E	22	3,4	17Y(XO44-phosphonate)	Q5JRX3	PITRM1	Presequence protease, mitochondrial	0	PITRM1;Y380	no	no		NA	0	unmatched	D	3
ALIESGLGTDFSPDVGYNGYTR	ALIESGLGTDFSPDVGY[754.2523]NGYTR	K	E	22	3,4	17Y(XO44-phosphonate)	Q5JRX3	PITRM1	Presequence protease, mitochondrial	0	PITRM1;Y380	no	no		36025	1	MS/MS	E	1
ALIESGLGTDFSPDVGYNGYTR	ALIESGLGTDFSPDVGY[754.2523]NGYTR	K	E	22	3,4	17Y(XO44-phosphonate)	Q5JRX3	PITRM1	Presequence protease, mitochondrial	0	PITRM1;Y380	no	no		70101.1	2	MS/MS	E	2
ALIESGLGTDFSPDVGYNGYTR	ALIESGLGTDFSPDVGY[754.2523]NGYTR	K	E	22	3,4	17Y(XO44-phosphonate)	Q5JRX3	PITRM1	Presequence protease, mitochondrial	0	PITRM1;Y380	no	no		120626	2	MS/MS	E	3
ALIESGLGTDFSPDVGYNGYTR	ALIESGLGTDFSPDVGY[754.2523]NGYTR	K	E	22	3,4	17Y(XO44-phosphonate)	Q5JRX3	PITRM1	Presequence protease, mitochondrial	0	PITRM1;Y380	no	no		173607	4	MS/MS	F	1
ALIESGLGTDFSPDVGYNGYTR	ALIESGLGTDFSPDVGY[754.2523]NGYTR	K	E	22	3,4	17Y(XO44-phosphonate)	Q5JRX3	PITRM1	Presequence protease, mitochondrial	0	PITRM1;Y380	no	no		99191.7	2	MS/MS	F	2
ALIESGLGTDFSPDVGYNGYTR	ALIESGLGTDFSPDVGY[754.2523]NGYTR	K	E	22	3,4	17Y(XO44-phosphonate)	Q5JRX3	PITRM1	Presequence protease, mitochondrial	0	PITRM1;Y380	no	no		50525.2	2	MS/MS	F	3
ALIESGLGTDFSPDVGYNGYTR	ALIESGLGTDFSPDVGY[754.2523]NGYTR	K	E	22	3,4	17Y(XO44-phosphonate)	Q5JRX3	PITRM1	Presequence protease, mitochondrial	0	PITRM1;Y380	no	no		125201	3	MS/MS	G	1
ALIESGLGTDFSPDVGYNGYTR	ALIESGLGTDFSPDVGY[754.2523]NGYTR	K	E	22	3,4	17Y(XO44-phosphonate)	Q5JRX3	PITRM1	Presequence protease, mitochondrial	0	PITRM1;Y380	no	no		161518	5	MS/MS	G	2
ALIESGLGTDFSPDVGYNGYTR	ALIESGLGTDFSPDVGY[754.2523]NGYTR	K	E	22	3,4	17Y(XO44-phosphonate)	Q5JRX3	PITRM1	Presequence protease, mitochondrial	0	PITRM1;Y380	no	no		135985	4	MS/MS	G	3
ALIESGLGTDFSPDVGYNGYTR	ALIESGLGTDFSPDVGY[754.2523]NGYTR	K	E	22	3,4	17Y(XO44-phosphonate)	Q5JRX3	PITRM1	Presequence protease, mitochondrial	0	PITRM1;Y380	no	no		NA	0	unmatched	H	1
ALIESGLGTDFSPDVGYNGYTR	ALIESGLGTDFSPDVGY[754.2523]NGYTR	K	E	22	3,4	17Y(XO44-phosphonate)	Q5JRX3	PITRM1	Presequence protease, mitochondrial	0	PITRM1;Y380	no	no		946.321	0	MBR	H	2
ALIESGLGTDFSPDVGYNGYTR	ALIESGLGTDFSPDVGY[754.2523]NGYTR	K	E	22	3,4	17Y(XO44-phosphonate)	Q5JRX3	PITRM1	Presequence protease, mitochondrial	0	PITRM1;Y380	no	no		NA	0	unmatched	H	3
AQGPQQQPGSEGPSYAK	AQGPQQQPGSEGPSY[754.2523]AK	K	K	17	3,4	15Y(XO44-phosphonate)	Q3ZCQ8	TIMM50	Mitochondrial import inner membrane translocase subunit TIM50	0	TIMM50;Y62	no	no	+	54936.8	0	MBR	A	1
AQGPQQQPGSEGPSYAK	AQGPQQQPGSEGPSY[754.2523]AK	K	K	17	3,4	15Y(XO44-phosphonate)	Q3ZCQ8	TIMM50	Mitochondrial import inner membrane translocase subunit TIM50	0	TIMM50;Y62	no	no	+	316101	0	MBR	A	2
AQGPQQQPGSEGPSYAK	AQGPQQQPGSEGPSY[754.2523]AK	K	K	17	3,4	15Y(XO44-phosphonate)	Q3ZCQ8	TIMM50	Mitochondrial import inner membrane translocase subunit TIM50	0	TIMM50;Y62	no	no	+	172707	1	MS/MS	A	3
AQGPQQQPGSEGPSYAK	AQGPQQQPGSEGPSY[754.2523]AK	K	K	17	3,4	15Y(XO44-phosphonate)	Q3ZCQ8	TIMM50	Mitochondrial import inner membrane translocase subunit TIM50	0	TIMM50;Y62	no	no	+	54852.3	0	MBR	B	1
AQGPQQQPGSEGPSYAK	AQGPQQQPGSEGPSY[754.2523]AK	K	K	17	3,4	15Y(XO44-phosphonate)	Q3ZCQ8	TIMM50	Mitochondrial import inner membrane translocase subunit TIM50	0	TIMM50;Y62	no	no	+	31004.6	0	MBR	B	2
AQGPQQQPGSEGPSYAK	AQGPQQQPGSEGPSY[754.2523]AK	K	K	17	3,4	15Y(XO44-phosphonate)	Q3ZCQ8	TIMM50	Mitochondrial import inner membrane translocase subunit TIM50	0	TIMM50;Y62	no	no	+	NA	0	unmatched	B	3
AQGPQQQPGSEGPSYAK	AQGPQQQPGSEGPSY[754.2523]AK	K	K	17	3,4	15Y(XO44-phosphonate)	Q3ZCQ8	TIMM50	Mitochondrial import inner membrane translocase subunit TIM50	0	TIMM50;Y62	no	no	+	NA	0	unmatched	C	1
[truncated: 12,809 more rows]

## Sheet: Table S2-2
Peptide Sequence	Modified Sequence	Previous AA	Next AA	Peptide Length	Charges	Assigned Modifications	Protein ID	Gene Name	Protein Description	Other Mapped Genes	Protein Kinase	Gene;XO44 site	ATP binding site	Active site	Parent protein identified in Tröster et al. 2023	MaxLFQ Intensity	Spectral Count	Match Type	Condition	Replicate number
EEEPVKK	EEEPVK[754.2523]K	K	V	7	3	6K(XO44-phosphonate)	Q99729	HNRNPAB	Heterogeneous nuclear ribonucleoprotein A/B	HNRNPD	0	HNRNPAB;K209	no	no	+	NA	0	unmatched	A	1
EEEPVKK	EEEPVK[754.2523]K	K	V	7	3	6K(XO44-phosphonate)	Q99729	HNRNPAB	Heterogeneous nuclear ribonucleoprotein A/B	HNRNPD	0	HNRNPAB;K209	no	no	+	52991.6	0	MBR	A	2
EEEPVKK	EEEPVK[754.2523]K	K	V	7	3	6K(XO44-phosphonate)	Q99729	HNRNPAB	Heterogeneous nuclear ribonucleoprotein A/B	HNRNPD	0	HNRNPAB;K209	no	no	+	35504.3	0	MBR	A	3
EEEPVKK	EEEPVK[754.2523]K	K	V	7	3	6K(XO44-phosphonate)	Q99729	HNRNPAB	Heterogeneous nuclear ribonucleoprotein A/B	HNRNPD	0	HNRNPAB;K209	no	no	+	54116.4	0	MBR	B	1
EEEPVKK	EEEPVK[754.2523]K	K	V	7	3	6K(XO44-phosphonate)	Q99729	HNRNPAB	Heterogeneous nuclear ribonucleoprotein A/B	HNRNPD	0	HNRNPAB;K209	no	no	+	NA	0	unmatched	B	2
EEEPVKK	EEEPVK[754.2523]K	K	V	7	3	6K(XO44-phosphonate)	Q99729	HNRNPAB	Heterogeneous nuclear ribonucleoprotein A/B	HNRNPD	0	HNRNPAB;K209	no	no	+	NA	0	unmatched	B	3
EEEPVKK	EEEPVK[754.2523]K	K	V	7	3	6K(XO44-phosphonate)	Q99729	HNRNPAB	Heterogeneous nuclear ribonucleoprotein A/B	HNRNPD	0	HNRNPAB;K209	no	no	+	68502.8	1	MS/MS	C	1
EEEPVKK	EEEPVK[754.2523]K	K	V	7	3	6K(XO44-phosphonate)	Q99729	HNRNPAB	Heterogeneous nuclear ribonucleoprotein A/B	HNRNPD	0	HNRNPAB;K209	no	no	+	19746.4	1	MS/MS	C	2
EEEPVKK	EEEPVK[754.2523]K	K	V	7	3	6K(XO44-phosphonate)	Q99729	HNRNPAB	Heterogeneous nuclear ribonucleoprotein A/B	HNRNPD	0	HNRNPAB;K209	no	no	+	NA	0	unmatched	C	3
EEEPVKK	EEEPVK[754.2523]K	K	V	7	3	6K(XO44-phosphonate)	Q99729	HNRNPAB	Heterogeneous nuclear ribonucleoprotein A/B	HNRNPD	0	HNRNPAB;K209	no	no	+	NA	0	unmatched	D	1
EEEPVKK	EEEPVK[754.2523]K	K	V	7	3	6K(XO44-phosphonate)	Q99729	HNRNPAB	Heterogeneous nuclear ribonucleoprotein A/B	HNRNPD	0	HNRNPAB;K209	no	no	+	NA	0	unmatched	D	2
EEEPVKK	EEEPVK[754.2523]K	K	V	7	3	6K(XO44-phosphonate)	Q99729	HNRNPAB	Heterogeneous nuclear ribonucleoprotein A/B	HNRNPD	0	HNRNPAB;K209	no	no	+	NA	0	unmatched	D	3
EEEPVKK	EEEPVK[754.2523]K	K	V	7	3	6K(XO44-phosphonate)	Q99729	HNRNPAB	Heterogeneous nuclear ribonucleoprotein A/B	HNRNPD	0	HNRNPAB;K209	no	no	+	31730.6	0	MBR	E	1
EEEPVKK	EEEPVK[754.2523]K	K	V	7	3	6K(XO44-phosphonate)	Q99729	HNRNPAB	Heterogeneous nuclear ribonucleoprotein A/B	HNRNPD	0	HNRNPAB;K209	no	no	+	49790.7	1	MS/MS	E	2
EEEPVKK	EEEPVK[754.2523]K	K	V	7	3	6K(XO44-phosphonate)	Q99729	HNRNPAB	Heterogeneous nuclear ribonucleoprotein A/B	HNRNPD	0	HNRNPAB;K209	no	no	+	37297.3	1	MS/MS	E	3
EEEPVKK	EEEPVK[754.2523]K	K	V	7	3	6K(XO44-phosphonate)	Q99729	HNRNPAB	Heterogeneous nuclear ribonucleoprotein A/B	HNRNPD	0	HNRNPAB;K209	no	no	+	57283.4	1	MS/MS	F	1
EEEPVKK	EEEPVK[754.2523]K	K	V	7	3	6K(XO44-phosphonate)	Q99729	HNRNPAB	Heterogeneous nuclear ribonucleoprotein A/B	HNRNPD	0	HNRNPAB;K209	no	no	+	66166.5	1	MS/MS	F	2
EEEPVKK	EEEPVK[754.2523]K	K	V	7	3	6K(XO44-phosphonate)	Q99729	HNRNPAB	Heterogeneous nuclear ribonucleoprotein A/B	HNRNPD	0	HNRNPAB;K209	no	no	+	70690.2	1	MS/MS	F	3
EEEPVKK	EEEPVK[754.2523]K	K	V	7	3	6K(XO44-phosphonate)	Q99729	HNRNPAB	Heterogeneous nuclear ribonucleoprotein A/B	HNRNPD	0	HNRNPAB;K209	no	no	+	41375.2	1	MS/MS	G	1
EEEPVKK	EEEPVK[754.2523]K	K	V	7	3	6K(XO44-phosphonate)	Q99729	HNRNPAB	Heterogeneous nuclear ribonucleoprotein A/B	HNRNPD	0	HNRNPAB;K209	no	no	+	63392.4	0	MBR	G	2
EEEPVKK	EEEPVK[754.2523]K	K	V	7	3	6K(XO44-phosphonate)	Q99729	HNRNPAB	Heterogeneous nuclear ribonucleoprotein A/B	HNRNPD	0	HNRNPAB;K209	no	no	+	42137.2	1	MS/MS	G	3
EEEPVKK	EEEPVK[754.2523]K	K	V	7	3	6K(XO44-phosphonate)	Q99729	HNRNPAB	Heterogeneous nuclear ribonucleoprotein A/B	HNRNPD	0	HNRNPAB;K209	no	no	+	NA	0	unmatched	H	1
EEEPVKK	EEEPVK[754.2523]K	K	V	7	3	6K(XO44-phosphonate)	Q99729	HNRNPAB	Heterogeneous nuclear ribonucleoprotein A/B	HNRNPD	0	HNRNPAB;K209	no	no	+	53899.9	2	MS/MS	H	2
EEEPVKK	EEEPVK[754.2523]K	K	V	7	3	6K(XO44-phosphonate)	Q99729	HNRNPAB	Heterogeneous nuclear ribonucleoprotein A/B	HNRNPD	0	HNRNPAB;K209	no	no	+	101801	0	MBR	H	3
IINEPTAAAIAYGLDK	IINEPTAAAIAY[754.2523]GLDK	R	R	16	3,4	12Y(XO44-phosphonate)	P11021	HSPA5	Endoplasmic reticulum chaperone BiP	HSPA1L, HSPA2, HSPA8	0	HSPA5;Y209	no	no	+	63483.3	3	MS/MS	A	1
IINEPTAAAIAYGLDK	IINEPTAAAIAY[754.2523]GLDK	R	R	16	3,4	12Y(XO44-phosphonate)	P11021	HSPA5	Endoplasmic reticulum chaperone BiP	HSPA1L, HSPA2, HSPA8	0	HSPA5;Y209	no	no	+	52536.7	1	MS/MS	A	2
IINEPTAAAIAYGLDK	IINEPTAAAIAY[754.2523]GLDK	R	R	16	3,4	12Y(XO44-phosphonate)	P11021	HSPA5	Endoplasmic reticulum chaperone BiP	HSPA1L, HSPA2, HSPA8	0	HSPA5;Y209	no	no	+	NA	0	unmatched	A	3
IINEPTAAAIAYGLDK	IINEPTAAAIAY[754.2523]GLDK	R	R	16	3,4	12Y(XO44-phosphonate)	P11021	HSPA5	Endoplasmic reticulum chaperone BiP	HSPA1L, HSPA2, HSPA8	0	HSPA5;Y209	no	no	+	27717.7	2	MS/MS	B	1
IINEPTAAAIAYGLDK	IINEPTAAAIAY[754.2523]GLDK	R	R	16	3,4	12Y(XO44-phosphonate)	P11021	HSPA5	Endoplasmic reticulum chaperone BiP	HSPA1L, HSPA2, HSPA8	0	HSPA5;Y209	no	no	+	NA	0	unmatched	B	2
IINEPTAAAIAYGLDK	IINEPTAAAIAY[754.2523]GLDK	R	R	16	3,4	12Y(XO44-phosphonate)	P11021	HSPA5	Endoplasmic reticulum chaperone BiP	HSPA1L, HSPA2, HSPA8	0	HSPA5;Y209	no	no	+	NA	0	unmatched	B	3
IINEPTAAAIAYGLDK	IINEPTAAAIAY[754.2523]GLDK	R	R	16	3,4	12Y(XO44-phosphonate)	P11021	HSPA5	Endoplasmic reticulum chaperone BiP	HSPA1L, HSPA2, HSPA8	0	HSPA5;Y209	no	no	+	129314	6	MS/MS	C	1
IINEPTAAAIAYGLDK	IINEPTAAAIAY[754.2523]GLDK	R	R	16	3,4	12Y(XO44-phosphonate)	P11021	HSPA5	Endoplasmic reticulum chaperone BiP	HSPA1L, HSPA2, HSPA8	0	HSPA5;Y209	no	no	+	19600	1	MS/MS	C	2
IINEPTAAAIAYGLDK	IINEPTAAAIAY[754.2523]GLDK	R	R	16	3,4	12Y(XO44-phosphonate)	P11021	HSPA5	Endoplasmic reticulum chaperone BiP	HSPA1L, HSPA2, HSPA8	0	HSPA5;Y209	no	no	+	34795.6	1	MS/MS	C	3
IINEPTAAAIAYGLDK	IINEPTAAAIAY[754.2523]GLDK	R	R	16	3,4	12Y(XO44-phosphonate)	P11021	HSPA5	Endoplasmic reticulum chaperone BiP	HSPA1L, HSPA2, HSPA8	0	HSPA5;Y209	no	no	+	45430.1	2	MS/MS	D	1
IINEPTAAAIAYGLDK	IINEPTAAAIAY[754.2523]GLDK	R	R	16	3,4	12Y(XO44-phosphonate)	P11021	HSPA5	Endoplasmic reticulum chaperone BiP	HSPA1L, HSPA2, HSPA8	0	HSPA5;Y209	no	no	+	51792.2	2	MS/MS	D	2
IINEPTAAAIAYGLDK	IINEPTAAAIAY[754.2523]GLDK	R	R	16	3,4	12Y(XO44-phosphonate)	P11021	HSPA5	Endoplasmic reticulum chaperone BiP	HSPA1L, HSPA2, HSPA8	0	HSPA5;Y209	no	no	+	15590.3	1	MS/MS	D	3
IINEPTAAAIAYGLDK	IINEPTAAAIAY[754.2523]GLDK	R	R	16	3,4	12Y(XO44-phosphonate)	P11021	HSPA5	Endoplasmic reticulum chaperone BiP	HSPA1L, HSPA2, HSPA8	0	HSPA5;Y209	no	no	+	76102.3	5	MS/MS	E	1
IINEPTAAAIAYGLDK	IINEPTAAAIAY[754.2523]GLDK	R	R	16	3,4	12Y(XO44-phosphonate)	P11021	HSPA5	Endoplasmic reticulum chaperone BiP	HSPA1L, HSPA2, HSPA8	0	HSPA5;Y209	no	no	+	79432.9	4	MS/MS	E	2
IINEPTAAAIAYGLDK	IINEPTAAAIAY[754.2523]GLDK	R	R	16	3,4	12Y(XO44-phosphonate)	P11021	HSPA5	Endoplasmic reticulum chaperone BiP	HSPA1L, HSPA2, HSPA8	0	HSPA5;Y209	no	no	+	94053.2	3	MS/MS	E	3
IINEPTAAAIAYGLDK	IINEPTAAAIAY[754.2523]GLDK	R	R	16	3,4	12Y(XO44-phosphonate)	P11021	HSPA5	Endoplasmic reticulum chaperone BiP	HSPA1L, HSPA2, HSPA8	0	HSPA5;Y209	no	no	+	105038	5	MS/MS	F	1
IINEPTAAAIAYGLDK	IINEPTAAAIAY[754.2523]GLDK	R	R	16	3,4	12Y(XO44-phosphonate)	P11021	HSPA5	Endoplasmic reticulum chaperone BiP	HSPA1L, HSPA2, HSPA8	0	HSPA5;Y209	no	no	+	79785.3	5	MS/MS	F	2
IINEPTAAAIAYGLDK	IINEPTAAAIAY[754.2523]GLDK	R	R	16	3,4	12Y(XO44-phosphonate)	P11021	HSPA5	Endoplasmic reticulum chaperone BiP	HSPA1L, HSPA2, HSPA8	0	HSPA5;Y209	no	no	+	35459.4	2	MS/MS	F	3
IINEPTAAAIAYGLDK	IINEPTAAAIAY[754.2523]GLDK	R	R	16	3,4	12Y(XO44-phosphonate)	P11021	HSPA5	Endoplasmic reticulum chaperone BiP	HSPA1L, HSPA2, HSPA8	0	HSPA5;Y209	no	no	+	187753	9	MS/MS	G	1
IINEPTAAAIAYGLDK	IINEPTAAAIAY[754.2523]GLDK	R	R	16	3,4	12Y(XO44-phosphonate)	P11021	HSPA5	Endoplasmic reticulum chaperone BiP	HSPA1L, HSPA2, HSPA8	0	HSPA5;Y209	no	no	+	161393	6	MS/MS	G	2
IINEPTAAAIAYGLDK	IINEPTAAAIAY[754.2523]GLDK	R	R	16	3,4	12Y(XO44-phosphonate)	P11021	HSPA5	Endoplasmic reticulum chaperone BiP	HSPA1L, HSPA2, HSPA8	0	HSPA5;Y209	no	no	+	160390	4	MS/MS	G	3
IINEPTAAAIAYGLDK	IINEPTAAAIAY[754.2523]GLDK	R	R	16	3,4	12Y(XO44-phosphonate)	P11021	HSPA5	Endoplasmic reticulum chaperone BiP	HSPA1L, HSPA2, HSPA8	0	HSPA5;Y209	no	no	+	102693	4	MS/MS	H	1
IINEPTAAAIAYGLDK	IINEPTAAAIAY[754.2523]GLDK	R	R	16	3,4	12Y(XO44-phosphonate)	P11021	HSPA5	Endoplasmic reticulum chaperone BiP	HSPA1L, HSPA2, HSPA8	0	HSPA5;Y209	no	no	+	37108.1	5	MS/MS	H	2
IINEPTAAAIAYGLDK	IINEPTAAAIAY[754.2523]GLDK	R	R	16	3,4	12Y(XO44-phosphonate)	P11021	HSPA5	Endoplasmic reticulum chaperone BiP	HSPA1L, HSPA2, HSPA8	0	HSPA5;Y209	no	no	+	38777.8	1	MS/MS	H	3
NLQEAEEWYKSK	NLQEAEEWYK[754.2523]SK	K	F	12	3	10K(XO44-phosphonate)	P08670	VIM	Vimentin	PRPH	0	VIM;K292	no	no	+	43689.3	1	MS/MS	A	1
NLQEAEEWYKSK	NLQEAEEWYK[754.2523]SK	K	F	12	3	10K(XO44-phosphonate)	P08670	VIM	Vimentin	PRPH	0	VIM;K292	no	no	+	70871.1	0	MBR	A	2
NLQEAEEWYKSK	NLQEAEEWYK[754.2523]SK	K	F	12	3	10K(XO44-phosphonate)	P08670	VIM	Vimentin	PRPH	0	VIM;K292	no	no	+	78673.7	1	MS/MS	A	3
NLQEAEEWYKSK	NLQEAEEWYK[754.2523]SK	K	F	12	3	10K(XO44-phosphonate)	P08670	VIM	Vimentin	PRPH	0	VIM;K292	no	no	+	57441.4	1	MS/MS	B	1
NLQEAEEWYKSK	NLQEAEEWYK[754.2523]SK	K	F	12	3	10K(XO44-phosphonate)	P08670	VIM	Vimentin	PRPH	0	VIM;K292	no	no	+	NA	0	unmatched	B	2
NLQEAEEWYKSK	NLQEAEEWYK[754.2523]SK	K	F	12	3	10K(XO44-phosphonate)	P08670	VIM	Vimentin	PRPH	0	VIM;K292	no	no	+	NA	0	unmatched	B	3
NLQEAEEWYKSK	NLQEAEEWYK[754.2523]SK	K	F	12	3	10K(XO44-phosphonate)	P08670	VIM	Vimentin	PRPH	0	VIM;K292	no	no	+	107975	1	MS/MS	C	1
NLQEAEEWYKSK	NLQEAEEWYK[754.2523]SK	K	F	12	3	10K(XO44-phosphonate)	P08670	VIM	Vimentin	PRPH	0	VIM;K292	no	no	+	32308.2	1	MS/MS	C	2
NLQEAEEWYKSK	NLQEAEEWYK[754.2523]SK	K	F	12	3	10K(XO44-phosphonate)	P08670	VIM	Vimentin	PRPH	0	VIM;K292	no	no	+	52216.1	0	MBR	C	3
NLQEAEEWYKSK	NLQEAEEWYK[754.2523]SK	K	F	12	3	10K(XO44-phosphonate)	P08670	VIM	Vimentin	PRPH	0	VIM;K292	no	no	+	NA	0	unmatched	D	1
NLQEAEEWYKSK	NLQEAEEWYK[754.2523]SK	K	F	12	3	10K(XO44-phosphonate)	P08670	VIM	Vimentin	PRPH	0	VIM;K292	no	no	+	82058	3	MS/MS	D	2
NLQEAEEWYKSK	NLQEAEEWYK[754.2523]SK	K	F	12	3	10K(XO44-phosphonate)	P08670	VIM	Vimentin	PRPH	0	VIM;K292	no	no	+	NA	0	unmatched	D	3
NLQEAEEWYKSK	NLQEAEEWYK[754.2523]SK	K	F	12	3	10K(XO44-phosphonate)	P08670	VIM	Vimentin	PRPH	0	VIM;K292	no	no	+	39157.4	1	MS/MS	E	1
NLQEAEEWYKSK	NLQEAEEWYK[754.2523]SK	K	F	12	3	10K(XO44-phosphonate)	P08670	VIM	Vimentin	PRPH	0	VIM;K292	no	no	+	NA	0	unmatched	E	2
NLQEAEEWYKSK	NLQEAEEWYK[754.2523]SK	K	F	12	3	10K(XO44-phosphonate)	P08670	VIM	Vimentin	PRPH	0	VIM;K292	no	no	+	62826.8	0	MBR	E	3
NLQEAEEWYKSK	NLQEAEEWYK[754.2523]SK	K	F	12	3	10K(XO44-phosphonate)	P08670	VIM	Vimentin	PRPH	0	VIM;K292	no	no	+	52410.8	0	MBR	F	1
NLQEAEEWYKSK	NLQEAEEWYK[754.2523]SK	K	F	12	3	10K(XO44-phosphonate)	P08670	VIM	Vimentin	PRPH	0	VIM;K292	no	no	+	50617	1	MS/MS	F	2
NLQEAEEWYKSK	NLQEAEEWYK[754.2523]SK	K	F	12	3	10K(XO44-phosphonate)	P08670	VIM	Vimentin	PRPH	0	VIM;K292	no	no	+	38183.1	1	MS/MS	F	3
NLQEAEEWYKSK	NLQEAEEWYK[754.2523]SK	K	F	12	3	10K(XO44-phosphonate)	P08670	VIM	Vimentin	PRPH	0	VIM;K292	no	no	+	53364.6	0	MBR	G	1
NLQEAEEWYKSK	NLQEAEEWYK[754.2523]SK	K	F	12	3	10K(XO44-phosphonate)	P08670	VIM	Vimentin	PRPH	0	VIM;K292	no	no	+	84808.9	1	MS/MS	G	2
NLQEAEEWYKSK	NLQEAEEWYK[754.2523]SK	K	F	12	3	10K(XO44-phosphonate)	P08670	VIM	Vimentin	PRPH	0	VIM;K292	no	no	+	60624.2	1	MS/MS	G	3
NLQEAEEWYKSK	NLQEAEEWYK[754.2523]SK	K	F	12	3	10K(XO44-phosphonate)	P08670	VIM	Vimentin	PRPH	0	VIM;K292	no	no	+	35098.1	0	MBR	H	1
NLQEAEEWYKSK	NLQEAEEWYK[754.2523]SK	K	F	12	3	10K(XO44-phosphonate)	P08670	VIM	Vimentin	PRPH	0	VIM;K292	no	no	+	32025.1	1	MS/MS	H	2
NLQEAEEWYKSK	NLQEAEEWYK[754.2523]SK	K	F	12	3	10K(XO44-phosphonate)	P08670	VIM	Vimentin	PRPH	0	VIM;K292	no	no	+	32424.3	0	MBR	H	3
VAVKTLK	VAVK[754.2523]TLK	K	P	7	3	4K(XO44-phosphonate)	P07948	LYN	Tyrosine-protein kinase Lyn	FGR, ROS1	1	LYN;K275	yes	no	+	505456	2	MS/MS	A	1
VAVKTLK	VAVK[754.2523]TLK	K	P	7	3	4K(XO44-phosphonate)	P07948	LYN	Tyrosine-protein kinase Lyn	FGR, ROS1	1	LYN;K275	yes	no	+	1.2119e+06	1	MS/MS	A	2
VAVKTLK	VAVK[754.2523]TLK	K	P	7	3	4K(XO44-phosphonate)	P07948	LYN	Tyrosine-protein kinase Lyn	FGR, ROS1	1	LYN;K275	yes	no	+	1.23299e+06	1	MS/MS	A	3
VAVKTLK	VAVK[754.2523]TLK	K	P	7	3	4K(XO44-phosphonate)	P07948	LYN	Tyrosine-protein kinase Lyn	FGR, ROS1	1	LYN;K275	yes	no	+	1.49502e+06	2	MS/MS	B	1
VAVKTLK	VAVK[754.2523]TLK	K	P	7	3	4K(XO44-phosphonate)	P07948	LYN	Tyrosine-protein kinase Lyn	FGR, ROS1	1	LYN;K275	yes	no	+	223296	0	MBR	B	2
VAVKTLK	VAVK[754.2523]TLK	K	P	7	3	4K(XO44-phosphonate)	P07948	LYN	Tyrosine-protein kinase Lyn	FGR, ROS1	1	LYN;K275	yes	no	+	NA	0	unmatched	B	3
VAVKTLK	VAVK[754.2523]TLK	K	P	7	3	4K(XO44-phosphonate)	P07948	LYN	Tyrosine-protein kinase Lyn	FGR, ROS1	1	LYN;K275	yes	no	+	2.63501e+06	3	MS/MS	C	1
VAVKTLK	VAVK[754.2523]TLK	K	P	7	3	4K(XO44-phosphonate)	P07948	LYN	Tyrosine-protein kinase Lyn	FGR, ROS1	1	LYN;K275	yes	no	+	1.08686e+06	2	MS/MS	C	2
VAVKTLK	VAVK[754.2523]TLK	K	P	7	3	4K(XO44-phosphonate)	P07948	LYN	Tyrosine-protein kinase Lyn	FGR, ROS1	1	LYN;K275	yes	no	+	1.23792e+06	2	MS/MS	C	3
VAVKTLK	VAVK[754.2523]TLK	K	P	7	3	4K(XO44-phosphonate)	P07948	LYN	Tyrosine-protein kinase Lyn	FGR, ROS1	1	LYN;K275	yes	no	+	1802797	1	MS/MS	D	1
VAVKTLK	VAVK[754.2523]TLK	K	P	7	3	4K(XO44-phosphonate)	P07948	LYN	Tyrosine-protein kinase Lyn	FGR, ROS1	1	LYN;K275	yes	no	+	1869169	3	MS/MS	D	2
VAVKTLK	VAVK[754.2523]TLK	K	P	7	3	4K(XO44-phosphonate)	P07948	LYN	Tyrosine-protein kinase Lyn	FGR, ROS1	1	LYN;K275	yes	no	+	NA	0	unmatched	D	3
VAVKTLK	VAVK[754.2523]TLK	K	P	7	3	4K(XO44-phosphonate)	P07948	LYN	Tyrosine-protein kinase Lyn	FGR, ROS1	1	LYN;K275	yes	no	+	1.13495e+06	1	MS/MS	E	1
VAVKTLK	VAVK[754.2523]TLK	K	P	7	3	4K(XO44-phosphonate)	P07948	LYN	Tyrosine-protein kinase Lyn	FGR, ROS1	1	LYN;K275	yes	no	+	1.96109e+06	3	MS/MS	E	2
VAVKTLK	VAVK[754.2523]TLK	K	P	7	3	4K(XO44-phosphonate)	P07948	LYN	Tyrosine-protein kinase Lyn	FGR, ROS1	1	LYN;K275	yes	no	+	1447933	1	MS/MS	E	3
VAVKTLK	VAVK[754.2523]TLK	K	P	7	3	4K(XO44-phosphonate)	P07948	LYN	Tyrosine-protein kinase Lyn	FGR, ROS1	1	LYN;K275	yes	no	+	1.89824e+06	0	MBR	F	1
VAVKTLK	VAVK[754.2523]TLK	K	P	7	3	4K(XO44-phosphonate)	P07948	LYN	Tyrosine-protein kinase Lyn	FGR, ROS1	1	LYN;K275	yes	no	+	2152297	2	MS/MS	F	2
VAVKTLK	VAVK[754.2523]TLK	K	P	7	3	4K(XO44-phosphonate)	P07948	LYN	Tyrosine-protein kinase Lyn	FGR, ROS1	1	LYN;K275	yes	no	+	1.53836e+06	3	MS/MS	F	3
VAVKTLK	VAVK[754.2523]TLK	K	P	7	3	4K(XO44-phosphonate)	P07948	LYN	Tyrosine-protein kinase Lyn	FGR, ROS1	1	LYN;K275	yes	no	+	563702	1	MS/MS	G	1
VAVKTLK	VAVK[754.2523]TLK	K	P	7	3	4K(XO44-phosphonate)	P07948	LYN	Tyrosine-protein kinase Lyn	FGR, ROS1	1	LYN;K275	yes	no	+	1.41482e+06	1	MS/MS	G	2
VAVKTLK	VAVK[754.2523]TLK	K	P	7	3	4K(XO44-phosphonate)	P07948	LYN	Tyrosine-protein kinase Lyn	FGR, ROS1	1	LYN;K275	yes	no	+	853035	1	MS/MS	G	3
VAVKTLK	VAVK[754.2523]TLK	K	P	7	3	4K(XO44-phosphonate)	P07948	LYN	Tyrosine-protein kinase Lyn	FGR, ROS1	1	LYN;K275	yes	no	+	922998	1	MS/MS	H	1
VAVKTLK	VAVK[754.2523]TLK	K	P	7	3	4K(XO44-phosphonate)	P07948	LYN	Tyrosine-protein kinase Lyn	FGR, ROS1	1	LYN;K275	yes	no	+	815748	3	MS/MS	H	2
VAVKTLK	VAVK[754.2523]TLK	K	P	7	3	4K(XO44-phosphonate)	P07948	LYN	Tyrosine-protein kinase Lyn	FGR, ROS1	1	LYN;K275	yes	no	+	1074556	3	MS/MS	H	3
VQVEYKGETK	VQVEY[754.2523]KGETK	K	S	10	3	5Y(XO44-phosphonate)	P11142	HSPA8	Heat shock cognate 71 kDa protein	HSPA2	0	HSPA8;Y107	no	no	+	51067.5	1	MS/MS	A	1
VQVEYKGETK	VQVEY[754.2523]KGETK	K	S	10	3	5Y(XO44-phosphonate)	P11142	HSPA8	Heat shock cognate 71 kDa protein	HSPA2	0	HSPA8;Y107	no	no	+	122067	1	MS/MS	A	2
VQVEYKGETK	VQVEY[754.2523]KGETK	K	S	10	3	5Y(XO44-phosphonate)	P11142	HSPA8	Heat shock cognate 71 kDa protein	HSPA2	0	HSPA8;Y107	no	no	+	191963	1	MS/MS	A	3
VQVEYKGETK	VQVEY[754.2523]KGETK	K	S	10	3	5Y(XO44-phosphonate)	P11142	HSPA8	Heat shock cognate 71 kDa protein	HSPA2	0	HSPA8;Y107	no	no	+	73704.4	1	MS/MS	B	1
VQVEYKGETK	VQVEY[754.2523]KGETK	K	S	10	3	5Y(XO44-phosphonate)	P11142	HSPA8	Heat shock cognate 71 kDa protein	HSPA2	0	HSPA8;Y107	no	no	+	NA	0	unmatched	B	2
VQVEYKGETK	VQVEY[754.2523]KGETK	K	S	10	3	5Y(XO44-phosphonate)	P11142	HSPA8	Heat shock cognate 71 kDa protein	HSPA2	0	HSPA8;Y107	no	no	+	NA	0	unmatched	B	3
VQVEYKGETK	VQVEY[754.2523]KGETK	K	S	10	3	5Y(XO44-phosphonate)	P11142	HSPA8	Heat shock cognate 71 kDa protein	HSPA2	0	HSPA8;Y107	no	no	+	145702	2	MS/MS	C	1
VQVEYKGETK	VQVEY[754.2523]KGETK	K	S	10	3	5Y(XO44-phosphonate)	P11142	HSPA8	Heat shock cognate 71 kDa protein	HSPA2	0	HSPA8;Y107	no	no	+	36511.4	1	MS/MS	C	2
VQVEYKGETK	VQVEY[754.2523]KGETK	K	S	10	3	5Y(XO44-phosphonate)	P11142	HSPA8	Heat shock cognate 71 kDa protein	HSPA2	0	HSPA8;Y107	no	no	+	94226.5	1	MS/MS	C	3
VQVEYKGETK	VQVEY[754.2523]KGETK	K	S	10	3	5Y(XO44-phosphonate)	P11142	HSPA8	Heat shock cognate 71 kDa protein	HSPA2	0	HSPA8;Y107	no	no	+	99632.6	1	MS/MS	D	1
VQVEYKGETK	VQVEY[754.2523]KGETK	K	S	10	3	5Y(XO44-phosphonate)	P11142	HSPA8	Heat shock cognate 71 kDa protein	HSPA2	0	HSPA8;Y107	no	no	+	157760	1	MS/MS	D	2
VQVEYKGETK	VQVEY[754.2523]KGETK	K	S	10	3	5Y(XO44-phosphonate)	P11142	HSPA8	Heat shock cognate 71 kDa protein	HSPA2	0	HSPA8;Y107	no	no	+	51026.6	0	MBR	D	3
VQVEYKGETK	VQVEY[754.2523]KGETK	K	S	10	3	5Y(XO44-phosphonate)	P11142	HSPA8	Heat shock cognate 71 kDa protein	HSPA2	0	HSPA8;Y107	no	no	+	66190.9	1	MS/MS	E	1
VQVEYKGETK	VQVEY[754.2523]KGETK	K	S	10	3	5Y(XO44-phosphonate)	P11142	HSPA8	Heat shock cognate 71 kDa protein	HSPA2	0	HSPA8;Y107	no	no	+	94233.7	2	MS/MS	E	2
VQVEYKGETK	VQVEY[754.2523]KGETK	K	S	10	3	5Y(XO44-phosphonate)	P11142	HSPA8	Heat shock cognate 71 kDa protein	HSPA2	0	HSPA8;Y107	no	no	+	89568.9	2	MS/MS	E	3
VQVEYKGETK	VQVEY[754.2523]KGETK	K	S	10	3	5Y(XO44-phosphonate)	P11142	HSPA8	Heat shock cognate 71 kDa protein	HSPA2	0	HSPA8;Y107	no	no	+	107473	1	MS/MS	F	1
VQVEYKGETK	VQVEY[754.2523]KGETK	K	S	10	3	5Y(XO44-phosphonate)	P11142	HSPA8	Heat shock cognate 71 kDa protein	HSPA2	0	HSPA8;Y107	no	no	+	113132	0	MBR	F	2
VQVEYKGETK	VQVEY[754.2523]KGETK	K	S	10	3	5Y(XO44-phosphonate)	P11142	HSPA8	Heat shock cognate 71 kDa protein	HSPA2	0	HSPA8;Y107	no	no	+	142355	1	MS/MS	F	3
VQVEYKGETK	VQVEY[754.2523]KGETK	K	S	10	3	5Y(XO44-phosphonate)	P11142	HSPA8	Heat shock cognate 71 kDa protein	HSPA2	0	HSPA8;Y107	no	no	+	92011.2	1	MS/MS	G	1
VQVEYKGETK	VQVEY[754.2523]KGETK	K	S	10	3	5Y(XO44-phosphonate)	P11142	HSPA8	Heat shock cognate 71 kDa protein	HSPA2	0	HSPA8;Y107	no	no	+	148914	1	MS/MS	G	2
VQVEYKGETK	VQVEY[754.2523]KGETK	K	S	10	3	5Y(XO44-phosphonate)	P11142	HSPA8	Heat shock cognate 71 kDa protein	HSPA2	0	HSPA8;Y107	no	no	+	155117	2	MS/MS	G	3
VQVEYKGETK	VQVEY[754.2523]KGETK	K	S	10	3	5Y(XO44-phosphonate)	P11142	HSPA8	Heat shock cognate 71 kDa protein	HSPA2	0	HSPA8;Y107	no	no	+	148177	1	MS/MS	H	1
VQVEYKGETK	VQVEY[754.2523]KGETK	K	S	10	3	5Y(XO44-phosphonate)	P11142	HSPA8	Heat shock cognate 71 kDa protein	HSPA2	0	HSPA8;Y107	no	no	+	122269	3	MS/MS	H	2
VQVEYKGETK	VQVEY[754.2523]KGETK	K	S	10	3	5Y(XO44-phosphonate)	P11142	HSPA8	Heat shock cognate 71 kDa protein	HSPA2	0	HSPA8;Y107	no	no	+	220547	3	MS/MS	H	3
DNSTMGYMMAK	DNSTMGY[754.2523]MM[15.9949]AK	R	K	11	3	7Y(XO44-phosphonate),9M(Oxidation (M))	P08238	HSP90AB1	Heat shock protein HSP 90-beta	HSP90AB3P	0	HSP90AB1;Y619	no	no	+	16467.6	1	MS/MS	A	1
DNSTMGYMMAK	DNSTMGY[754.2523]MM[15.9949]AK	R	K	11	3	7Y(XO44-phosphonate),9M(Oxidation (M))	P08238	HSP90AB1	Heat shock protein HSP 90-beta	HSP90AB3P	0	HSP90AB1;Y619	no	no	+	36333.5	1	MS/MS	A	2
DNSTMGYMMAK	DNSTMGY[754.2523]MM[15.9949]AK	R	K	11	3	7Y(XO44-phosphonate),9M(Oxidation (M))	P08238	HSP90AB1	Heat shock protein HSP 90-beta	HSP90AB3P	0	HSP90AB1;Y619	no	no	+	NA	0	unmatched	A	3
DNSTMGYMMAK	DNSTMGY[754.2523]MM[15.9949]AK	R	K	11	3	7Y(XO44-phosphonate),9M(Oxidation (M))	P08238	HSP90AB1	Heat shock protein HSP 90-beta	HSP90AB3P	0	HSP90AB1;Y619	no	no	+	NA	0	unmatched	B	1
DNSTMGYMMAK	DNSTMGY[754.2523]MM[15.9949]AK	R	K	11	3	7Y(XO44-phosphonate),9M(Oxidation (M))	P08238	HSP90AB1	Heat shock protein HSP 90-beta	HSP90AB3P	0	HSP90AB1;Y619	no	no	+	NA	0	unmatched	B	2
DNSTMGYMMAK	DNSTMGY[754.2523]MM[15.9949]AK	R	K	11	3	7Y(XO44-phosphonate),9M(Oxidation (M))	P08238	HSP90AB1	Heat shock protein HSP 90-beta	HSP90AB3P	0	HSP90AB1;Y619	no	no	+	NA	0	unmatched	B	3
DNSTMGYMMAK	DNSTMGY[754.2523]MM[15.9949]AK	R	K	11	3	7Y(XO44-phosphonate),9M(Oxidation (M))	P08238	HSP90AB1	Heat shock protein HSP 90-beta	HSP90AB3P	0	HSP90AB1;Y619	no	no	+	91854.8	2	MS/MS	C	1
DNSTMGYMMAK	DNSTMGY[754.2523]MM[15.9949]AK	R	K	11	3	7Y(XO44-phosphonate),9M(Oxidation (M))	P08238	HSP90AB1	Heat shock protein HSP 90-beta	HSP90AB3P	0	HSP90AB1;Y619	no	no	+	20902	0	MBR	C	2
DNSTMGYMMAK	DNSTMGY[754.2523]MM[15.9949]AK	R	K	11	3	7Y(XO44-phosphonate),9M(Oxidation (M))	P08238	HSP90AB1	Heat shock protein HSP 90-beta	HSP90AB3P	0	HSP90AB1;Y619	no	no	+	18475.2	1	MS/MS	C	3
DNSTMGYMMAK	DNSTMGY[754.2523]MM[15.9949]AK	R	K	11	3	7Y(XO44-phosphonate),9M(Oxidation (M))	P08238	HSP90AB1	Heat shock protein HSP 90-beta	HSP90AB3P	0	HSP90AB1;Y619	no	no	+	32808.4	0	MBR	D	1
DNSTMGYMMAK	DNSTMGY[754.2523]MM[15.9949]AK	R	K	11	3	7Y(XO44-phosphonate),9M(Oxidation (M))	P08238	HSP90AB1	Heat shock protein HSP 90-beta	HSP90AB3P	0	HSP90AB1;Y619	no	no	+	83196.6	1	MS/MS	D	2
DNSTMGYMMAK	DNSTMGY[754.2523]MM[15.9949]AK	R	K	11	3	7Y(XO44-phosphonate),9M(Oxidation (M))	P08238	HSP90AB1	Heat shock protein HSP 90-beta	HSP90AB3P	0	HSP90AB1;Y619	no	no	+	NA	0	unmatched	D	3
DNSTMGYMMAK	DNSTMGY[754.2523]MM[15.9949]AK	R	K	11	3	7Y(XO44-phosphonate),9M(Oxidation (M))	P08238	HSP90AB1	Heat shock protein HSP 90-beta	HSP90AB3P	0	HSP90AB1;Y619	no	no	+	NA	0	unmatched	E	1
DNSTMGYMMAK	DNSTMGY[754.2523]MM[15.9949]AK	R	K	11	3	7Y(XO44-phosphonate),9M(Oxidation (M))	P08238	HSP90AB1	Heat shock protein HSP 90-beta	HSP90AB3P	0	HSP90AB1;Y619	no	no	+	NA	0	unmatched	E	2
DNSTMGYMMAK	DNSTMGY[754.2523]MM[15.9949]AK	R	K	11	3	7Y(XO44-phosphonate),9M(Oxidation (M))	P08238	HSP90AB1	Heat shock protein HSP 90-beta	HSP90AB3P	0	HSP90AB1;Y619	no	no	+	38233.5	1	MS/MS	E	3
DNSTMGYMMAK	DNSTMGY[754.2523]MM[15.9949]AK	R	K	11	3	7Y(XO44-phosphonate),9M(Oxidation (M))	P08238	HSP90AB1	Heat shock protein HSP 90-beta	HSP90AB3P	0	HSP90AB1;Y619	no	no	+	18548.5	0	MBR	F	1
DNSTMGYMMAK	DNSTMGY[754.2523]MM[15.9949]AK	R	K	11	3	7Y(XO44-phosphonate),9M(Oxidation (M))	P08238	HSP90AB1	Heat shock protein HSP 90-beta	HSP90AB3P	0	HSP90AB1;Y619	no	no	+	48211.6	1	MS/MS	F	2
DNSTMGYMMAK	DNSTMGY[754.2523]MM[15.9949]AK	R	K	11	3	7Y(XO44-phosphonate),9M(Oxidation (M))	P08238	HSP90AB1	Heat shock protein HSP 90-beta	HSP90AB3P	0	HSP90AB1;Y619	no	no	+	39644.1	2	MS/MS	F	3
DNSTMGYMMAK	DNSTMGY[754.2523]MM[15.9949]AK	R	K	11	3	7Y(XO44-phosphonate),9M(Oxidation (M))	P08238	HSP90AB1	Heat shock protein HSP 90-beta	HSP90AB3P	0	HSP90AB1;Y619	no	no	+	NA	0	unmatched	G	1
DNSTMGYMMAK	DNSTMGY[754.2523]MM[15.9949]AK	R	K	11	3	7Y(XO44-phosphonate),9M(Oxidation (M))	P08238	HSP90AB1	Heat shock protein HSP 90-beta	HSP90AB3P	0	HSP90AB1;Y619	no	no	+	40821	1	MS/MS	G	2
DNSTMGYMMAK	DNSTMGY[754.2523]MM[15.9949]AK	R	K	11	3	7Y(XO44-phosphonate),9M(Oxidation (M))	P08238	HSP90AB1	Heat shock protein HSP 90-beta	HSP90AB3P	0	HSP90AB1;Y619	no	no	+	44125.6	0	MBR	G	3
DNSTMGYMMAK	DNSTMGY[754.2523]MM[15.9949]AK	R	K	11	3	7Y(XO44-phosphonate),9M(Oxidation (M))	P08238	HSP90AB1	Heat shock protein HSP 90-beta	HSP90AB3P	0	HSP90AB1;Y619	no	no	+	NA	0	unmatched	H	1
DNSTMGYMMAK	DNSTMGY[754.2523]MM[15.9949]AK	R	K	11	3	7Y(XO44-phosphonate),9M(Oxidation (M))	P08238	HSP90AB1	Heat shock protein HSP 90-beta	HSP90AB3P	0	HSP90AB1;Y619	no	no	+	16107.2	2	MS/MS	H	2
DNSTMGYMMAK	DNSTMGY[754.2523]MM[15.9949]AK	R	K	11	3	7Y(XO44-phosphonate),9M(Oxidation (M))	P08238	HSP90AB1	Heat shock protein HSP 90-beta	HSP90AB3P	0	HSP90AB1;Y619	no	no	+	24369	0	MBR	H	3
ADGYNQPDSK	ADGY[754.2523]NQPDSK	K	R	10	3	4Y(XO44-phosphonate)	O43390	HNRNPR	Heterogeneous nuclear ribonucleoprotein R	SYNCRIP	0	HNRNPR;Y578	no	no	+	35254.9	1	MS/MS	A	1
ADGYNQPDSK	ADGY[754.2523]NQPDSK	K	R	10	3	4Y(XO44-phosphonate)	O43390	HNRNPR	Heterogeneous nuclear ribonucleoprotein R	SYNCRIP	0	HNRNPR;Y578	no	no	+	88805.7	2	MS/MS	A	2
ADGYNQPDSK	ADGY[754.2523]NQPDSK	K	R	10	3	4Y(XO44-phosphonate)	O43390	HNRNPR	Heterogeneous nuclear ribonucleoprotein R	SYNCRIP	0	HNRNPR;Y578	no	no	+	92161.7	2	MS/MS	A	3
ADGYNQPDSK	ADGY[754.2523]NQPDSK	K	R	10	3	4Y(XO44-phosphonate)	O43390	HNRNPR	Heterogeneous nuclear ribonucleoprotein R	SYNCRIP	0	HNRNPR;Y578	no	no	+	62856.6	2	MS/MS	B	1
ADGYNQPDSK	ADGY[754.2523]NQPDSK	K	R	10	3	4Y(XO44-phosphonate)	O43390	HNRNPR	Heterogeneous nuclear ribonucleoprotein R	SYNCRIP	0	HNRNPR;Y578	no	no	+	NA	0	unmatched	B	2
ADGYNQPDSK	ADGY[754.2523]NQPDSK	K	R	10	3	4Y(XO44-phosphonate)	O43390	HNRNPR	Heterogeneous nuclear ribonucleoprotein R	SYNCRIP	0	HNRNPR;Y578	no	no	+	NA	0	unmatched	B	3
ADGYNQPDSK	ADGY[754.2523]NQPDSK	K	R	10	3	4Y(XO44-phosphonate)	O43390	HNRNPR	Heterogeneous nuclear ribonucleoprotein R	SYNCRIP	0	HNRNPR;Y578	no	no	+	103679	1	MS/MS	C	1
ADGYNQPDSK	ADGY[754.2523]NQPDSK	K	R	10	3	4Y(XO44-phosphonate)	O43390	HNRNPR	Heterogeneous nuclear ribonucleoprotein R	SYNCRIP	0	HNRNPR;Y578	no	no	+	39470.1	1	MS/MS	C	2
ADGYNQPDSK	ADGY[754.2523]NQPDSK	K	R	10	3	4Y(XO44-phosphonate)	O43390	HNRNPR	Heterogeneous nuclear ribonucleoprotein R	SYNCRIP	0	HNRNPR;Y578	no	no	+	51806.2	2	MS/MS	C	3
ADGYNQPDSK	ADGY[754.2523]NQPDSK	K	R	10	3	4Y(XO44-phosphonate)	O43390	HNRNPR	Heterogeneous nuclear ribonucleoprotein R	SYNCRIP	0	HNRNPR;Y578	no	no	+	51213.7	2	MS/MS	D	1
ADGYNQPDSK	ADGY[754.2523]NQPDSK	K	R	10	3	4Y(XO44-phosphonate)	O43390	HNRNPR	Heterogeneous nuclear ribonucleoprotein R	SYNCRIP	0	HNRNPR;Y578	no	no	+	128205	2	MS/MS	D	2
ADGYNQPDSK	ADGY[754.2523]NQPDSK	K	R	10	3	4Y(XO44-phosphonate)	O43390	HNRNPR	Heterogeneous nuclear ribonucleoprotein R	SYNCRIP	0	HNRNPR;Y578	no	no	+	40410.4	2	MS/MS	D	3
ADGYNQPDSK	ADGY[754.2523]NQPDSK	K	R	10	3	4Y(XO44-phosphonate)	O43390	HNRNPR	Heterogeneous nuclear ribonucleoprotein R	SYNCRIP	0	HNRNPR;Y578	no	no	+	44693.2	1	MS/MS	E	1
ADGYNQPDSK	ADGY[754.2523]NQPDSK	K	R	10	3	4Y(XO44-phosphonate)	O43390	HNRNPR	Heterogeneous nuclear ribonucleoprotein R	SYNCRIP	0	HNRNPR;Y578	no	no	+	72857.5	2	MS/MS	E	2
ADGYNQPDSK	ADGY[754.2523]NQPDSK	K	R	10	3	4Y(XO44-phosphonate)	O43390	HNRNPR	Heterogeneous nuclear ribonucleoprotein R	SYNCRIP	0	HNRNPR;Y578	no	no	+	58545	2	MS/MS	E	3
ADGYNQPDSK	ADGY[754.2523]NQPDSK	K	R	10	3	4Y(XO44-phosphonate)	O43390	HNRNPR	Heterogeneous nuclear ribonucleoprotein R	SYNCRIP	0	HNRNPR;Y578	no	no	+	99864.2	3	MS/MS	F	1
ADGYNQPDSK	ADGY[754.2523]NQPDSK	K	R	10	3	4Y(XO44-phosphonate)	O43390	HNRNPR	Heterogeneous nuclear ribonucleoprotein R	SYNCRIP	0	HNRNPR;Y578	no	no	+	102100	2	MS/MS	F	2
ADGYNQPDSK	ADGY[754.2523]NQPDSK	K	R	10	3	4Y(XO44-phosphonate)	O43390	HNRNPR	Heterogeneous nuclear ribonucleoprotein R	SYNCRIP	0	HNRNPR;Y578	no	no	+	103528	1	MS/MS	F	3
ADGYNQPDSK	ADGY[754.2523]NQPDSK	K	R	10	3	4Y(XO44-phosphonate)	O43390	HNRNPR	Heterogeneous nuclear ribonucleoprotein R	SYNCRIP	0	HNRNPR;Y578	no	no	+	69098.2	1	MS/MS	G	1
ADGYNQPDSK	ADGY[754.2523]NQPDSK	K	R	10	3	4Y(XO44-phosphonate)	O43390	HNRNPR	Heterogeneous nuclear ribonucleoprotein R	SYNCRIP	0	HNRNPR;Y578	no	no	+	84519.3	2	MS/MS	G	2
ADGYNQPDSK	ADGY[754.2523]NQPDSK	K	R	10	3	4Y(XO44-phosphonate)	O43390	HNRNPR	Heterogeneous nuclear ribonucleoprotein R	SYNCRIP	0	HNRNPR;Y578	no	no	+	104888	3	MS/MS	G	3
ADGYNQPDSK	ADGY[754.2523]NQPDSK	K	R	10	3	4Y(XO44-phosphonate)	O43390	HNRNPR	Heterogeneous nuclear ribonucleoprotein R	SYNCRIP	0	HNRNPR;Y578	no	no	+	116943	1	MS/MS	H	1
ADGYNQPDSK	ADGY[754.2523]NQPDSK	K	R	10	3	4Y(XO44-phosphonate)	O43390	HNRNPR	Heterogeneous nuclear ribonucleoprotein R	SYNCRIP	0	HNRNPR;Y578	no	no	+	69627.1	1	MS/MS	H	2
ADGYNQPDSK	ADGY[754.2523]NQPDSK	K	R	10	3	4Y(XO44-phosphonate)	O43390	HNRNPR	Heterogeneous nuclear ribonucleoprotein R	SYNCRIP	0	HNRNPR;Y578	no	no	+	124989	1	MS/MS	H	3
ADLINNLGTIAKSGTK	ADLINNLGTIAK[754.2523]SGTK	K	A	16	3	12K(XO44-phosphonate)	P07900	HSP90AA1	Heat shock protein HSP 90-alpha	HSP90AA2P, HSP90AB1	0	HSP90AA1;K112	yes	no	+	55903.5	3	MS/MS	A	1
ADLINNLGTIAKSGTK	ADLINNLGTIAK[754.2523]SGTK	K	A	16	3	12K(XO44-phosphonate)	P07900	HSP90AA1	Heat shock protein HSP 90-alpha	HSP90AA2P, HSP90AB1	0	HSP90AA1;K112	yes	no	+	49397.1	0	MBR	A	2
ADLINNLGTIAKSGTK	ADLINNLGTIAK[754.2523]SGTK	K	A	16	3	12K(XO44-phosphonate)	P07900	HSP90AA1	Heat shock protein HSP 90-alpha	HSP90AA2P, HSP90AB1	0	HSP90AA1;K112	yes	no	+	NA	0	unmatched	A	3
ADLINNLGTIAKSGTK	ADLINNLGTIAK[754.2523]SGTK	K	A	16	3	12K(XO44-phosphonate)	P07900	HSP90AA1	Heat shock protein HSP 90-alpha	HSP90AA2P, HSP90AB1	0	HSP90AA1;K112	yes	no	+	NA	0	unmatched	B	1
ADLINNLGTIAKSGTK	ADLINNLGTIAK[754.2523]SGTK	K	A	16	3	12K(XO44-phosphonate)	P07900	HSP90AA1	Heat shock protein HSP 90-alpha	HSP90AA2P, HSP90AB1	0	HSP90AA1;K112	yes	no	+	NA	0	unmatched	B	2
ADLINNLGTIAKSGTK	ADLINNLGTIAK[754.2523]SGTK	K	A	16	3	12K(XO44-phosphonate)	P07900	HSP90AA1	Heat shock protein HSP 90-alpha	HSP90AA2P, HSP90AB1	0	HSP90AA1;K112	yes	no	+	NA	0	unmatched	B	3
ADLINNLGTIAKSGTK	ADLINNLGTIAK[754.2523]SGTK	K	A	16	3	12K(XO44-phosphonate)	P07900	HSP90AA1	Heat shock protein HSP 90-alpha	HSP90AA2P, HSP90AB1	0	HSP90AA1;K112	yes	no	+	51113.7	1	MS/MS	C	1
ADLINNLGTIAKSGTK	ADLINNLGTIAK[754.2523]SGTK	K	A	16	3	12K(XO44-phosphonate)	P07900	HSP90AA1	Heat shock protein HSP 90-alpha	HSP90AA2P, HSP90AB1	0	HSP90AA1;K112	yes	no	+	6019.95	0	MBR	C	2
ADLINNLGTIAKSGTK	ADLINNLGTIAK[754.2523]SGTK	K	A	16	3	12K(XO44-phosphonate)	P07900	HSP90AA1	Heat shock protein HSP 90-alpha	HSP90AA2P, HSP90AB1	0	HSP90AA1;K112	yes	no	+	NA	0	unmatched	C	3
ADLINNLGTIAKSGTK	ADLINNLGTIAK[754.2523]SGTK	K	A	16	3	12K(XO44-phosphonate)	P07900	HSP90AA1	Heat shock protein HSP 90-alpha	HSP90AA2P, HSP90AB1	0	HSP90AA1;K112	yes	no	+	NA	0	unmatched	D	1
ADLINNLGTIAKSGTK	ADLINNLGTIAK[754.2523]SGTK	K	A	16	3	12K(XO44-phosphonate)	P07900	HSP90AA1	Heat shock protein HSP 90-alpha	HSP90AA2P, HSP90AB1	0	HSP90AA1;K112	yes	no	+	35221	1	MS/MS	D	2
ADLINNLGTIAKSGTK	ADLINNLGTIAK[754.2523]SGTK	K	A	16	3	12K(XO44-phosphonate)	P07900	HSP90AA1	Heat shock protein HSP 90-alpha	HSP90AA2P, HSP90AB1	0	HSP90AA1;K112	yes	no	+	NA	0	unmatched	D	3
ADLINNLGTIAKSGTK	ADLINNLGTIAK[754.2523]SGTK	K	A	16	3	12K(XO44-phosphonate)	P07900	HSP90AA1	Heat shock protein HSP 90-alpha	HSP90AA2P, HSP90AB1	0	HSP90AA1;K112	yes	no	+	47914.5	2	MS/MS	E	1
ADLINNLGTIAKSGTK	ADLINNLGTIAK[754.2523]SGTK	K	A	16	3	12K(XO44-phosphonate)	P07900	HSP90AA1	Heat shock protein HSP 90-alpha	HSP90AA2P, HSP90AB1	0	HSP90AA1;K112	yes	no	+	61101.1	2	MS/MS	E	2
ADLINNLGTIAKSGTK	ADLINNLGTIAK[754.2523]SGTK	K	A	16	3	12K(XO44-phosphonate)	P07900	HSP90AA1	Heat shock protein HSP 90-alpha	HSP90AA2P, HSP90AB1	0	HSP90AA1;K112	yes	no	+	65312.5	5	MS/MS	E	3
ADLINNLGTIAKSGTK	ADLINNLGTIAK[754.2523]SGTK	K	A	16	3	12K(XO44-phosphonate)	P07900	HSP90AA1	Heat shock protein HSP 90-alpha	HSP90AA2P, HSP90AB1	0	HSP90AA1;K112	yes	no	+	47298.8	1	MS/MS	F	1
ADLINNLGTIAKSGTK	ADLINNLGTIAK[754.2523]SGTK	K	A	16	3	12K(XO44-phosphonate)	P07900	HSP90AA1	Heat shock protein HSP 90-alpha	HSP90AA2P, HSP90AB1	0	HSP90AA1;K112	yes	no	+	NA	0	unmatched	F	2
ADLINNLGTIAKSGTK	ADLINNLGTIAK[754.2523]SGTK	K	A	16	3	12K(XO44-phosphonate)	P07900	HSP90AA1	Heat shock protein HSP 90-alpha	HSP90AA2P, HSP90AB1	0	HSP90AA1;K112	yes	no	+	26432	3	MS/MS	F	3
ADLINNLGTIAKSGTK	ADLINNLGTIAK[754.2523]SGTK	K	A	16	3	12K(XO44-phosphonate)	P07900	HSP90AA1	Heat shock protein HSP 90-alpha	HSP90AA2P, HSP90AB1	0	HSP90AA1;K112	yes	no	+	36532.2	3	MS/MS	G	1
ADLINNLGTIAKSGTK	ADLINNLGTIAK[754.2523]SGTK	K	A	16	3	12K(XO44-phosphonate)	P07900	HSP90AA1	Heat shock protein HSP 90-alpha	HSP90AA2P, HSP90AB1	0	HSP90AA1;K112	yes	no	+	52805.9	5	MS/MS	G	2
ADLINNLGTIAKSGTK	ADLINNLGTIAK[754.2523]SGTK	K	A	16	3	12K(XO44-phosphonate)	P07900	HSP90AA1	Heat shock protein HSP 90-alpha	HSP90AA2P, HSP90AB1	0	HSP90AA1;K112	yes	no	+	53061.4	5	MS/MS	G	3
ADLINNLGTIAKSGTK	ADLINNLGTIAK[754.2523]SGTK	K	A	16	3	12K(XO44-phosphonate)	P07900	HSP90AA1	Heat shock protein HSP 90-alpha	HSP90AA2P, HSP90AB1	0	HSP90AA1;K112	yes	no	+	NA	0	unmatched	H	1
ADLINNLGTIAKSGTK	ADLINNLGTIAK[754.2523]SGTK	K	A	16	3	12K(XO44-phosphonate)	P07900	HSP90AA1	Heat shock protein HSP 90-alpha	HSP90AA2P, HSP90AB1	0	HSP90AA1;K112	yes	no	+	NA	0	unmatched	H	2
ADLINNLGTIAKSGTK	ADLINNLGTIAK[754.2523]SGTK	K	A	16	3	12K(XO44-phosphonate)	P07900	HSP90AA1	Heat shock protein HSP 90-alpha	HSP90AA2P, HSP90AB1	0	HSP90AA1;K112	yes	no	+	NA	0	unmatched	H	3
AGSKPFNPVLGETYECIR	AGSK[754.2523]PFNPVLGETYEC[57.0215]IR	R	E	18	3,4	16C(Carbamidomethyl (C)),4K(XO44-phosphonate)	Q9H4L5	OSBPL3	Oxysterol-binding protein-related protein 3	OSBPL6	0	OSBPL3;K603	no	no	+	103469	0	MBR	A	1
AGSKPFNPVLGETYECIR	AGSK[754.2523]PFNPVLGETYEC[57.0215]IR	R	E	18	3,4	16C(Carbamidomethyl (C)),4K(XO44-phosphonate)	Q9H4L5	OSBPL3	Oxysterol-binding protein-related protein 3	OSBPL6	0	OSBPL3;K603	no	no	+	NA	0	unmatched	A	2
AGSKPFNPVLGETYECIR	AGSK[754.2523]PFNPVLGETYEC[57.0215]IR	R	E	18	3,4	16C(Carbamidomethyl (C)),4K(XO44-phosphonate)	Q9H4L5	OSBPL3	Oxysterol-binding protein-related protein 3	OSBPL6	0	OSBPL3;K603	no	no	+	169684	0	MBR	A	3
AGSKPFNPVLGETYECIR	AGSK[754.2523]PFNPVLGETYEC[57.0215]IR	R	E	18	3,4	16C(Carbamidomethyl (C)),4K(XO44-phosphonate)	Q9H4L5	OSBPL3	Oxysterol-binding protein-related protein 3	OSBPL6	0	OSBPL3;K603	no	no	+	198468	0	MBR	B	1
AGSKPFNPVLGETYECIR	AGSK[754.2523]PFNPVLGETYEC[57.0215]IR	R	E	18	3,4	16C(Carbamidomethyl (C)),4K(XO44-phosphonate)	Q9H4L5	OSBPL3	Oxysterol-binding protein-related protein 3	OSBPL6	0	OSBPL3;K603	no	no	+	NA	0	unmatched	B	2
AGSKPFNPVLGETYECIR	AGSK[754.2523]PFNPVLGETYEC[57.0215]IR	R	E	18	3,4	16C(Carbamidomethyl (C)),4K(XO44-phosphonate)	Q9H4L5	OSBPL3	Oxysterol-binding protein-related protein 3	OSBPL6	0	OSBPL3;K603	no	no	+	NA	0	unmatched	B	3
AGSKPFNPVLGETYECIR	AGSK[754.2523]PFNPVLGETYEC[57.0215]IR	R	E	18	3,4	16C(Carbamidomethyl (C)),4K(XO44-phosphonate)	Q9H4L5	OSBPL3	Oxysterol-binding protein-related protein 3	OSBPL6	0	OSBPL3;K603	no	no	+	351616	0	MBR	C	1
AGSKPFNPVLGETYECIR	AGSK[754.2523]PFNPVLGETYEC[57.0215]IR	R	E	18	3,4	16C(Carbamidomethyl (C)),4K(XO44-phosphonate)	Q9H4L5	OSBPL3	Oxysterol-binding protein-related protein 3	OSBPL6	0	OSBPL3;K603	no	no	+	99692.4	0	MBR	C	2
AGSKPFNPVLGETYECIR	AGSK[754.2523]PFNPVLGETYEC[57.0215]IR	R	E	18	3,4	16C(Carbamidomethyl (C)),4K(XO44-phosphonate)	Q9H4L5	OSBPL3	Oxysterol-binding protein-related protein 3	OSBPL6	0	OSBPL3;K603	no	no	+	222258	0	MBR	C	3
AGSKPFNPVLGETYECIR	AGSK[754.2523]PFNPVLGETYEC[57.0215]IR	R	E	18	3,4	16C(Carbamidomethyl (C)),4K(XO44-phosphonate)	Q9H4L5	OSBPL3	Oxysterol-binding protein-related protein 3	OSBPL6	0	OSBPL3;K603	no	no	+	345188	2	MS/MS	D	1
AGSKPFNPVLGETYECIR	AGSK[754.2523]PFNPVLGETYEC[57.0215]IR	R	E	18	3,4	16C(Carbamidomethyl (C)),4K(XO44-phosphonate)	Q9H4L5	OSBPL3	Oxysterol-binding protein-related protein 3	OSBPL6	0	OSBPL3;K603	no	no	+	136856	3	MS/MS	D	2
AGSKPFNPVLGETYECIR	AGSK[754.2523]PFNPVLGETYEC[57.0215]IR	R	E	18	3,4	16C(Carbamidomethyl (C)),4K(XO44-phosphonate)	Q9H4L5	OSBPL3	Oxysterol-binding protein-related protein 3	OSBPL6	0	OSBPL3;K603	no	no	+	36465.7	0	MBR	D	3
AGSKPFNPVLGETYECIR	AGSK[754.2523]PFNPVLGETYEC[57.0215]IR	R	E	18	3,4	16C(Carbamidomethyl (C)),4K(XO44-phosphonate)	Q9H4L5	OSBPL3	Oxysterol-binding protein-related protein 3	OSBPL6	0	OSBPL3;K603	no	no	+	132079	3	MS/MS	E	1
AGSKPFNPVLGETYECIR	AGSK[754.2523]PFNPVLGETYEC[57.0215]IR	R	E	18	3,4	16C(Carbamidomethyl (C)),4K(XO44-phosphonate)	Q9H4L5	OSBPL3	Oxysterol-binding protein-related protein 3	OSBPL6	0	OSBPL3;K603	no	no	+	158101	3	MS/MS	E	2
AGSKPFNPVLGETYECIR	AGSK[754.2523]PFNPVLGETYEC[57.0215]IR	R	E	18	3,4	16C(Carbamidomethyl (C)),4K(XO44-phosphonate)	Q9H4L5	OSBPL3	Oxysterol-binding protein-related protein 3	OSBPL6	0	OSBPL3;K603	no	no	+	219518	3	MS/MS	E	3
AGSKPFNPVLGETYECIR	AGSK[754.2523]PFNPVLGETYEC[57.0215]IR	R	E	18	3,4	16C(Carbamidomethyl (C)),4K(XO44-phosphonate)	Q9H4L5	OSBPL3	Oxysterol-binding protein-related protein 3	OSBPL6	0	OSBPL3;K603	no	no	+	209266	3	MS/MS	F	1
AGSKPFNPVLGETYECIR	AGSK[754.2523]PFNPVLGETYEC[57.0215]IR	R	E	18	3,4	16C(Carbamidomethyl (C)),4K(XO44-phosphonate)	Q9H4L5	OSBPL3	Oxysterol-binding protein-related protein 3	OSBPL6	0	OSBPL3;K603	no	no	+	223659	2	MS/MS	F	2
AGSKPFNPVLGETYECIR	AGSK[754.2523]PFNPVLGETYEC[57.0215]IR	R	E	18	3,4	16C(Carbamidomethyl (C)),4K(XO44-phosphonate)	Q9H4L5	OSBPL3	Oxysterol-binding protein-related protein 3	OSBPL6	0	OSBPL3;K603	no	no	+	50908.9	1	MS/MS	F	3
AGSKPFNPVLGETYECIR	AGSK[754.2523]PFNPVLGETYEC[57.0215]IR	R	E	18	3,4	16C(Carbamidomethyl (C)),4K(XO44-phosphonate)	Q9H4L5	OSBPL3	Oxysterol-binding protein-related protein 3	OSBPL6	0	OSBPL3;K603	no	no	+	123082	4	MS/MS	G	1
AGSKPFNPVLGETYECIR	AGSK[754.2523]PFNPVLGETYEC[57.0215]IR	R	E	18	3,4	16C(Carbamidomethyl (C)),4K(XO44-phosphonate)	Q9H4L5	OSBPL3	Oxysterol-binding protein-related protein 3	OSBPL6	0	OSBPL3;K603	no	no	+	299734	4	MS/MS	G	2
AGSKPFNPVLGETYECIR	AGSK[754.2523]PFNPVLGETYEC[57.0215]IR	R	E	18	3,4	16C(Carbamidomethyl (C)),4K(XO44-phosphonate)	Q9H4L5	OSBPL3	Oxysterol-binding protein-related protein 3	OSBPL6	0	OSBPL3;K603	no	no	+	165408	3	MS/MS	G	3
AGSKPFNPVLGETYECIR	AGSK[754.2523]PFNPVLGETYEC[57.0215]IR	R	E	18	3,4	16C(Carbamidomethyl (C)),4K(XO44-phosphonate)	Q9H4L5	OSBPL3	Oxysterol-binding protein-related protein 3	OSBPL6	0	OSBPL3;K603	no	no	+	79680.7	2	MS/MS	H	1
AGSKPFNPVLGETYECIR	AGSK[754.2523]PFNPVLGETYEC[57.0215]IR	R	E	18	3,4	16C(Carbamidomethyl (C)),4K(XO44-phosphonate)	Q9H4L5	OSBPL3	Oxysterol-binding protein-related protein 3	OSBPL6	0	OSBPL3;K603	no	no	+	20770.8	1	MS/MS	H	2
AGSKPFNPVLGETYECIR	AGSK[754.2523]PFNPVLGETYEC[57.0215]IR	R	E	18	3,4	16C(Carbamidomethyl (C)),4K(XO44-phosphonate)	Q9H4L5	OSBPL3	Oxysterol-binding protein-related protein 3	OSBPL6	0	OSBPL3;K603	no	no	+	56716.3	0	MBR	H	3
AQAYQTGK	AQAY[754.2523]QTGK	K	D	8	3	4Y(XO44-phosphonate)	P14625	HSP90B1	Endoplasmin	HSP90B2P	0	HSP90B1;Y667	no	no	+	53555.6	1	MS/MS	A	1
AQAYQTGK	AQAY[754.2523]QTGK	K	D	8	3	4Y(XO44-phosphonate)	P14625	HSP90B1	Endoplasmin	HSP90B2P	0	HSP90B1;Y667	no	no	+	148214	0	MBR	A	2
AQAYQTGK	AQAY[754.2523]QTGK	K	D	8	3	4Y(XO44-phosphonate)	P14625	HSP90B1	Endoplasmin	HSP90B2P	0	HSP90B1;Y667	no	no	+	167822	1	MS/MS	A	3
AQAYQTGK	AQAY[754.2523]QTGK	K	D	8	3	4Y(XO44-phosphonate)	P14625	HSP90B1	Endoplasmin	HSP90B2P	0	HSP90B1;Y667	no	no	+	146534	1	MS/MS	B	1
AQAYQTGK	AQAY[754.2523]QTGK	K	D	8	3	4Y(XO44-phosphonate)	P14625	HSP90B1	Endoplasmin	HSP90B2P	0	HSP90B1;Y667	no	no	+	29059.5	0	MBR	B	2
AQAYQTGK	AQAY[754.2523]QTGK	K	D	8	3	4Y(XO44-phosphonate)	P14625	HSP90B1	Endoplasmin	HSP90B2P	0	HSP90B1;Y667	no	no	+	NA	0	unmatched	B	3
AQAYQTGK	AQAY[754.2523]QTGK	K	D	8	3	4Y(XO44-phosphonate)	P14625	HSP90B1	Endoplasmin	HSP90B2P	0	HSP90B1;Y667	no	no	+	157388	1	MS/MS	C	1
AQAYQTGK	AQAY[754.2523]QTGK	K	D	8	3	4Y(XO44-phosphonate)	P14625	HSP90B1	Endoplasmin	HSP90B2P	0	HSP90B1;Y667	no	no	+	71320.1	1	MS/MS	C	2
AQAYQTGK	AQAY[754.2523]QTGK	K	D	8	3	4Y(XO44-phosphonate)	P14625	HSP90B1	Endoplasmin	HSP90B2P	0	HSP90B1;Y667	no	no	+	136638	1	MS/MS	C	3
AQAYQTGK	AQAY[754.2523]QTGK	K	D	8	3	4Y(XO44-phosphonate)	P14625	HSP90B1	Endoplasmin	HSP90B2P	0	HSP90B1;Y667	no	no	+	165234	1	MS/MS	D	1
AQAYQTGK	AQAY[754.2523]QTGK	K	D	8	3	4Y(XO44-phosphonate)	P14625	HSP90B1	Endoplasmin	HSP90B2P	0	HSP90B1;Y667	no	no	+	256857	1	MS/MS	D	2
AQAYQTGK	AQAY[754.2523]QTGK	K	D	8	3	4Y(XO44-phosphonate)	P14625	HSP90B1	Endoplasmin	HSP90B2P	0	HSP90B1;Y667	no	no	+	58145.6	1	MS/MS	D	3
AQAYQTGK	AQAY[754.2523]QTGK	K	D	8	3	4Y(XO44-phosphonate)	P14625	HSP90B1	Endoplasmin	HSP90B2P	0	HSP90B1;Y667	no	no	+	85884.9	1	MS/MS	E	1
AQAYQTGK	AQAY[754.2523]QTGK	K	D	8	3	4Y(XO44-phosphonate)	P14625	HSP90B1	Endoplasmin	HSP90B2P	0	HSP90B1;Y667	no	no	+	191113	2	MS/MS	E	2
AQAYQTGK	AQAY[754.2523]QTGK	K	D	8	3	4Y(XO44-phosphonate)	P14625	HSP90B1	Endoplasmin	HSP90B2P	0	HSP90B1;Y667	no	no	+	137828	2	MS/MS	E	3
AQAYQTGK	AQAY[754.2523]QTGK	K	D	8	3	4Y(XO44-phosphonate)	P14625	HSP90B1	Endoplasmin	HSP90B2P	0	HSP90B1;Y667	no	no	+	243018	2	MS/MS	F	1
AQAYQTGK	AQAY[754.2523]QTGK	K	D	8	3	4Y(XO44-phosphonate)	P14625	HSP90B1	Endoplasmin	HSP90B2P	0	HSP90B1;Y667	no	no	+	353721	2	MS/MS	F	2
AQAYQTGK	AQAY[754.2523]QTGK	K	D	8	3	4Y(XO44-phosphonate)	P14625	HSP90B1	Endoplasmin	HSP90B2P	0	HSP90B1;Y667	no	no	+	226352	2	MS/MS	F	3
AQAYQTGK	AQAY[754.2523]QTGK	K	D	8	3	4Y(XO44-phosphonate)	P14625	HSP90B1	Endoplasmin	HSP90B2P	0	HSP90B1;Y667	no	no	+	170582	1	MS/MS	G	1
AQAYQTGK	AQAY[754.2523]QTGK	K	D	8	3	4Y(XO44-phosphonate)	P14625	HSP90B1	Endoplasmin	HSP90B2P	0	HSP90B1;Y667	no	no	+	393362	0	MBR	G	2
AQAYQTGK	AQAY[754.2523]QTGK	K	D	8	3	4Y(XO44-phosphonate)	P14625	HSP90B1	Endoplasmin	HSP90B2P	0	HSP90B1;Y667	no	no	+	238677	2	MS/MS	G	3
AQAYQTGK	AQAY[754.2523]QTGK	K	D	8	3	4Y(XO44-phosphonate)	P14625	HSP90B1	Endoplasmin	HSP90B2P	0	HSP90B1;Y667	no	no	+	269948	1	MS/MS	H	1
AQAYQTGK	AQAY[754.2523]QTGK	K	D	8	3	4Y(XO44-phosphonate)	P14625	HSP90B1	Endoplasmin	HSP90B2P	0	HSP90B1;Y667	no	no	+	217325	2	MS/MS	H	2
AQAYQTGK	AQAY[754.2523]QTGK	K	D	8	3	4Y(XO44-phosphonate)	P14625	HSP90B1	Endoplasmin	HSP90B2P	0	HSP90B1;Y667	no	no	+	339899	1	MS/MS	H	3
DEDPYVRK	DEDPY[754.2523]VRK	K	T	8	3	5Y(XO44-phosphonate)	P63010	AP2B1	AP-2 complex subunit beta	AP1B1	0	AP2B1;Y136	no	no	+	20975.1	1	MS/MS	A	1
DEDPYVRK	DEDPY[754.2523]VRK	K	T	8	3	5Y(XO44-phosphonate)	P63010	AP2B1	AP-2 complex subunit beta	AP1B1	0	AP2B1;Y136	no	no	+	40726.4	0	MBR	A	2
DEDPYVRK	DEDPY[754.2523]VRK	K	T	8	3	5Y(XO44-phosphonate)	P63010	AP2B1	AP-2 complex subunit beta	AP1B1	0	AP2B1;Y136	no	no	+	44815.8	1	MS/MS	A	3
DEDPYVRK	DEDPY[754.2523]VRK	K	T	8	3	5Y(XO44-phosphonate)	P63010	AP2B1	AP-2 complex subunit beta	AP1B1	0	AP2B1;Y136	no	no	+	NA	0	unmatched	B	1
DEDPYVRK	DEDPY[754.2523]VRK	K	T	8	3	5Y(XO44-phosphonate)	P63010	AP2B1	AP-2 complex subunit beta	AP1B1	0	AP2B1;Y136	no	no	+	NA	0	unmatched	B	2
DEDPYVRK	DEDPY[754.2523]VRK	K	T	8	3	5Y(XO44-phosphonate)	P63010	AP2B1	AP-2 complex subunit beta	AP1B1	0	AP2B1;Y136	no	no	+	NA	0	unmatched	B	3
DEDPYVRK	DEDPY[754.2523]VRK	K	T	8	3	5Y(XO44-phosphonate)	P63010	AP2B1	AP-2 complex subunit beta	AP1B1	0	AP2B1;Y136	no	no	+	49367.3	1	MS/MS	C	1
DEDPYVRK	DEDPY[754.2523]VRK	K	T	8	3	5Y(XO44-phosphonate)	P63010	AP2B1	AP-2 complex subunit beta	AP1B1	0	AP2B1;Y136	no	no	+	17048.8	0	MBR	C	2
DEDPYVRK	DEDPY[754.2523]VRK	K	T	8	3	5Y(XO44-phosphonate)	P63010	AP2B1	AP-2 complex subunit beta	AP1B1	0	AP2B1;Y136	no	no	+	38749.1	1	MS/MS	C	3
DEDPYVRK	DEDPY[754.2523]VRK	K	T	8	3	5Y(XO44-phosphonate)	P63010	AP2B1	AP-2 complex subunit beta	AP1B1	0	AP2B1;Y136	no	no	+	36396.2	1	MS/MS	D	1
DEDPYVRK	DEDPY[754.2523]VRK	K	T	8	3	5Y(XO44-phosphonate)	P63010	AP2B1	AP-2 complex subunit beta	AP1B1	0	AP2B1;Y136	no	no	+	58633.5	1	MS/MS	D	2
DEDPYVRK	DEDPY[754.2523]VRK	K	T	8	3	5Y(XO44-phosphonate)	P63010	AP2B1	AP-2 complex subunit beta	AP1B1	0	AP2B1;Y136	no	no	+	26693.6	0	MBR	D	3
DEDPYVRK	DEDPY[754.2523]VRK	K	T	8	3	5Y(XO44-phosphonate)	P63010	AP2B1	AP-2 complex subunit beta	AP1B1	0	AP2B1;Y136	no	no	+	18668.6	0	MBR	E	1
DEDPYVRK	DEDPY[754.2523]VRK	K	T	8	3	5Y(XO44-phosphonate)	P63010	AP2B1	AP-2 complex subunit beta	AP1B1	0	AP2B1;Y136	no	no	+	39283.2	1	MS/MS	E	2
DEDPYVRK	DEDPY[754.2523]VRK	K	T	8	3	5Y(XO44-phosphonate)	P63010	AP2B1	AP-2 complex subunit beta	AP1B1	0	AP2B1;Y136	no	no	+	42437.9	1	MS/MS	E	3
DEDPYVRK	DEDPY[754.2523]VRK	K	T	8	3	5Y(XO44-phosphonate)	P63010	AP2B1	AP-2 complex subunit beta	AP1B1	0	AP2B1;Y136	no	no	+	30069.6	1	MS/MS	F	1
DEDPYVRK	DEDPY[754.2523]VRK	K	T	8	3	5Y(XO44-phosphonate)	P63010	AP2B1	AP-2 complex subunit beta	AP1B1	0	AP2B1;Y136	no	no	+	40847.1	1	MS/MS	F	2
DEDPYVRK	DEDPY[754.2523]VRK	K	T	8	3	5Y(XO44-phosphonate)	P63010	AP2B1	AP-2 complex subunit beta	AP1B1	0	AP2B1;Y136	no	no	+	40801.7	1	MS/MS	F	3
DEDPYVRK	DEDPY[754.2523]VRK	K	T	8	3	5Y(XO44-phosphonate)	P63010	AP2B1	AP-2 complex subunit beta	AP1B1	0	AP2B1;Y136	no	no	+	11455.8	0	MBR	G	1
DEDPYVRK	DEDPY[754.2523]VRK	K	T	8	3	5Y(XO44-phosphonate)	P63010	AP2B1	AP-2 complex subunit beta	AP1B1	0	AP2B1;Y136	no	no	+	14919.5	0	MBR	G	2
DEDPYVRK	DEDPY[754.2523]VRK	K	T	8	3	5Y(XO44-phosphonate)	P63010	AP2B1	AP-2 complex subunit beta	AP1B1	0	AP2B1;Y136	no	no	+	43196.6	2	MS/MS	G	3
DEDPYVRK	DEDPY[754.2523]VRK	K	T	8	3	5Y(XO44-phosphonate)	P63010	AP2B1	AP-2 complex subunit beta	AP1B1	0	AP2B1;Y136	no	no	+	13474.7	0	MBR	H	1
DEDPYVRK	DEDPY[754.2523]VRK	K	T	8	3	5Y(XO44-phosphonate)	P63010	AP2B1	AP-2 complex subunit beta	AP1B1	0	AP2B1;Y136	no	no	+	14362	0	MBR	H	2
DEDPYVRK	DEDPY[754.2523]VRK	K	T	8	3	5Y(XO44-phosphonate)	P63010	AP2B1	AP-2 complex subunit beta	AP1B1	0	AP2B1;Y136	no	no	+	29087	0	MBR	H	3
DLKPENLLLASK	DLK[754.2523]PENLLLASK	R	S	12	3	3K(XO44-phosphonate)	Q13557	CAMK2D	Calcium/calmodulin-dependent protein kinase type II subunit delta	CAMK2A, CAMK2B, CAMK2G	1	CAMK2D;K138	no	no	+	30799.4	0	MBR	A	1
DLKPENLLLASK	DLK[754.2523]PENLLLASK	R	S	12	3	3K(XO44-phosphonate)	Q13557	CAMK2D	Calcium/calmodulin-dependent protein kinase type II subunit delta	CAMK2A, CAMK2B, CAMK2G	1	CAMK2D;K138	no	no	+	16151.7	0	MBR	A	2
DLKPENLLLASK	DLK[754.2523]PENLLLASK	R	S	12	3	3K(XO44-phosphonate)	Q13557	CAMK2D	Calcium/calmodulin-dependent protein kinase type II subunit delta	CAMK2A, CAMK2B, CAMK2G	1	CAMK2D;K138	no	no	+	NA	0	unmatched	A	3
DLKPENLLLASK	DLK[754.2523]PENLLLASK	R	S	12	3	3K(XO44-phosphonate)	Q13557	CAMK2D	Calcium/calmodulin-dependent protein kinase type II subunit delta	CAMK2A, CAMK2B, CAMK2G	1	CAMK2D;K138	no	no	+	NA	0	unmatched	B	1
DLKPENLLLASK	DLK[754.2523]PENLLLASK	R	S	12	3	3K(XO44-phosphonate)	Q13557	CAMK2D	Calcium/calmodulin-dependent protein kinase type II subunit delta	CAMK2A, CAMK2B, CAMK2G	1	CAMK2D;K138	no	no	+	NA	0	unmatched	B	2
DLKPENLLLASK	DLK[754.2523]PENLLLASK	R	S	12	3	3K(XO44-phosphonate)	Q13557	CAMK2D	Calcium/calmodulin-dependent protein kinase type II subunit delta	CAMK2A, CAMK2B, CAMK2G	1	CAMK2D;K138	no	no	+	NA	0	unmatched	B	3
DLKPENLLLASK	DLK[754.2523]PENLLLASK	R	S	12	3	3K(XO44-phosphonate)	Q13557	CAMK2D	Calcium/calmodulin-dependent protein kinase type II subunit delta	CAMK2A, CAMK2B, CAMK2G	1	CAMK2D;K138	no	no	+	55240.3	3	MS/MS	C	1
DLKPENLLLASK	DLK[754.2523]PENLLLASK	R	S	12	3	3K(XO44-phosphonate)	Q13557	CAMK2D	Calcium/calmodulin-dependent protein kinase type II subunit delta	CAMK2A, CAMK2B, CAMK2G	1	CAMK2D;K138	no	no	+	36724.9	0	MBR	C	2
DLKPENLLLASK	DLK[754.2523]PENLLLASK	R	S	12	3	3K(XO44-phosphonate)	Q13557	CAMK2D	Calcium/calmodulin-dependent protein kinase type II subunit delta	CAMK2A, CAMK2B, CAMK2G	1	CAMK2D;K138	no	no	+	27623.7	1	MS/MS	C	3
DLKPENLLLASK	DLK[754.2523]PENLLLASK	R	S	12	3	3K(XO44-phosphonate)	Q13557	CAMK2D	Calcium/calmodulin-dependent protein kinase type II subunit delta	CAMK2A, CAMK2B, CAMK2G	1	CAMK2D;K138	no	no	+	NA	0	unmatched	D	1
DLKPENLLLASK	DLK[754.2523]PENLLLASK	R	S	12	3	3K(XO44-phosphonate)	Q13557	CAMK2D	Calcium/calmodulin-dependent protein kinase type II subunit delta	CAMK2A, CAMK2B, CAMK2G	1	CAMK2D;K138	no	no	+	38215	2	MS/MS	D	2
DLKPENLLLASK	DLK[754.2523]PENLLLASK	R	S	12	3	3K(XO44-phosphonate)	Q13557	CAMK2D	Calcium/calmodulin-dependent protein kinase type II subunit delta	CAMK2A, CAMK2B, CAMK2G	1	CAMK2D;K138	no	no	+	NA	0	unmatched	D	3
DLKPENLLLASK	DLK[754.2523]PENLLLASK	R	S	12	3	3K(XO44-phosphonate)	Q13557	CAMK2D	Calcium/calmodulin-dependent protein kinase type II subunit delta	CAMK2A, CAMK2B, CAMK2G	1	CAMK2D;K138	no	no	+	53115.8	4	MS/MS	E	1
DLKPENLLLASK	DLK[754.2523]PENLLLASK	R	S	12	3	3K(XO44-phosphonate)	Q13557	CAMK2D	Calcium/calmodulin-dependent protein kinase type II subunit delta	CAMK2A, CAMK2B, CAMK2G	1	CAMK2D;K138	no	no	+	49279.2	2	MS/MS	E	2
DLKPENLLLASK	DLK[754.2523]PENLLLASK	R	S	12	3	3K(XO44-phosphonate)	Q13557	CAMK2D	Calcium/calmodulin-dependent protein kinase type II subunit delta	CAMK2A, CAMK2B, CAMK2G	1	CAMK2D;K138	no	no	+	42282.6	2	MS/MS	E	3
DLKPENLLLASK	DLK[754.2523]PENLLLASK	R	S	12	3	3K(XO44-phosphonate)	Q13557	CAMK2D	Calcium/calmodulin-dependent protein kinase type II subunit delta	CAMK2A, CAMK2B, CAMK2G	1	CAMK2D;K138	no	no	+	29199.3	2	MS/MS	F	1
DLKPENLLLASK	DLK[754.2523]PENLLLASK	R	S	12	3	3K(XO44-phosphonate)	Q13557	CAMK2D	Calcium/calmodulin-dependent protein kinase type II subunit delta	CAMK2A, CAMK2B, CAMK2G	1	CAMK2D;K138	no	no	+	32963.5	1	MS/MS	F	2
DLKPENLLLASK	DLK[754.2523]PENLLLASK	R	S	12	3	3K(XO44-phosphonate)	Q13557	CAMK2D	Calcium/calmodulin-dependent protein kinase type II subunit delta	CAMK2A, CAMK2B, CAMK2G	1	CAMK2D;K138	no	no	+	7846.56	2	MS/MS	F	3
DLKPENLLLASK	DLK[754.2523]PENLLLASK	R	S	12	3	3K(XO44-phosphonate)	Q13557	CAMK2D	Calcium/calmodulin-dependent protein kinase type II subunit delta	CAMK2A, CAMK2B, CAMK2G	1	CAMK2D;K138	no	no	+	35957.2	5	MS/MS	G	1
DLKPENLLLASK	DLK[754.2523]PENLLLASK	R	S	12	3	3K(XO44-phosphonate)	Q13557	CAMK2D	Calcium/calmodulin-dependent protein kinase type II subunit delta	CAMK2A, CAMK2B, CAMK2G	1	CAMK2D;K138	no	no	+	61775.4	2	MS/MS	G	2
DLKPENLLLASK	DLK[754.2523]PENLLLASK	R	S	12	3	3K(XO44-phosphonate)	Q13557	CAMK2D	Calcium/calmodulin-dependent protein kinase type II subunit delta	CAMK2A, CAMK2B, CAMK2G	1	CAMK2D;K138	no	no	+	49972.1	4	MS/MS	G	3
DLKPENLLLASK	DLK[754.2523]PENLLLASK	R	S	12	3	3K(XO44-phosphonate)	Q13557	CAMK2D	Calcium/calmodulin-dependent protein kinase type II subunit delta	CAMK2A, CAMK2B, CAMK2G	1	CAMK2D;K138	no	no	+	NA	0	unmatched	H	1
DLKPENLLLASK	DLK[754.2523]PENLLLASK	R	S	12	3	3K(XO44-phosphonate)	Q13557	CAMK2D	Calcium/calmodulin-dependent protein kinase type II subunit delta	CAMK2A, CAMK2B, CAMK2G	1	CAMK2D;K138	no	no	+	9461.22	1	MS/MS	H	2
DLKPENLLLASK	DLK[754.2523]PENLLLASK	R	S	12	3	3K(XO44-phosphonate)	Q13557	CAMK2D	Calcium/calmodulin-dependent protein kinase type II subunit delta	CAMK2A, CAMK2B, CAMK2G	1	CAMK2D;K138	no	no	+	NA	0	unmatched	H	3
DLNYCFSGMSDHR	DLNY[754.2523]C[57.0215]FSGMSDHR	R	Y	13	3,4	4Y(XO44-phosphonate),5C(Carbamidomethyl (C))	P31943	HNRNPH1	Heterogeneous nuclear ribonucleoprotein H	HNRNPH2	0	HNRNPH1;Y266	no	no	+	40356.8	2	MS/MS	A	1
DLNYCFSGMSDHR	DLNY[754.2523]C[57.0215]FSGMSDHR	R	Y	13	3,4	4Y(XO44-phosphonate),5C(Carbamidomethyl (C))	P31943	HNRNPH1	Heterogeneous nuclear ribonucleoprotein H	HNRNPH2	0	HNRNPH1;Y266	no	no	+	140853	1	MS/MS	A	2
DLNYCFSGMSDHR	DLNY[754.2523]C[57.0215]FSGMSDHR	R	Y	13	3,4	4Y(XO44-phosphonate),5C(Carbamidomethyl (C))	P31943	HNRNPH1	Heterogeneous nuclear ribonucleoprotein H	HNRNPH2	0	HNRNPH1;Y266	no	no	+	38642.2	0	MBR	A	3
DLNYCFSGMSDHR	DLNY[754.2523]C[57.0215]FSGMSDHR	R	Y	13	3,4	4Y(XO44-phosphonate),5C(Carbamidomethyl (C))	P31943	HNRNPH1	Heterogeneous nuclear ribonucleoprotein H	HNRNPH2	0	HNRNPH1;Y266	no	no	+	83966.8	5	MS/MS	B	1
DLNYCFSGMSDHR	DLNY[754.2523]C[57.0215]FSGMSDHR	R	Y	13	3,4	4Y(XO44-phosphonate),5C(Carbamidomethyl (C))	P31943	HNRNPH1	Heterogeneous nuclear ribonucleoprotein H	HNRNPH2	0	HNRNPH1;Y266	no	no	+	NA	0	unmatched	B	2
DLNYCFSGMSDHR	DLNY[754.2523]C[57.0215]FSGMSDHR	R	Y	13	3,4	4Y(XO44-phosphonate),5C(Carbamidomethyl (C))	P31943	HNRNPH1	Heterogeneous nuclear ribonucleoprotein H	HNRNPH2	0	HNRNPH1;Y266	no	no	+	NA	0	unmatched	B	3
[truncated: 2,730 more rows]

## Sheet: Table S2-3
Peptide Sequence	Modified Sequence	Prev AA	Next AA	Peptide Length	Charges	Assigned Modifications	Protein ID	Gene Name	Protein Description	Protein Kinase	Gene;XO44 site	ATP binding site	Active site	Parent protein identified in Tröster et al. 2023	MaxLFQ Intensity	Spectral Count	Match Type	Condition	Replicate number
[truncated: 25,728 more rows]

[truncated: 1 more sheets: Table S2-4]
